# Supplementary material for: Integrated-gut-liver-on-a-chip platform as an in vitro human model of non-alcoholic fatty liver disease
Source: Commun Biol. 2023 Mar 23;6:310. doi: 10.1038/s42003-023-04710-8 (PMC10036655; doi:10.1038/s42003-023-04710-8)
Supplement: Supplementary file 3 — Supplementary Data 1 [file 42003_2023_4710_MOESM3_ESM.xlsx]

## Sheet: Sheet1
C: Caco-2	H: HepG2
S: Static condition	CF: Circulated flow
Fig. 2d Viability_Caco-2		Fig. 2d Viability_HepG2
Culture-type	Calcein-AM intensity	Culture	Calcein-AM intensity
H:C CF	60.1262	H:C CF	312.487
H:C CF	35.8164	H:C CF	26.7015
H:C CF	23.3475	H:C CF	44.8575
H:C CF	17.4016	H:C CF	7.73554
H:C CF	95.7493	H:C CF	70.1834
H:C CF	49.3841	H:C CF	16.5321
H:C CF	27.7634	H:C CF	110.044
H:C CF	62.7865	H:C CF	26.2481
H:C CF	31.5893	H:C CF	174.499
H:C CF	54.007	H:C CF	66.8481
H:C CF	61.6103	H:C CF	14.2825
H:C CF	56.9285	H:C CF	57.084
H:C CF	113.409	H:C CF	17.1187
H:C CF	22.1068	H:C CF	106.328
H:C CF	42.499	H:C CF	123.449
H:C CF	33.8818	H:C CF	80.4233
H:C CF	223.82	H:C CF	35.9128
H:C CF	56.9526	H:C CF	14.9637
H:C CF	70.6231	H:C CF	74.5387
H:C CF	21.5231	H:C CF	163.364
H:C CF	65.7841	H:C CF	58.6298
H:C CF	15.5572	H:C CF	38.4394
H:C CF	14.548	H:C CF	45.4923
H:C CF	34.2133	H:C CF	147.917
H:C CF	29.4168	H:C CF	85.3264
H:C CF	19.6293	H:C CF	26.6141
H:C CF	7.28764	H:C CF	11.4571
H:C CF	106.457	H:C CF	14.3268
H:C CF	72.171	H:C CF	37.9367
H:C CF	24.5518	H:C CF	77.4546
H:C CF	86.761	H:C CF	69.2101
H:C CF	9.33428	H:C CF	48.1112
H:C CF	145.414	H:C CF	43.7035
H:C CF	98.9417	H:C CF	39.7074
H:C CF	3.8664	H:C CF	114.7
H:C CF	92.265	H:C CF	68.1293
H:C CF	34.7953	H:C CF	37.2834
H:C CF	19.3101	H:C CF	94.8909
H:C CF	6.1797	H:C CF	30.8414
H:C CF	19.3506	H:C CF	19.3323
H:C CF	20.7554	H:C CF	80.8889
H:C CF	5.5405	H:C CF	36.4072
H:C CF	7.05183	H:C CF	300.239
H:C CF	39.8838	H:C CF	79.2369
H:C CF	45.6561	H:C CF	34.0508
H:C CF	688.451	H:C CF	91.0937
H:C CF	43.3803	H:C CF	36.4451
H:C CF	2.28347	H:C CF	281.928
H:C CF	50.622	H:C CF	335.836
H:C CF	85.0014	H:C CF	16.5973
H:C CF	43.183	H:C CF	34.04
H:C CF	2.90589	H:C CF	230.858
H:C CF	48.9697	H:C CF	72.4832
H:C CF	46.5103	H:C CF	67.9298
H:C CF	71.0728	H:C CF	372.791
H:C CF	13.6908	H:C CF	76.9508
H:C CF	15.8977	H:C CF	49.2076
H:C CF	30.548	H:C CF	45.5613
H:C CF	21.3463	H:C CF	136.646
H:C CF	288.26	H:C CF	61.183
H:C CF	52.1671	H:C CF	38.2249
H:C CF	54.4874	H:C CF	64.7296
H:C CF	171.852	H:C CF	166.368
H:C CF	25.6499	H:C CF	69.0522
H:C CF	58.7133	H:C CF	44.0903
H:C CF	7.29379	H:C CF	40.0699
H:C CF	103.133	H:C CF	158.928
H:C CF	63.1522	H:C CF	46.3831
H:C CF	52.3952	H:C CF	57.2436
H:C CF	28.8938	H:C CF	37.7208
H:C CF	14.7151	H:C CF	7.93533
H:C CF	53.7138	H:C CF	123.342
H:C CF	74.2749	H:C CF	83.5719
H:C CF	18.1335	H:C CF	85.9348
H:C CF	3.40602	H:C CF	98.3647
H:C CF	5.00432	H:C CF	77.1942
H:C CF	3.87244	H:C CF	78.5948
H:C CF	25.1372	H:C CF	92.1116
H:C CF	16.4995	H:C CF	55.0561
H:C CF	2.80121	H:C CF	148.882
H:C CF	20.2706	H:C CF	54.406
H:C CF	34.8737	H:C CF	111.699
H:C CF	38.8176	H:C CF	55.9939
H:C CF	35.7225	H:C CF	71.0833
H:C CF	38.9007	H:C CF	40.6069
H:C CF	30.3729	H:C CF	27.1176
H:C CF	19.6109	H:C CF	149.321
H:C CF	20.9902	H:C CF	78.7316
H:C CF	10.8885	H:C CF	21.5793
H:C CF	24.2497	H:C CF	53.1501
H:C CF	63.2954	H:C CF	27.8605
H:C CF	20.197	H:C CF	124.178
H:C CF	89.9125	H:C CF	20.0681
H:C CF	48.3122	H:C CF	35.1957
H:C CF	52.0222	H:C CF	22.4931
H:C CF	76.0846	H:C CF	100.351
H:C CF	11.6165	H:C CF	59.1273
H:C CF	10.7834	H:C CF	141.1
H:C CF	15.1015	H:C CF	40.6765
H:C CF	4.4816	H:C CF	155.408
H:C CF	42.4229	H:C CF	107.76
H:C CF	93.8583	H:C CF	76.9171
H:C CF	14.0514	H:C CF	39.7515
H:C CF	23.0988	H:C CF	94.0912
H:C CF	25.107	H:C CF	33.7877
H:C CF	78.4911	H:C CF	194.297
H:C CF	23.0526	H:C CF	76.9526
H:C CF	109.228	H:C CF	27.4229
H:C CF	10.9724	H:C CF	68.6806
H:C CF	111.945	H:C CF	33.4444
H:C CF	55.3252	H:C CF	28.3886
H:C CF	66.6622	H:C CF	32.6157
H:C CF	27.4477	H:C CF	49.7392
H:C CF	42.6817	H:C CF	37.2594
H:C CF	69.4236	H:C CF	151.54
H:C CF	103.571	H:C CF	30.2573
H:C CF	195.791	H:C CF	58.1825
H:C CF	24.8806	H:C CF	23.9631
H:C CF	7.45524	H:C CF	38.3178
H:C CF	4.46822	H:C CF	46.0454
H:C CF	45.4001	H:C CF	28.7584
H:C CF	46.0254	H:C CF	52.0231
H:C CF	24.2961	H:C CF	259.811
H:C CF	13.1538	H:C CF	33.2702
H:C CF	56.6157	H:C CF	80.2815
H:C CF	23.6534	H:C CF	16.0339
H:C CF	6.74382	H:C CF	41.9758
H:C CF	17.0356	H:C CF	49.1987
H:C CF	22.4559	H:C CF	30.4427
H:C CF	77.3448	H:C CF	66.0991
H:C CF	8.88234	H:C CF	145.689
H:C CF	30.7027	H:C CF	142.515
H:C CF	11.2701	H:C CF	153.483
H:C CF	34.2038	H:C CF	73.7168
H:C CF	31.6152	H:C CF	70.051
H:C CF	43.2257	H:C CF	56.3152
H:C CF	29.133	H:C CF	18.98
H:C CF	60.3045	H:C CF	72.1584
H:C CF	115.844	H:C CF	38.4218
H:C CF	50.0429	H:C CF	203.971
H:C CF	5.64145	H:C CF	231.85
H:C CF	77.4141	H:C CF	21.1282
H:C CF	48.8438	H:C CF	41.4473
H:C CF	44.5088	H:C CF	60.4228
H:C CF	97.8405	H:C CF	43.1027
H:C CF	76.8324	H:C CF	35.6181
H:C CF	32.1753	H:C CF	42.6024
H:C CF	10.7151	H:C CF	77.928
H:C CF	46.7473	H:C CF	112.388
H:C CF	29.693	H:C CF	27.5742
H:C CF	103.56	H:C CF	18.6983
H:C CF	63.1709	H:C CF	99.3143
H:C CF	79.9678	H:C CF	102.107
H:C CF	44.0719	H:C CF	18.14
H:C CF	10.5742	H:C CF	31.622
H:C CF	11.4217	H:C CF	91.4859
H:C CF	24.7574	H:C CF	40.2292
H:C CF	147.864	H:C CF	27.656
H:C CF	94.9926	H:C CF	57.7164
H:C CF	20.8491	H:C CF	64.3708
H:C CF	42.0019	H:C CF	77.6847
H:C CF	83.5619	H:C CF	194.543
H:C CF	11.7516	H:C CF	25.7846
H:C CF	39.349	H:C CF	128.821
H:C CF	36.2611	H:C CF	75.382
H:C CF	9.21703	H:C CF	49.1214
H:C CF	183.493	H:C CF	19.2861
H:C CF	78.0542	H:C CF	24.8157
H:C CF	92.3941	H:C CF	58.8931
H:C CF	24.3733	H:C CF	60.4577
H:C CF	146.556	H:C CF	13.3953
H:C CF	37.3078	H:C CF	8.15032
H:C CF	35.0917	H:C CF	110.825
H:C CF	6.9077	H:C CF	11.4237
H:C CF	19.8189	H:C CF	70.5941
H:C CF	65.3639	H:C CF	53.8614
H:C CF	52.7421	H:C CF	41.9585
H:C CF	10.2417	H:C CF	81.911
H:C CF	86.9433	H:C CF	183.809
H:C CF	81.0863	H:C CF	56.5268
H:C CF	46.7185	H:C CF	26.4092
H:C CF	9.45031	H:C CF	70.7035
H:C CF	107.686	H:C CF	74.877
H:C CF	26.7186	H:C CF	37.9483
H:C CF	52.7335	H:C CF	62.3194
H:C CF	26.7088	H:C CF	58.7109
H:C CF	36.5253	H:C CF	22.4036
H:C CF	65.0888	H:C CF	48.2471
H:C CF	85.9763	H:C CF	211.469
H:C CF	359.59	H:C CF	9.19564
H:C CF	52.1096	H:C CF	42.3412
H:C CF	9.99357	H:C CF	33.8009
H:C CF	45.8168	H:C CF	24.8776
H:C CF	17.3458	H:C CF	52.9487
H:C CF	62.7016	H:C CF	94.4311
H:C CF	62.9595	H:C CF	15.3517
H:C CF	32.3367	H:C CF	28.3901
H:C CF	32.2948	H:C CF	58.6682
H:C CF	10.3708	H:C CF	107.986
H:C CF	41.6632	H:C CF	111.953
H:C CF	5.04819	H:C CF	29.8348
H:C CF	15.4597	H:C CF	36.7932
H:C CF	77.4712	H:C CF	35.0972
H:C CF	15.1094	H:C CF	19.0379
H:C CF	8.88141	H:C CF	42.42
H:C CF	41.9527	H:C CF	23.4059
H:C CF	78.4441	H:C CF	201.876
H:C CF	113.53	H:C CF	41.1693
H:C CF	42.221	H:C CF	36.2453
H:C CF	18.9085	H:C CF	38.6668
H:C CF	100.838	H:C CF	82.5576
H:C CF	19.9485	H:C CF	112.599
H:C CF	108.309	H:C CF	13.323
H:C CF	112.26	H:C CF	69.2957
H:C CF	90.4651	H:C CF	70.8624
H:C CF	36.8098	H:C CF	38.8384
H:C CF	3.5885	H:C CF	294.398
H:C CF	12.5579	H:C CF	44.9077
H:C CF	18.6794	H:C CF	70.9976
H:C CF	60.3799	H:C CF	13.7475
H:C CF	59.084	H:C CF	95.0158
H:C CF	85.0642	H:C CF	220.346
H:C CF	33.8444	H:C CF	24.1559
H:C CF	36.8713	H:C CF	51.1428
H:C CF	78.4404	H:C CF	46.6423
H:C CF	38.4653	H:C CF	39.2873
H:C CF	7.59052	H:C CF	55.6438
H:C CF	22.7624	H:C CF	145.598
H:C CF	30.2118	H:C CF	31.6488
H:C CF	23.1243	H:C CF	32.8717
H:C CF	91.7596	H:C CF	65.0762
H:C CF	3.25932	H:C CF	47.2618
H:C CF	40.1773	H:C CF	68.1888
H:C CF	12.9087	H:C CF	41.6369
H:C CF	11.0766	H:C CF	52.1723
H:C CF	43.2792	H:C CF	141.959
H:C CF	46.8763	H:C CF	11.9295
H:C CF	10.5109	H:C CF	30.3121
H:C CF	61.6423	H:C CF	32.59
H:C CF	27.144	H:C CF	57.5799
H:C CF	18.3105	H:C CF	23.4096
H:C CF	23.6345	H:C CF	19.8965
H:C CF	79.2871	H:C CF	252.425
H:C CF	6.34396	H:C CF	172.156
H:C CF	19.462	H:C CF	167.057
H:C CF	29.7875	H:C CF	68.9755
H:C CF	78.4071	H:C CF	19.4969
H:C CF	25.7715	H:C CF	48.0759
H:C CF	14.892	H:C CF	144.177
H:C CF	18.2246	H:C CF	54.3821
H:C CF	32.3562	H:C CF	28.1286
H:C CF	55.9569	H:C CF	44.3875
H:C CF	99.7284	H:C CF	55.8161
H:C CF	10.0539	H:C CF	29.4947
H:C CF	95.2018	H:C CF	38.2185
H:C CF	65.5516	H:C CF	282.582
H:C CF	30.8877	H:C CF	53.1459
H:C CF	59.5667	H:C CF	57.4692
H:C CF	123.338	H:C CF	144.815
H:C CF	8.36747	H:C CF	71.0723
H:C CF	13.941	H:C CF	240.81
H:C CF	42.7368	H:C CF	49.6474
H:C CF	42.7714	H:C CF	132.611
H:C CF	56.9341	H:C CF	51.2791
H:C CF	70.3849	H:C CF	18.2841
H:C CF	55.027	H:C CF	49.3378
H:C CF	68.5777	H:C CF	124.701
H:C CF	23.7242	H:C CF	94.7328
H:C CF	104.357	H:C CF	154.087
H:C CF	38.3804	H:C CF	54.6082
H:C CF	89.6101	H:C CF	49.914
H:C CF	13.4505	H:C CF	191.403
H:C CF	16.1494	H:C CF	71.617
H:C CF	43.3099	H:C CF	35.3035
H:C CF	22.43	H:C CF	14.1752
H:C CF	151.903	H:C CF	43.4002
H:C CF	59.3237	H:C CF	44.9137
H:C CF	49.0149	H:C CF	16.766
H:C CF	29.9731	H:C CF	19.4765
H:C CF	233.728	H:C CF	67.703
H:C CF	27.8372	H:C CF	34.4992
H:C CF	10.2294	H:C CF	10.0898
H:C CF	47.1527	H:C CF	17.5963
H:C CF	26.7048	H:C CF	32.5124
H:C CF	24.7246	H:C CF	24.8046
H:C CF	7.57138	H:C CF	6.64519
H:C CF	13.8729	H:C CF	22.8436
H:C CF	122.728	H:C CF	22.4274
H:C CF	13.1748	H:C CF	132.789
H:C CF	3.83346	H:C CF	94.5118
H:C CF	56.6836	H:C CF	37.2794
H:C CF	40.9672	H:C CF	164.384
H:C CF	152.221	H:C CF	177.195
H:C CF	16.3641	H:C CF	13.9042
H:C CF	6.03481	H:C CF	37.4209
H:C CF	76.3554	H:C CF	120.104
H:C CF	12.3251	H:C CF	76.0469
H:C CF	96.0313	H:C CF	127.711
H:C CF	24.4216	H:C CF	106.055
H:C CF	34.5118	H:C CF	58.5025
H:C CF	49.0926	H:C CF	54.9027
H:C CF	11.7412	H:C CF	79.594
H:C CF	34.6355	H:C CF	88.2132
H:C CF	12.3302	H:C CF	45.746
H:C CF	25.1154	H:C CF	45.1886
H:C CF	102.883	H:C CF	19.406
H:C CF	123.513	H:C CF	118.194
H:C CF	24.9214	H:C CF	156.937
H:C CF	39.3584	H:C CF	48.107
H:C CF	7.2463	H:C CF	18.4865
H:C CF	58.1647	H:C CF	33.1045
H:C CF	197.122	H:C CF	24.514
H:C CF	22.7831	H:C CF	44.3828
H:C CF	63.8437	H:C CF	185.933
H:C CF	16.0615	H:C CF	84.8044
H:C CF	40.5908	H:C CF	165.388
H:C CF	72.4518	H:C CF	20.7903
H:C CF	82.9194	H:C CF	234.301
H:C CF	22.4102	H:C CF	40.4304
H:C CF	23.5528	H:C CF	143.874
H:C CF	9.68045	H:C CF	35.5249
H:C CF	5.96096	H:C CF	126.819
H:C CF	91.4969	H:C CF	49.2218
H:C CF	87.2262	H:C CF	30.8761
H:C CF	60.0692	H:C CF	122.976
H:C CF	409.865	H:C CF	145.696
H:C CF	23.8872	H:C CF	145.682
H:C CF	53.7031	H:C CF	57.3124
H:C CF	20.759	H:C CF	149.131
H:C CF	50.0634	H:C CF	91.5945
H:C CF	20.9791	H:C CF	26.4905
H:C CF	33.9568	H:C CF	33.4589
H:C CF	26.4195	H:C CF	105.815
H:C CF	60.8385	H:C CF	172.502
H:C CF	26.7722	H:C CF	63.151
H:C CF	54.999	H:C CF	23.1375
H:C CF	23.524	H:C CF	4.64409
H:C CF	157.551	H:C CF	41.3366
H:C CF	60.2856	H:C CF	44.3891
H:C CF	94.082	H:C CF	34.4517
H:C CF	60.8537	H:C CF	111.967
H:C CF	7.65912	H:C CF	27.9217
H:C CF	9.03588	H:C CF	60.2897
H:C CF	43.1333	H:C CF	29.7052
H:C CF	17.9163	H:C CF	199.32
H:C CF	48.6322	H:C CF	54.6934
H:C CF	55.0956	H:C CF	75.6788
H:C CF	88.1676	H:C CF	190.165
H:C CF	26.4515	H:C CF	93.7335
H:C CF	11.0377	H:C CF	24.5923
H:C CF	17.0102	H:C CF	123.088
H:C CF	25.7244	H:C CF	47.6507
H:C CF	10.5603	H:C CF	33.1406
H:C CF	14.484	H:C CF	50.6445
H:C CF	92.1063	H:C CF	44.738
H:C CF	10.6015	H:C CF	116.938
H:C CF	14.1338	H:C CF	87.8494
H:C CF	117.059	H:C CF	29.6814
H:C CF	41.5607	H:C CF	50.8287
H:C CF	45.4447	H:C CF	160.778
H:C CF	20.6081	H:C CF	18.296
H:C CF	14.2976	H:C CF	79.4228
H:C CF	44.8848	H:C CF	240.061
H:C CF	67.6496	H:C CF	42.5534
H:C CF	21.8922	H:C CF	101.073
H:C CF	52.1631	H:C CF	147.096
H:C CF	103.759	H:C CF	84.8883
H:C CF	26.6046	H:C CF	46.5688
H:C CF	15.1651	H:C CF	132.796
H:C CF	24.0296	H:C CF	51.4899
H:C CF	18.4648	H:C CF	245.172
H:C CF	22.9987	H:C CF	77.7426
H:C CF	55.3608	H:C CF	43.0323
H:C CF	18.6599	H:C CF	52.0695
H:C CF	10.4385	H:C CF	111.837
H:C CF	15.0952	H:C CF	55.8241
H:C CF	20.0196	H:C CF	80.2578
H:C CF	51.0842	H:C CF	25.9145
H:C CF	210.037	H:C CF	33.7801
H:C CF	32.3947	H:C CF	25.1216
H:C CF	54.6601	H:C CF	42.7701
H:C CF	21.4112	H:C CF	23.5002
H:C CF	16.4413	H:C CF	17.0124
H:C CF	91.2974	H:C CF	55.0252
H:C CF	28.7837	H:C CF	50.5785
H:C CF	6.5737	H:C CF	38.0579
H:C CF	14.329	H:C CF	70.9293
H:C CF	53.0139	H:C CF	82.2438
H:C CF	16.7667	H:C CF	29.9033
H:C CF	27.8723	H:C CF	223.344
H:C CF	46.9	H:C CF	57.0952
H:C CF	109.1	H:C CF	32.2284
H:C CF	16.2618	H:C CF	54.551
H:C CF	4.54894	H:C CF	79.785
H:C CF	71.9285	H:C CF	30.3281
H:C CF	71.3781	H:C CF	26.0355
H:C CF	20.6912	H:C CF	30.1213
H:C CF	13.6741	H:C CF	84.9097
H:C CF	66.3369	H:C CF	40.3597
H:C CF	38.4903	H:C CF	109.54
H:C CF	26.5897	H:C CF	32.1269
H:C CF	18.8344	H:C CF	212.887
H:C CF	27.9362	H:C CF	32.3091
H:C CF	94.7824	H:C CF	162.192
H:C CF	12.7797	H:C CF	86.2995
H:C CF	138.613	H:C CF	59.4716
H:C CF	138.221	H:C CF	41.6746
H:C CF	10.1214	H:C CF	42.9305
H:C CF	4.25211	H:C CF	35.4317
H:C CF	35.7048	H:C CF	77.6465
H:C CF	3.61151	H:C CF	29.1869
H:C CF	38.3411	H:C CF	42.3076
H:C CF	18.4285	H:C CF	57.3012
H:C CF	58.3254	H:C CF	23.8428
H:C CF	72.4782	H:C CF	85.7248
H:C CF	18.8357	H:C CF	211.728
H:C CF	10.6023	H:C CF	98.7727
H:C CF	9.41711	H:C CF	82.9762
H:C CF	40.6443	H:C CF	382.927
H:C CF	11.623	H:C CF	125.839
H:C CF	14.2984	H:C CF	113.547
H:C CF	34.9572	H:C CF	52.5662
H:C CF	13.3598	H:C CF	126.994
H:C CF	77.1602	H:C CF	40.6473
H:C CF	110.651	H:C CF	48.5819
H:C CF	114.494	H:C CF	89.8173
H:C CF	65.9262	H:C CF	212.07
H:C CF	11.508	H:C CF	62.1386
H:C CF	27.7944	H:C CF	73.7116
H:C CF	37.935	H:C CF	27.0121
H:C CF	17.9424	H:C CF	123.157
H:C CF	33.6033	H:C CF	28.5066
H:C CF	73.5533	H:C CF	27.1512
H:C CF	3.92451	H:C CF	5.18107
H:C CF	131.826	H:C CF	2.42417
H:C CF	47.3115	H:C CF	24.2333
H:C CF	10.0151	H:C CF	39.1481
H:C CF	13.2859	H:C CF	18.2241
H:C CF	15.8165	H:C CF	160.202
H:C CF	37.1922	H:C CF	12.5626
H:C CF	16.9914	H:C CF	129.123
H:C CF	53.4688	H:C CF	115.37
H:C CF	34.2885	H:C CF	48.8078
H:C CF	114.713	H:C CF	68.005
H:C CF	22.9421	H:C CF	80.0312
H:C CF	3.32712	H:C CF	106.35
H:C CF	57.4312	H:C CF	229.191
H:C CF	4.66682	H:C CF	29.5775
H:C CF	13.1632	H:C CF	25.4374
H:C CF	60.4334	H:C CF	32.3937
H:C CF	144.186	H:C CF	32.7879
H:C CF	30.5501	H:C CF	189.467
H:C CF	100.071	H:C CF	19.6624
H:C CF	9.40201	H:C CF	54.7086
H:C CF	87.5651	H:C CF	42.994
H:C CF	3.82475	H:C CF	89.8581
H:C CF	13.6389	H:C CF	189.867
H:C CF	36.1953	H:C CF	58.3155
H:C CF	17.8095	H:C CF	79.711
H:C CF	90.5794	H:C CF	46.7496
H:C CF	50.0616	H:C CF	22.8354
H:C CF	41.6206	H:C CF	31.8303
H:C CF	39.6687	H:C CF	50.4969
H:C CF	32.1789	H:C CF	53.9973
H:C CF	19.5484	H:C CF	190.957
H:C CF	11.7072	H:C CF	7.78451
H:C CF	41.7047	H:C CF	17.7173
H:C CF	5.66104	H:C CF	35.4073
H:C CF	39.3447	H:C CF	101.595
H:C CF	28.308	H:C CF	57.2601
H:C CF	41.0699	H:C CF	72.2473
H:C CF	17.0821	H:C CF	24.5702
H:C CF	37.9122	H:C CF	91.9646
H:C CF	82.1999	H:C CF	24.9844
H:C CF	33.0418	H:C CF	23.2347
H:C CF	20.5837	H:C CF	38.1534
H:C CF	31.5653	H:C CF	56.2974
H:C CF	68.376	H:C CF	105.384
H:C CF	28.2106	H:C CF	19.7944
H:C CF	34.501	H:C CF	31.8321
H:C CF	182.72	H:C CF	143.36
H:C CF	19.4825	H:C CF	135.816
H:C CF	12.4592	H:C CF	72.5252
H:C CF	46.081	H:C CF	229.408
H:C CF	11.7741	H:C CF	71.9253
H:C CF	32.5041	H:C CF	44.1671
H:C CF	3.4808	H:C CF	135.969
H:C CF	106.602	H:C CF	61.1297
H:C CF	38.625	H:C CF	247.702
H:C CF	34.7791	H:C CF	73.2673
H:C CF	165.798	H:C CF	36.7467
H:C CF	73.5042	H:C CF	13.7576
H:C CF	95.09	H:C CF	28.6015
H:C CF	22.0773	H:C CF	140.286
H:C CF	120.481	H:C CF	153.538
H:C CF	7.04987	H:C CF	75.3152
H:C CF	17.9592	H:C CF	139.577
H:C CF	19.8709	H:C CF	27.8134
H:C CF	6.23044	H:C CF	132.822
H:C CF	81.2909	H:C CF	80.6948
H:C CF	28.4628	H:C CF	9.78464
H:C CF	12.0839	H:C CF	87.5929
H:C CF	40.4943	H:C CF	52.4328
H:C CF	80.9689	H:C CF	152.378
H:C CF	83.7534	H:C CF	45.9133
H:C CF	21.3174	H:C CF	77.8369
H:C CF	13.0928	H:C CF	113.889
H:C CF	26.137	H:C CF	37.8296
H:C CF	17.5	H:C CF	80.0574
H:C CF	45.194	H:C CF	25.5832
H:C CF	35.7644	H:C CF	19.0058
H:C CF	15.8356	H:C CF	30.589
H:C CF	53.8655	H:C CF	27.5123
H:C CF	6.10233	H:C CF	140.726
H:C CF	3.5943	H:C CF	66.1609
H:C CF	50.9938	H:C CF	76.4959
H:C CF	36.1191	H:C CF	109.918
H:C CF	55.1284	H:C CF	35.3933
H:C CF	99.2314	H:C CF	50.6822
H:C CF	100.277	H:C CF	79.6301
H:C CF	28.3831	H:C CF	27.8372
H:C CF	92.878	H:C CF	45.4298
H:C CF	6.3373	H:C CF	72.4484
H:C CF	7.45505	H:C CF	31.6225
H:C CF	26.9448	H:C CF	9.55628
H:C CF	22.3994	H:C CF	34.2012
H:C CF	30.002	H:C CF	46.6459
H:C CF	119.576	H:C CF	59.5384
H:C CF	51.8988	H:C CF	19.3824
H:C CF	24.3861	H:C CF	42.275
H:C CF	37.799	H:C CF	293.642
H:C CF	3.2945	H:C CF	30.2348
H:C CF	34.7821	H:C CF	29.3913
H:C CF	19.0842	H:C CF	51.8852
H:C CF	48.1827	H:C CF	122.248
H:C CF	53.1994	H:C CF	40.0793
H:C CF	7.28463	H:C CF	232.587
H:C CF	27.3715	H:C CF	195.173
H:C CF	48.2119	H:C CF	27.5302
H:C CF	114.643	H:C CF	61.3105
H:C CF	93.0416	H:C CF	37.6641
H:C CF	71.0907	H:C CF	101.045
H:C CF	41.3154	H:C CF	29.7201
H:C CF	23.6491	H:C CF	55.1735
H:C CF	74.8115	H:C CF	172.642
H:C CF	41.2448	H:C CF	30.498
H:C CF	16.6328	H:C CF	81.3011
H:C CF	6.2367	H:C CF	122.312
H:C CF	24.8478	H:C CF	201.759
H:C CF	172.064	H:C CF	80.0025
H:C CF	327.493	H:C CF	24.3508
H:C CF	87.3905	H:C CF	39.346
H:C CF	8.87823	H:C CF	41.6422
H:C CF	60.3203	H:C CF	52.8121
H:C CF	25.1761	H:C CF	131.088
H:C CF	14.1458	H:C CF	38.0106
H:C CF	43.8039	H:C CF	62.6741
H:C CF	6.89315	H:C CF	70.0142
H:C CF	14.599	H:C CF	179.214
H:C CF	94.4466	H:C CF	46.9423
H:C CF	42.5571	H:C CF	58.7034
H:C CF	38.424	H:C CF	71.2857
H:C CF	14.0151	H:C CF	42.7044
H:C CF	36.121	H:C CF	105.641
H:C CF	11.0121	H:C CF	21.7252
H:C CF	91.0455	H:C CF	53.0837
H:C CF	83.9625	H:C CF	8.05086
H:C CF	20.4702	H:C CF	6.18688
H:C CF	18.1486	H:C CF	127.151
H:C CF	40.3128	H:C CF	220.636
H:C CF	41.5577	H:C CF	34.865
H:C CF	90.9019	H:C CF	67.9637
H:C CF	82.9634	H:C CF	38.3506
H:C CF	48.5384	H:C CF	102.939
H:C CF	40.8414	H:C CF	46.565
H:C CF	16.3267	H:C CF	31.5149
H:C CF	9.76479	H:C CF	148.255
H:C CF	10.3951	H:C CF	108.808
H:C CF	82.9961	H:C CF	31.5328
H:C CF	117.054	H:C CF	106.928
H:C CF	5.31301	H:C CF	57.4808
H:C CF	31.0725	H:C CF	81.7706
H:C CF	6.67473	H:C CF	51.439
H:C CF	35.6039	H:C CF	47.2437
H:C CF	15.688	H:C CF	84.4695
H:C CF	43.045	H:C CF	13.6627
H:C CF	9.92998	H:C CF	42.4533
H:C CF	109.461	H:C CF	43.9384
H:C CF	21.1187	H:C CF	52.5646
H:C CF	37.7089	H:C CF	68.467
H:C CF	36.9994	H:C CF	15.9761
H:C CF	73.9511	H:C CF	150.44
H:C CF	37.873	H:C CF	48.5813
H:C CF	46.1273	H:C CF	41.3236
H:C CF	22.4779	H:C CF	44.8151
H:C CF	10.9275	H:C CF	51.0472
H:C CF	36.2881	H:C CF	15.3222
H:C CF	33.6736	H:C CF	155.781
H:C CF	16.036	H:C CF	68.8042
H:C CF	22.7985	H:C CF	58.6642
H:C CF	47.0107	H:C CF	44.6949
H:C CF	36.3564	H:C CF	51.1709
H:C CF	19.6437	H:C CF	173.625
H:C CF	4.0515	H:C CF	113.442
H:C CF	11.2701	H:C CF	16.6146
H:C CF	2.4162	H:C CF	43.934
H:C CF	60.3565	H:C CF	152.333
H:C CF	8.31714	H:C CF	31.0506
H:C CF	13.4313	H:C CF	100.493
H:C CF	31.1942	H:C CF	22.8528
H:C CF	13.5243	H:C CF	36.6475
H:C CF	16.6463	H:C CF	43.104
H:C CF	8.14388	H:C CF	51.1357
H:C CF	9.76385	H:C CF	111.599
H:C CF	17.7073	H:C CF	353.779
H:C CF	100.295	H:C CF	26.9429
H:C CF	37.221	H:C CF	40.4563
H:C CF	50.2378	H:C CF	36.3185
H:C CF	8.40344	H:C CF	9.16474
H:C CF	84.9879	H:C CF	78.6664
H:C CF	203.701	H:C CF	31.0556
H:C CF	38.5013	H:C CF	28.9162
H:C CF	80.7101	H:C CF	19.0341
H:C CF	128.974	H:C CF	55.3776
H:C CF	45.0295	H:C CF	97.3422
H:C CF	128.522	H:C CF	96.856
H:C CF	17.6029	H:C CF	48.9575
H:C CF	58.1851	H:C CF	94.1121
H:C CF	42.4621	H:C CF	153.281
H:C CF	7.20859	H:C CF	150.032
H:C CF	94.9061	H:C CF	32.3424
H:C CF	88.8728	H:C CF	67.0875
H:C CF	55.8204	H:C CF	72.3918
H:C CF	71.0185	H:C CF	11.1128
H:C CF	36.6649	H:C CF	55.7683
H:C CF	20.5022	H:C CF	312.39
H:C CF	72.7658	H:C CF	18.5985
H:C CF	22.3199	H:C CF	86.5043
H:C CF	4.882	H:C CF	5.29998
H:C CF	11.3512	H:C CF	13.3167
H:C CF	95.2785	H:C CF	36.3315
H:C CF	127.991	H:C CF	56.447
H:C CF	4.54576	H:C CF	36.3645
H:C CF	10.8175	H:C CF	34.642
H:C CF	83.1179	H:C CF	7.34968
H:C CF	87.6078	H:C CF	31.3006
H:C CF	82.7339	H:C CF	58.3575
H:C CF	85.9712	H:C CF	80.2927
H:C CF	70.6801	H:C CF	90.9202
H:C CF	27.4906	H:C CF	8.42448
H:C CF	7.92664	H:C CF	66.7748
H:C CF	49.2552	H:C CF	52.9767
H:C CF	11.3946	H:C CF	53.5457
H:C CF	10.4775	H:C CF	50.3513
H:C CF	153.444	H:C CF	10.5237
H:C CF	89.5453	H:C CF	27.7494
H:C CF	52.9514	H:C CF	58.6976
H:C CF	57.6385	H:C CF	84.6198
H:C CF	98.9796	H:C CF	24.041
H:C CF	64.4898	H:C CF	67.368
H:C CF	12.2949	H:C CF	192.393
H:C CF	34.0884	H:C CF	211.762
H:C CF	53.4848	H:C CF	32.1647
H:C CF	34.4013	H:C CF	50.4827
H:C CF	11.4098	H:C CF	144.154
H:C CF	44.1934	H:C CF	28.9856
H:C CF	77.7265	H:C CF	137.459
H:C CF	59.5851	H:C CF	18.7127
H:C CF	16.4518	H:C CF	38.9261
H:C CF	11.3464	H:C CF	40.3201
H:C CF	32.3955	H:C CF	59.6917
H:C CF	40.8452	H:C CF	10.8935
H:C CF	10.5205	H:C CF	38.1667
H:C CF	40.8467	H:C CF	66.9378
H:C CF	143.27	H:C CF	26.9311
H:C CF	19.1181	H:C CF	27.2662
H:C CF	75.6105	H:C CF	21.9756
H:C CF	30.8886	H:C CF	151.557
H:C CF	221.059	H:C CF	139.28
H:C CF	23.3932	H:C CF	222.357
H:C CF	10.9844	H:C CF	25.4326
H:C CF	57.3542	H:C CF	125.496
H:C CF	464.138	H:C CF	69.1265
H:C CF	71.2357	H:C CF	56.5461
H:C CF	52.3692	H:C CF	49.1851
H:C CF	42.7855	H:C CF	47.4861
H:C CF	22.5785	H:C CF	28.9278
H:C CF	191.78	H:C CF	45.4807
H:C CF	26.4834	H:C CF	163.464
H:C CF	213.084	H:C CF	10.4197
H:C CF	47.6967	H:C CF	31.7475
H:C CF	20.6689	H:C CF	48.892
H:C CF	20.1641	H:C CF	90.4275
H:C CF	69.9161	H:C CF	35.2034
H:C CF	20.0641	H:C CF	34.8074
H:C CF	43.5652	H:C CF	55.2592
H:C CF	43.6397	H:C CF	19.144
H:C CF	65.0648	H:C CF	88.8129
H:C CF	23.557	H:C CF	38.6842
H:C CF	15.6371	H:C CF	235.413
H:C CF	49.2939	H:C CF	131.629
H:C CF	50.4935	H:C CF	49.5404
H:C CF	20.611	H:C CF	132.07
H:C CF	19.6994	H:C CF	162.927
H:C CF	43.572	H:C CF	80.4739
H:C CF	49.1022	H:C CF	212.923
H:C CF	30.0658	H:C CF	160.307
H:C CF	17.328	H:C CF	19.0357
H:C CF	6.64254	H:C CF	189.036
H:C CF	6.90024	H:C CF	18.5625
H:C CF	76.1368	H:C CF	45.509
H:C CF	94.731	H:C CF	29.6756
H:C CF	93.0428	H:C CF	6.50066
H:C CF	44.6521	H:C CF	76.4043
H:C CF	55.6084	H:C CF	4.53451
H:C CF	68.1057	H:C CF	349.82
H:C CF	103.227	H:C CF	199.028
H:C CF	20.2324	H:C CF	104.263
H:C CF	51.196	H:C CF	23.7686
H:C CF	51.9415	H:C CF	7.02504
H:C CF	25.801	H:C CF	77.385
H:C CF	36.3724	H:C CF	225.822
H:C CF	3.45681	H:C CF	361.795
H:C CF	15.4517	H:C CF	131.246
H:C CF	116.528	H:C CF	314.755
H:C CF	11.2274	H:C CF	43.3799
H:C CF	1.5652	H:C CF	81.8205
H:C CF	7.67896	H:C CF	37.8175
H:C CF	8.20949	H:C CF	111.349
H:C CF	8.9186	H:C CF	46.594
H:C CF	47.6158	H:C CF	32.5162
H:C CF	15.6722	H:C CF	87.1697
H:C CF	52.1916	H:C CF	11.6772
H:C CF	66.4849	H:C CF	25.3803
H:C CF	94.5475	H:C CF	181.437
H:C CF	7.24678	H:C CF	53.4669
H:C CF	13.3644	H:C CF	33.1299
H:C CF	75.0513	H:C CF	61.7822
H:C CF	30.2081	H:C CF	14.7034
H:C CF	55.8515	H:C CF	86.2106
H:C CF	70.391	H:C CF	6.9909
H:C CF	27.6816	H:C CF	35.9341
H:C CF	36.7588	H:C CF	155.8
H:C CF	77.8278	H:C CF	109.193
H:C CF	29.1826	H:C CF	60.5202
H:C CF	16.6954	H:C CF	48.8986
H:C CF	30.3512	H:C CF	38.4415
H:C CF	25.6629	H:C CF	63.9235
H:C CF	22.658	H:C CF	58.1845
H:C CF	96.4001	H:C CF	72.2999
H:C CF	46.0908	H:C CF	38.0559
H:C CF	105.931	H:C CF	56.0189
H:C CF	25.8283	H:C CF	438.781
H:C CF	6.07782	H:C CF	24.5564
H:C CF	40.4171	H:C CF	97.6094
H:C CF	22.5362	H:C CF	32.9011
H:C CF	8.51964	H:C CF	42.4862
H:C CF	48.8684	H:C CF	146.534
H:C CF	15.4635	H:C CF	41.3394
H:C CF	77.0756	H:C CF	132.953
H:C CF	100.532	H:C CF	30.5866
H:C CF	30.6888	H:C CF	38.3627
H:C CF	54.0266	H:C CF	29.2393
H:C CF	112.065	H:C CF	60.5837
H:C CF	10.8148	H:C CF	198.27
H:C CF	113.608	H:C CF	134.478
H:C CF	106.889	H:C CF	32.2023
H:C CF	54.4581	H:C CF	30.5029
H:C CF	5.63844	H:C CF	37.7669
H:C CF	25.9356	H:C CF	17.8508
H:C CF	27.8146	H:C CF	57.9428
H:C CF	67.117	H:C CF	8.79007
H:C CF	11.5144	H:C CF	29.2622
H:C CF	98.8666	H:C CF	19.2871
H:C CF	40.5153	H:C CF	70.465
H:C CF	596.546	H:C CF	105.389
H:C CF	38.7373	H:C CF	98.0119
H:C CF	31.4263	H:C CF	43.2009
H:C CF	84.0643	H:C CF	19.194
H:C CF	28.1908	H:C CF	54.3967
H:C CF	39.0592	H:C CF	45.7853
H:C CF	33.4898	H:C CF	130.95
H:C CF	22.174	H:C CF	75.8349
H:C CF	25.7199	H:C CF	26.508
H:C CF	57.4212	H:C CF	46.6388
H:C CF	13.3883	H:C CF	11.6558
H:C CF	20.9637	H:C CF	73.2293
H:C CF	31.8416	H:C CF	27.7397
H:C CF	20.2675	H:C CF	16.34
H:C CF	8.27715	H:C CF	100.587
H:C CF	33.6127	H:C CF	37.212
H:C CF	70.9916	H:C CF	166.327
H:C CF	52.8437	H:C CF	82.141
H:C CF	34.3313	H:C CF	87.1288
H:C CF	18.4426	H:C CF	99.5395
H:C CF	11.9954	H:C CF	49.5247
H:C CF	42.0292	H:C CF	47.3639
H:C CF	7.72746	H:C CF	22.7738
H:C CF	19.4674	H:C CF	71.8773
H:C CF	48.7545	H:C CF	106.11
H:C CF	10.7974	H:C CF	101.947
H:C CF	58.9213	H:C CF	181.436
H:C CF	49.637	H:C CF	28.28
H:C CF	39.7126	H:C CF	52.0363
H:C CF	53.8592	H:C CF	66.8632
H:C CF	39.7169	H:C CF	59.9714
H:C CF	14.9701	H:C CF	48.4843
H:C CF	22.8285	H:C CF	28.1518
H:C CF	33.054	H:C CF	144.296
H:C CF	53.8449	H:C CF	232.659
H:C CF	23.8833	H:C CF	23.9804
H:C CF	53.6179	H:C CF	103.963
H:C CF	35.4296	H:C CF	26.59
H:C CF	41.7732	H:C CF	93.2338
H:C CF	16.6725	H:C CF	111.124
H:C CF	6.34003	H:C CF	20.4189
H:C CF	74.5203	H:C CF	61.1636
H:C CF	30.9327	H:C CF	9.58682
H:C CF	81.1658	H:C CF	125.92
H:C CF	11.358	H:C CF	243.815
H:C CF	99.9639	H:C CF	205.502
H:C CF	21.1503	H:C CF	118.69
H:C CF	89.7699	H:C CF	81.3667
H:C CF	13.3341	H:C CF	88.2965
H:C CF	33.8859	H:C CF	47.1689
H:C CF	28.2136	H:C CF	8.036
H:C CF	56.7829	H:C CF	39.4798
H:C CF	19.4619	H:C CF	70.0338
H:C CF	7.18439	H:C CF	79.2855
H:C CF	55.2003	H:C CF	86.5656
H:C CF	25.0577	H:C CF	35.1809
H:C CF	63.4601	H:C CF	44.5491
H:C CF	29.4464	H:C CF	76.1705
H:C CF	28.6261	H:C CF	136.225
H:C CF	5.02065	H:C CF	30.5222
H:C CF	24.1089	H:C CF	12.259
H:C CF	38.8628	H:C CF	24.5641
H:C CF	69.3739	H:C CF	50.4251
H:C CF	9.06657	H:C CF	29.7949
H:C CF	40.7552	H:C CF	93.55
H:C CF	59.6454	H:C CF	99.7453
H:C CF	40.4788	H:C CF	173.992
H:C CF	74.8097	H:C CF	11.6014
H:C CF	102.962	H:C CF	53.7617
H:C CF	11.0582	H:C CF	14.4557
H:C CF	302.327	H:C CF	67.4741
H:C CF	33.1131	H:C CF	23.2779
H:C CF	20.2412	H:C CF	206.327
H:C CF	76.7867	H:C CF	94.2791
H:C CF	2.35594	H:C CF	222.677
H:C CF	105.147	H:C CF	34.1702
H:C CF	19.1315	H:C CF	71.7723
H:C CF	39.402	H:C CF	234.297
H:C CF	51.9808	H:C CF	46.0067
H:C CF	147.097	H:C CF	134.603
H:C CF	68.2063	H:C CF	66.8538
H:C CF	33.8337	H:C CF	41.6517
H:C CF	20.6321	H:C CF	46.0784
H:C CF	105.338	H:C CF	10.0233
H:C CF	64.9688	H:C CF	49.1947
H:C CF	8.98168	H:C CF	36.8934
H:C CF	14.4598	H:C CF	46.0356
H:C CF	41.84	H:C CF	54.2335
H:C CF	34.6986	H:C CF	95.9986
H:C CF	50.8129	H:C CF	8.17105
H:C CF	28.1479	H:C CF	256.512
H:C CF	36.0615	H:C CF	88.1963
H:C CF	21.551	H:C CF	102.073
H:C CF	13.6166	H:C CF	36.629
H:C CF	20.9802	H:C CF	28.467
H:C CF	10.333	H:C CF	36.51
H:C CF	22.4744	H:C CF	101.085
H:C CF	22.0228	H:C CF	109.126
H:C CF	6.95794	H:C CF	16.3297
H:C CF	10.3863	H:C CF	30.6039
H:C CF	19.0486	H:C CF	48.3207
H:C CF	6.03974	H:C CF	12.0777
H:C CF	37.0311	H:C CF	119.926
H:C CF	5.99141	H:C CF	119.855
H:C CF	83.6727	H:C CF	50.1895
H:C CF	33.4236	H:C CF	89.4964
H:C CF	34.3111	H:C CF	38.2988
H:C CF	124.32	H:C CF	123.565
H:C CF	11.7032	H:C CF	52.1359
H:C CF	44.2605	H:C CF	52.2565
H:C CF	29.2079	H:C CF	125.6
H:C CF	36.8855	H:C CF	38.0428
H:C CF	23.3467	H:C CF	36.0429
H:C CF	66.0584	H:C CF	58.4545
H:C CF	3.90118	H:C CF	62.4018
H:C CF	17.7625	H:C CF	117.181
H:C CF	12.1447	H:C CF	33.5397
H:C CF	124.568	H:C CF	44.8695
H:C CF	16.981	H:C CF	41.3937
H:C CF	36.5399	H:C CF	30.9833
H:C CF	225.936	H:C CF	55.6502
H:C CF	20.5728	H:C CF	35.1637
H:C CF	53.4688	H:C CF	19.6491
H:C CF	9.40213	H:C CF	117.804
H:C CF	23.5748	H:C CF	107.077
H:C CF	49.7752	H:C CF	124.171
H:C CF	109.424	H:C CF	63.5221
H:C CF	48.5748	H:C CF	46.2555
H:C CF	33.6253	H:C CF	17.9156
H:C CF	12.1057	H:C CF	20.5963
H:C CF	23.3866	H:C CF	73.7054
H:C CF	2.37654	H:C CF	24.9366
H:C CF	81.7893	H:C CF	111.371
H:C CF	18.1714	H:C CF	73.6292
H:C CF	31.2115	H:C CF	92.7472
H:C CF	53.1217	H:C CF	157.279
H:C CF	19.381	H:C CF	59.7111
H:C CF	51.0425	H:C CF	54.6095
H:C CF	36.5873	H:C CF	40.0086
H:C CF	20.2883	H:C CF	59.2988
H:C CF	114.067	H:C CF	14.5771
H:C CF	29.3678	H:C CF	126.696
H:C CF	921.339	H:C CF	149.173
H:C CF	23.2956	H:C CF	44.3582
H:C CF	40.205	H:C CF	310.075
H:C CF	83.3266	H:C CF	3.82987
H:C CF	44.0127	H:C CF	16.0372
H:C CF	64.8403	H:C CF	82.941
H:C CF	42.0891	H:C CF	85.6809
H:C CF	27.8614	H:C CF	41.7094
H:C CF	64.0086	H:C CF	54.9734
H:C CF	53.3973	H:C CF	91.9597
H:C CF	8.12207	H:C CF	19.1202
H:C CF	76.6514	H:C CF	43.9883
H:C CF	28.3439	H:C CF	59.8076
H:C CF	24.7234	H:C CF	73.5095
H:C CF	81.0412	H:C CF	17.6521
H:C CF	17.6957	H:C CF	124.526
H:C CF	3.79737	H:C CF	83.3234
H:C CF	11.9796	H:C CF	37.6478
H:C CF	50.3117	H:C CF	137.309
H:C CF	24.9623	H:C CF	104.084
H:C CF	46.2237	H:C CF	108.236
H:C CF	44.0313	H:C CF	11.0994
H:C CF	12.832	H:C CF	100.926
H:C CF	84.87	H:C CF	31.5784
H:C CF	84.8985	H:C CF	74.9256
H:C CF	19.3717	H:C CF	35.7145
H:C CF	147.77	H:C CF	161.178
H:C CF	90.7656	H:C CF	70.4002
H:C CF	24.4197	H:C CF	177.922
H:C CF	21.4086	H:C CF	26.5754
H:C CF	117.034	H:C CF	33.1766
H:C CF	153.86	H:C CF	50.6961
H:C CF	32.281	H:C CF	29.5829
H:C CF	52.8269	H:C CF	67.3912
H:C CF	11.8852	H:C CF	29.6698
H:C CF	118.576	H:C CF	63.3375
H:C CF	43.7325	H:C CF	20.5759
H:C CF	13.2675	H:C CF	63.2258
H:C CF	39.3837	H:C CF	29.9726
H:C CF	34.5764	H:C CF	21.0222
H:C CF	44.8826	H:C CF	312.991
H:C CF	41.3825	H:C CF	106.585
H:C CF	20.2023	H:C CF	29.7818
H:C CF	115.675	H:C CF	161.939
H:C CF	44.6973	H:C CF	56.7597
H:C CF	11.8216	H:C CF	97.2844
H:C CF	40.6579	H:C CF	88.2548
H:C CF	36.6441	H:C CF	109.483
H:C CF	128.467	H:C CF	18.6121
H:C CF	51.6589	H:C CF	342.036
H:C CF	103.253	H:C CF	55.8958
H:C CF	32.7453	H:C CF	89.2145
H:C CF	49.9878	H:C CF	30.0109
H:C CF	70.302	H:C CF	38.9587
H:C CF	23.6225	H:C CF	47.9379
H:C CF	33.5537	H:C CF	97.8674
H:C CF	100.819	H:C CF	19.5767
H:C CF	52.6373	H:C CF	64.6788
H:C CF	69.4459	H:C CF	23.3365
H:C CF	58.5994	H:C CF	189.356
H:C CF	53.7844	H:C CF	69.6756
H:C CF	58.7042	H:C CF	59.3445
H:C CF	21.384	H:C CF	39.8488
H:C CF	19.7246	H:C CF	62.8298
H:C CF	24.9829	H:C CF	24.7937
H:C CF	27.1462	H:C CF	36.4448
H:C CF	18.1589	H:C CF	102.824
H:C CF	45.8427	H:C CF	105.802
H:C CF	41.1529	H:C CF	29.8725
H:C CF	14.2831	H:C CF	19.1863
H:C CF	12.738	H:C CF	36.6654
H:C CF	47.7161	H:C CF	31.2402
H:C CF	18.4064	H:C CF	23.5387
H:C CF	10.9214	H:C CF	15.8721
H:C CF	6.64098	H:C CF	36.624
H:C CF	15.0274	H:C CF	35.9927
H:C CF	137.225	H:C CF	56.9485
H:C CF	27.9389	H:C CF	127.725
H:C CF	53.7313	H:C CF	11.5628
H:C CF	25.7599	H:C CF	10.6639
H:C CF	22.033	H:C CF	7.18093
H:C CF	38.4533	H:C CF	50.122
H:C CF	102.377	C:C CF	54.0007
C:C CF	21.8015	C:C CF	64.1586
C:C CF	50.4101	C:C CF	32.4145
C:C CF	21.7458	C:C CF	69.4614
C:C CF	83.0188	C:C CF	79.3877
C:C CF	35.7525	C:C CF	31.572
C:C CF	44.7941	C:C CF	47.3333
C:C CF	76.3751	C:C CF	166.513
C:C CF	27.6432	C:C CF	61.3352
C:C CF	43.4682	C:C CF	10.9786
C:C CF	65.7764	C:C CF	56.145
C:C CF	46.3009	C:C CF	143.545
C:C CF	133.587	C:C CF	118.454
C:C CF	74.9601	C:C CF	152.205
C:C CF	75.2608	C:C CF	132.179
C:C CF	71.9009	C:C CF	86.1237
C:C CF	11.9209	C:C CF	15.0492
C:C CF	28.0033	C:C CF	94.082
C:C CF	19.4602	C:C CF	54.8647
C:C CF	98.7453	C:C CF	44.7405
C:C CF	36.5048	C:C CF	155.975
C:C CF	42.7338	C:C CF	17.1169
C:C CF	33.1181	C:C CF	17.5522
C:C CF	28.8554	C:C CF	40.4937
C:C CF	60.4346	C:C CF	38.714
C:C CF	28.0821	C:C CF	59.543
C:C CF	5.5165	C:C CF	165.125
C:C CF	30.1818	C:C CF	143.961
C:C CF	68.2798	C:C CF	54.2026
C:C CF	84.0639	C:C CF	41.6977
C:C CF	36.0773	C:C CF	63.0561
C:C CF	19.6301	C:C CF	15.3037
C:C CF	35.1548	C:C CF	36.7193
C:C CF	20.5321	C:C CF	101.432
C:C CF	9.0119	C:C CF	61.1251
C:C CF	29.537	C:C CF	26.4
C:C CF	46.4359	C:C CF	23.2297
C:C CF	12.5052	C:C CF	261.849
C:C CF	17.0445	C:C CF	30.3476
C:C CF	18.161	C:C CF	37.5333
C:C CF	8.95091	C:C CF	148.262
C:C CF	87.994	C:C CF	46.5558
C:C CF	17.193	C:C CF	26.2098
C:C CF	252.462	C:C CF	26.2936
C:C CF	6.33324	C:C CF	64.3867
C:C CF	21.6832	C:C CF	39.4139
C:C CF	31.2106	C:C CF	32.7397
C:C CF	11.1822	C:C CF	38.7155
C:C CF	19.0498	C:C CF	76.3227
C:C CF	46.5839	C:C CF	139.483
C:C CF	26.2468	C:C CF	41.0292
C:C CF	95.445	C:C CF	225.038
C:C CF	72.0357	C:C CF	77.6436
C:C CF	13.4764	C:C CF	113.458
C:C CF	42.0571	C:C CF	65.7805
C:C CF	62.2213	C:C CF	73.6894
C:C CF	154.835	C:C CF	32.4924
C:C CF	66.1295	C:C CF	41.9825
C:C CF	30.5295	C:C CF	55.9514
C:C CF	77.0229	C:C CF	24.0688
C:C CF	160.706	C:C CF	125.2
C:C CF	90.8089	C:C CF	206.38
C:C CF	79.5083	C:C CF	10.6417
C:C CF	58.6846	C:C CF	31.2049
C:C CF	10.6167	C:C CF	190.093
C:C CF	10.6468	C:C CF	74.6416
C:C CF	26.7725	C:C CF	114.524
C:C CF	21.5232	C:C CF	32.6868
C:C CF	63.642	C:C CF	226.319
C:C CF	29.0865	C:C CF	37.3355
C:C CF	48.1307	C:C CF	30.0292
C:C CF	176.917	C:C CF	34.75
C:C CF	22.8427	C:C CF	40.7787
C:C CF	42.3266	C:C CF	125.287
C:C CF	16.3022	C:C CF	60.6403
C:C CF	25.5042	C:C CF	191.786
C:C CF	29.7843	C:C CF	50.4918
C:C CF	45.4838	C:C CF	35.0579
C:C CF	33.5634	C:C CF	112.528
C:C CF	35.3903	C:C CF	30.4032
C:C CF	81.7488	C:C CF	96.449
C:C CF	40.1245	C:C CF	23.6852
C:C CF	16.3759	C:C CF	219.09
C:C CF	17.4493	C:C CF	122.222
C:C CF	67.4663	C:C CF	23.9943
C:C CF	47.5164	C:C CF	33.9725
C:C CF	280.609	C:C CF	24.1388
C:C CF	57.2631	C:C CF	23.3127
C:C CF	46.9641	C:C CF	15.0746
C:C CF	14.8929	C:C CF	28.6088
C:C CF	17.2069	C:C CF	20.6642
C:C CF	59.2741	C:C CF	211.107
C:C CF	23.3695	C:C CF	60.1842
C:C CF	9.65875	C:C CF	159.979
C:C CF	58.6138	C:C CF	97.5351
C:C CF	24.5821	C:C CF	44.1151
C:C CF	54.1104	C:C CF	84.0418
C:C CF	63.2951	C:C CF	99.1098
C:C CF	15.5293	C:C CF	55.3066
C:C CF	111.688	C:C CF	45.4979
C:C CF	31.6932	C:C CF	34.0797
C:C CF	38.9839	C:C CF	37.461
C:C CF	74.0052	C:C CF	201.089
C:C CF	19.166	C:C CF	16.7695
C:C CF	36.4723	C:C CF	26.6224
C:C CF	26.9446	C:C CF	65.8411
C:C CF	13.379	C:C CF	30.0872
C:C CF	37.8774	C:C CF	48.5629
C:C CF	12.1611	C:C CF	36.0881
C:C CF	51.5399	C:C CF	307.824
C:C CF	13.3807	C:C CF	30.896
C:C CF	24.4622	C:C CF	19.1423
C:C CF	32.8734	C:C CF	27.8322
C:C CF	47.6423	C:C CF	111.167
C:C CF	8.31117	C:C CF	75.2185
C:C CF	43.4156	C:C CF	38.48
C:C CF	34.4965	C:C CF	163.013
C:C CF	20.7252	C:C CF	67.8278
C:C CF	52.8026	C:C CF	25.964
C:C CF	12.3765	C:C CF	25.474
C:C CF	80.3083	C:C CF	105.197
C:C CF	12.0831	C:C CF	24.7325
C:C CF	48.8057	C:C CF	107.222
C:C CF	51.639	C:C CF	12.5051
C:C CF	46.7868	C:C CF	19.1867
C:C CF	39.6669	C:C CF	174.834
C:C CF	38.835	C:C CF	7.92837
C:C CF	36.6395	C:C CF	32.206
C:C CF	71.3174	C:C CF	90.7731
C:C CF	22.0401	C:C CF	180.146
C:C CF	46.8546	C:C CF	8.4474
C:C CF	148.311	C:C CF	46.8291
C:C CF	31.5294	C:C CF	94.2161
C:C CF	115.61	C:C CF	32.7779
C:C CF	124.455	C:C CF	36.4477
C:C CF	50.4248	C:C CF	118.809
C:C CF	61.2111	C:C CF	41.4954
C:C CF	18.9643	C:C CF	16.8955
C:C CF	15.193	C:C CF	69.0399
C:C CF	19.63	C:C CF	147.397
C:C CF	16.7091	C:C CF	6.30885
C:C CF	170.893	C:C CF	11.1675
C:C CF	250.778	C:C CF	42.8288
C:C CF	16.1302	C:C CF	111.332
C:C CF	51.014	C:C CF	221.574
C:C CF	19.5842	C:C CF	200.382
C:C CF	26.4119	C:C CF	151.442
C:C CF	18.3666	C:C CF	28.7266
C:C CF	80.5422	C:C CF	59.726
C:C CF	7.28012	C:C CF	42.0819
C:C CF	8.85215	C:C CF	53.2203
C:C CF	39.6827	C:C CF	82.3225
C:C CF	47.7832	C:C CF	100.327
C:C CF	22.4201	C:C CF	41.5316
C:C CF	75.6052	C:C CF	52.5944
C:C CF	19.9091	C:C CF	60.8855
C:C CF	22.4327	C:C CF	122.641
C:C CF	17.8841	C:C CF	32.3064
C:C CF	16.3042	C:C CF	71.4912
C:C CF	7.27103	C:C CF	51.5626
C:C CF	89.3978	C:C CF	21.9581
C:C CF	37.4442	C:C CF	98.8691
C:C CF	32.3098	C:C CF	18.0405
C:C CF	18.9281	C:C CF	84.459
C:C CF	20.4446	C:C CF	23.0831
C:C CF	33.4972	C:C CF	14.9792
C:C CF	56.4191	C:C CF	141.712
C:C CF	27.0694	C:C CF	52.4552
C:C CF	15.3089	C:C CF	75.6075
C:C CF	23.7365	C:C CF	136.926
C:C CF	36.1896	C:C CF	19.5687
C:C CF	158.123	C:C CF	115.338
C:C CF	70.3943	C:C CF	36.5151
C:C CF	61.7689	C:C CF	115.08
C:C CF	55.1629	C:C CF	179.004
C:C CF	46.4592	C:C CF	122.294
C:C CF	48.8144	C:C CF	14.0841
C:C CF	88.9359	C:C CF	81.1256
C:C CF	53.709	C:C CF	91.3477
C:C CF	34.2949	C:C CF	39.7429
C:C CF	67.3982	C:C CF	32.6878
C:C CF	99.3561	C:C CF	64.8162
C:C CF	7.35206	C:C CF	57.8719
C:C CF	19.5174	C:C CF	81.5059
C:C CF	83.9966	C:C CF	21.8709
C:C CF	55.2872	C:C CF	48.6347
C:C CF	59.0857	C:C CF	29.7421
C:C CF	69.5902	C:C CF	80.3051
C:C CF	34.6064	C:C CF	20.0319
C:C CF	81.6338	C:C CF	110.479
C:C CF	74.8977	C:C CF	86.5552
C:C CF	59.2342	C:C CF	50.2907
C:C CF	31.6833	C:C CF	36.1622
C:C CF	64.1483	C:C CF	27.7481
C:C CF	16.3351	C:C CF	31.0302
C:C CF	35.3693	C:C CF	24.1911
C:C CF	49.7116	C:C CF	38.6403
C:C CF	7.03765	C:C CF	10.7672
C:C CF	7.70636	C:C CF	39.6967
C:C CF	100.237	C:C CF	15.6211
C:C CF	20.5656	C:C CF	94.9743
C:C CF	34.2673	C:C CF	90.8578
C:C CF	5.83171	C:C CF	288.849
C:C CF	52.5973	C:C CF	196.094
C:C CF	54.0541	C:C CF	17.255
C:C CF	47.9276	C:C CF	68.639
C:C CF	36.8434	C:C CF	37.1464
C:C CF	34.7513	C:C CF	79.05
C:C CF	24.8376	C:C CF	36.44
C:C CF	43.2724	C:C CF	85.8647
C:C CF	11.8588	C:C CF	17.9244
C:C CF	42.9842	C:C CF	63.5715
C:C CF	45.3498	C:C CF	26.5831
C:C CF	147.538	C:C CF	217.721
C:C CF	36.401	C:C CF	80.6559
C:C CF	29.685	C:C CF	78.978
C:C CF	14.4374	C:C CF	82.7145
C:C CF	31.4345	C:C CF	34.7944
C:C CF	11.0773	C:C CF	69.18
C:C CF	98.3184	C:C CF	30.0176
C:C CF	68.7212	C:C CF	104.039
C:C CF	17.8912	C:C CF	40.0139
C:C CF	85.8228	C:C CF	53.45
C:C CF	45.3091	C:C CF	45.4682
C:C CF	14.5424	C:C CF	24.8434
C:C CF	7.38857	C:C CF	141.305
C:C CF	45.9402	C:C CF	84.4454
C:C CF	54.7606	C:C CF	39.1061
C:C CF	16.5798	C:C CF	26.2734
C:C CF	70.6093	C:C CF	126.873
C:C CF	201.475	C:C CF	43.2686
C:C CF	18.0154	C:C CF	168.995
C:C CF	43.3724	C:C CF	70.9108
C:C CF	85.4878	C:C CF	15.4082
C:C CF	8.91898	C:C CF	108.63
C:C CF	99.6813	C:C CF	13.3525
C:C CF	18.9103	C:C CF	33.7885
C:C CF	99.7336	C:C CF	32.4283
C:C CF	28.8896	C:C CF	26.5792
C:C CF	48.9829	C:C CF	64.1907
C:C CF	269.403	C:C CF	72.3864
C:C CF	104.875	C:C CF	57.8356
C:C CF	73.2784	C:C CF	250.743
C:C CF	59.3849	C:C CF	40.0693
C:C CF	48.589	C:C CF	16.2731
C:C CF	21.2285	C:C CF	158.729
C:C CF	32.4461	C:C CF	135.093
C:C CF	90.7386	C:C CF	39.143
C:C CF	17.2076	C:C CF	26.8967
C:C CF	77.7886	C:C CF	24.2213
C:C CF	46.2397	C:C CF	129.245
C:C CF	76.156	C:C CF	78.0785
C:C CF	13.5088	C:C CF	104.487
C:C CF	121.488	C:C CF	31.9852
C:C CF	48.7145	C:C CF	21.2505
C:C CF	58.6355	C:C CF	151.652
C:C CF	37.9998	C:C CF	27.317
C:C CF	56.2653	C:C CF	79.9387
C:C CF	62.9195	C:C CF	12.9937
C:C CF	25.118	C:C CF	31.1431
C:C CF	14.1067	C:C CF	101.355
C:C CF	69.3685	C:C CF	26.2638
C:C CF	17.8011	C:C CF	22.5529
C:C CF	118.242	C:C CF	62.1094
C:C CF	130.767	C:C CF	100.486
C:C CF	24.2847	C:C CF	87.4766
C:C CF	133.93	C:C CF	118.638
C:C CF	46.8127	C:C CF	30.3414
C:C CF	58.4188	C:C CF	37.3789
C:C CF	12.4725	C:C CF	78.8906
C:C CF	35.1747	C:C CF	8.93234
C:C CF	15.943	C:C CF	37.1219
C:C CF	53.331	C:C CF	44.433
C:C CF	10.2962	C:C CF	57.3379
C:C CF	40.9629	C:C CF	49.4081
C:C CF	37.6363	C:C CF	16.9142
C:C CF	8.7621	C:C CF	20.6983
C:C CF	155.006	C:C CF	48.5705
C:C CF	35.6827	C:C CF	23.8803
C:C CF	38.1033	C:C CF	100.09
C:C CF	28.9671	C:C CF	241.351
C:C CF	65.1378	C:C CF	306.174
C:C CF	47.7075	C:C CF	168.436
C:C CF	83.306	C:C CF	45.544
C:C CF	28.855	C:C CF	21.4544
C:C CF	45.4283	C:C CF	18.8154
C:C CF	97.6552	C:C CF	85.2845
C:C CF	60.8299	C:C CF	56.6288
C:C CF	88.9812	C:C CF	37.4196
C:C CF	23.7822	C:C CF	134.001
C:C CF	77.6157	C:C CF	24.4685
C:C CF	24.0054	C:C CF	145.065
C:C CF	83.1735	C:C CF	14.3376
C:C CF	9.92844	C:C CF	24.0258
C:C CF	57.3629	C:C CF	15.9408
C:C CF	45.4147	C:C CF	12.4461
C:C CF	94.3067	C:C CF	29.0573
C:C CF	8.20838	C:C CF	30.9508
C:C CF	26.3327	C:C CF	176.857
C:C CF	49.4266	C:C CF	26.9554
C:C CF	25.0949	C:C CF	63.3876
C:C CF	64.2484	C:C CF	93.7107
C:C CF	38.9572	C:C CF	61.4439
C:C CF	33.7628	C:C CF	24.9005
C:C CF	210.905	C:C CF	56.1252
C:C CF	80.4855	C:C CF	74.4346
C:C CF	38.1727	C:C CF	29.3714
C:C CF	45.5838	C:C CF	176.468
C:C CF	16.8624	C:C CF	28.107
C:C CF	15.5653	C:C CF	26.4193
C:C CF	81.045	C:C CF	115.134
C:C CF	49.396	C:C CF	45.2015
C:C CF	28.3354	C:C CF	40.2389
C:C CF	30.6546	C:C CF	41.4843
C:C CF	24.2039	C:C CF	70.3985
C:C CF	49.6131	C:C CF	34.5767
C:C CF	39.3211	C:C CF	268.413
C:C CF	44.5292	C:C CF	31.7044
C:C CF	54.5168	C:C CF	25.4842
C:C CF	85.324	C:C CF	23.9348
C:C CF	76.027	C:C CF	145.48
C:C CF	16.2458	C:C CF	56.7864
C:C CF	105.302	C:C CF	64.8425
C:C CF	29.9651	C:C CF	96.9082
C:C CF	118.679	C:C CF	79.2547
C:C CF	62.0587	C:C CF	88.3424
C:C CF	44.1979	C:C CF	14.8404
C:C CF	58.9318	C:C CF	24.9875
C:C CF	59.0417	C:C CF	17.9122
C:C CF	29.5269	C:C CF	35.6645
C:C CF	40.0751	C:C CF	22.2069
C:C CF	43.3051	C:C CF	44.1358
C:C CF	37.2808	C:C CF	162.89
C:C CF	30.1638	C:C CF	26.0637
C:C CF	93.54	C:C CF	69.6055
C:C CF	52.3045	C:C CF	30.2256
C:C CF	120.497	C:C CF	110.207
C:C CF	35.7741	C:C CF	163.342
C:C CF	79.7714	C:C CF	206.063
C:C CF	35.8028	C:C CF	24.9924
C:C CF	31.0606	C:C CF	80.0435
C:C CF	35.6965	C:C CF	44.1909
C:C CF	74.5834	C:C CF	43.3717
C:C CF	24.3242	C:C CF	54.573
C:C CF	22.5426	C:C CF	24.2734
C:C CF	68.3407	C:C CF	37.4438
C:C CF	35.5951	C:C CF	9.03865
C:C CF	31.6319	C:C CF	27.8788
C:C CF	39.7868	C:C CF	29.1987
C:C CF	58.2708	C:C CF	208.913
C:C CF	52.452	C:C CF	71.4723
C:C CF	93.6713	C:C CF	32.6159
C:C CF	57.6045	C:C CF	35.7808
C:C CF	49.7562	C:C CF	30.5726
C:C CF	44.0892	C:C CF	54.5817
C:C CF	73.9597	C:C CF	40.0821
C:C CF	29.3855	C:C CF	459.179
C:C CF	46.9054	C:C CF	63.0431
C:C CF	10.7363	C:C CF	42.4728
C:C CF	30.2663	C:C CF	48.6521
C:C CF	32.3793	C:C CF	67.1604
C:C CF	12.2863	C:C CF	42.9259
C:C CF	33.293	C:C CF	32.2944
C:C CF	16.7736	C:C CF	35.825
C:C CF	8.85725	C:C CF	52.9936
C:C CF	13.9422	C:C CF	109.061
C:C CF	8.15492	C:C CF	60.2073
C:C CF	8.69331	C:C CF	55.809
C:C CF	65.709	C:C CF	9.04915
C:C CF	6.10911	C:C CF	58.9609
C:C CF	13.4141	C:C CF	97.0104
C:C CF	13.55	C:C CF	65.3337
C:C CF	13.8797	C:C CF	130.947
C:C CF	96.5907	C:C CF	11.0052
C:C CF	68.2043	C:C CF	212.036
C:C CF	38.2041	C:C CF	17.4725
C:C CF	58.1004	C:C CF	36.5317
C:C CF	32.446	C:C CF	99.2769
C:C CF	36.5439	C:C CF	70.0199
C:C CF	57.9063	C:C CF	25.3005
C:C CF	7.21416	C:C CF	62.2364
C:C CF	11.2866	C:C CF	29.1543
C:C CF	44.6443	C:C CF	57.4409
C:C CF	7.57313	C:C CF	93.0465
C:C CF	43.1931	C:C CF	55.2651
C:C CF	45.7515	C:C CF	222.351
C:C CF	62.9729	C:C CF	94.7942
C:C CF	7.33065	C:C CF	17.8859
C:C CF	20.8065	C:C CF	79.8825
C:C CF	76.0456	C:C CF	27.9278
C:C CF	14.0086	C:C CF	72.6094
C:C CF	7.08571	C:C CF	31.8292
C:C CF	54.5715	C:C CF	56.0625
C:C CF	37.4533	C:C CF	19.1824
C:C CF	8.22425	C:C CF	25.9567
C:C CF	59.1327	C:C CF	63.0504
C:C CF	48.0218	C:C CF	9.37907
C:C CF	46.1613	C:C CF	219.978
C:C CF	47.7257	C:C CF	34.9575
C:C CF	49.0627	C:C CF	74.9889
C:C CF	39.3909	C:C CF	21.1842
C:C CF	53.392	C:C CF	64.2682
C:C CF	52.1901	C:C CF	84.0862
C:C CF	28.9018	C:C CF	60.0945
C:C CF	66.7763	C:C CF	145.563
C:C CF	98.7206	C:C CF	24.9623
C:C CF	24.2369	C:C CF	78.4482
C:C CF	22.5477	C:C CF	64.6118
C:C CF	22.4877	C:C CF	120.108
C:C CF	50.1841	C:C CF	46.5317
C:C CF	73.6195	C:C CF	34.3018
C:C CF	62.1721	C:C CF	79.6246
C:C CF	8.89898	C:C CF	131.604
C:C CF	76.6876	C:C CF	33.8705
C:C CF	9.37689	C:C CF	119.622
C:C CF	19.3992	C:C CF	39.6944
C:C CF	37.9009	C:C CF	124.732
C:C CF	55.1092	C:C CF	108.151
C:C CF	15.5343	C:C CF	130.894
C:C CF	44.4256	C:C CF	170.608
C:C CF	30.4322	C:C CF	35.9172
C:C CF	106.777	C:C CF	35.4588
C:C CF	42.5509	C:C CF	49.9179
C:C CF	49.013	C:C CF	263.14
C:C CF	43.3857	C:C CF	42.0983
C:C CF	41.2636	C:C CF	29.3182
C:C CF	85.5368	C:C CF	14.3545
C:C CF	17.5439	C:C CF	99.4782
C:C CF	80.9204	C:C CF	44.0707
C:C CF	10.924	C:C CF	37.9941
C:C CF	48.5526	C:C CF	132.813
C:C CF	77.2891	C:C CF	69.3544
C:C CF	9.96373	C:C CF	124.329
C:C CF	29.6925	C:C CF	25.9977
C:C CF	59.7731	C:C CF	18.9565
C:C CF	34.2635	C:C CF	6.60332
C:C CF	81.6504	C:C CF	148.653
C:C CF	31.4105	C:C CF	36.3023
C:C CF	66.1162	C:C CF	95.5667
C:C CF	23.012	C:C CF	19.2597
C:C CF	21.1134	C:C CF	58.2164
C:C CF	22.3273	C:C CF	253.598
C:C CF	32.2249	C:C CF	126.455
C:C CF	17.9953	C:C CF	55.5714
C:C CF	60.4102	C:C CF	79.8397
C:C CF	32.916	C:C CF	77.6501
C:C CF	25.2043	C:C CF	12.31
C:C CF	21.5067	C:C CF	21.661
C:C CF	52.0029	C:C CF	70.9418
C:C CF	114.165	C:C CF	28.3353
C:C CF	106.219	C:C CF	35.5017
C:C CF	65.5525	C:C CF	70.9067
C:C CF	12.2121	C:C CF	90.9607
C:C CF	268.49	C:C CF	55.7207
C:C CF	92.2437	C:C CF	61.6455
C:C CF	102.824	C:C CF	121.867
C:C CF	12.7094	C:C CF	95.8275
C:C CF	30.9862	C:C CF	47.4087
C:C CF	51.5105	C:C CF	143.575
C:C CF	45.3674	C:C CF	127.514
C:C CF	28.5159	C:C CF	100.175
C:C CF	101.05	C:C CF	188.694
C:C CF	22.5704	C:C CF	32.4176
C:C CF	28.284	C:C CF	10.8321
C:C CF	10.6683	C:C CF	174.907
C:C CF	61.3264	C:C CF	168.171
C:C CF	36.0679	C:C CF	164.166
C:C CF	23.1826	C:C CF	54.7577
C:C CF	3.71166	C:C CF	112.139
C:C CF	8.21235	C:C CF	38.9437
C:C CF	21.9421	C:C CF	50.8601
C:C CF	21.1923	C:C CF	41.3401
C:C CF	99.3706	C:C CF	94.5605
C:C CF	63.5342	C:C CF	56.8601
C:C CF	61.0493	C:C CF	45.5528
C:C CF	25.151	C:C CF	15.3805
C:C CF	5.09507	C:C CF	31.2121
C:C CF	70.6813	C:C CF	13.2181
C:C CF	19.7976	C:C CF	18.1706
C:C CF	37.1603	C:C CF	27.89
C:C CF	31.32	C:C CF	239.511
C:C CF	40.0118	C:C CF	12.806
C:C CF	48.4895	C:C CF	22.0588
C:C CF	26.4137	C:C CF	5.33917
C:C CF	61.3234	C:C CF	9.22929
C:C CF	32.5227	C:C CF	24.7836
C:C CF	25.2577	C:C CF	21.707
C:C CF	12.3783	C:C CF	60.2227
C:C CF	63.333	C:C CF	163.309
C:C CF	15.5652	C:C CF	25.9291
C:C CF	26.0032	C:C CF	32.4911
C:C CF	34.9761	C:C CF	27.0966
C:C CF	23.2864	C:C CF	37.6112
C:C CF	45.0397	C:C CF	207.717
C:C CF	25.9858	C:C CF	57.0178
C:C CF	33.8336	C:C CF	9.25728
C:C CF	107.783	C:C CF	32.2248
C:C CF	35.895	C:C CF	129.945
C:C CF	26.554	C:C CF	30.0721
C:C CF	34.9506	C:C CF	174.383
C:C CF	45.3654	C:C CF	56.8687
C:C CF	5.07917	C:C CF	66.2273
C:C CF	61.018	C:C CF	120.039
C:C CF	64.6331	C:C CF	84.0711
C:C CF	12.1753	C:C CF	49.3053
C:C CF	48.9382	C:C CF	82.0359
C:C CF	24.6561	C:C CF	9.08324
C:C CF	95.4269	C:C CF	91.2539
C:C CF	61.0048	C:C CF	30.938
C:C CF	29.4758	C:C CF	75.7341
C:C CF	34.9746	C:C CF	28.7727
C:C CF	16.9286	C:C CF	33.7026
C:C CF	16.8437	C:C CF	82.5924
C:C CF	55.3333	C:C CF	15.9098
C:C CF	51.3857	C:C CF	62.331
C:C CF	27.1177	C:C CF	26.9232
C:C CF	14.441	C:C CF	119.747
C:C CF	20.448	C:C CF	13.3146
C:C CF	63.801	C:C CF	151.796
C:C CF	26.1678	C:C CF	35.1732
C:C CF	14.4025	C:C CF	121.848
C:C CF	19.787	C:C CF	161.281
C:C CF	21.0651	C:C CF	166.846
C:C CF	73.7986	C:C CF	287.294
C:C CF	137.06	C:C CF	174.651
C:C CF	71.2235	C:C CF	128.327
C:C CF	49.6187	C:C CF	81.5966
C:C CF	42.5617	C:C CF	249.654
C:C CF	11.003	C:C CF	70.4691
C:C CF	35.5608	C:C CF	460.88
C:C CF	11.9556	C:C CF	24.794
C:C CF	11.0406	C:C CF	20.0372
C:C CF	23.6356	C:C CF	30.855
C:C CF	36.6055	C:C CF	64.3505
C:C CF	26.0528	C:C CF	27.4115
C:C CF	23.9189	C:C CF	42.9545
C:C CF	21.2084	C:C CF	73.7738
C:C CF	58.0192	C:C CF	38.8567
C:C CF	53.7306	C:C CF	165.017
C:C CF	48.2151	C:C CF	67.3066
C:C CF	62.5414	C:C CF	41.1297
C:C CF	17.3402	C:C CF	65.8925
C:C CF	63.7067	C:C CF	29.9354
C:C CF	36.8183	C:C CF	135.479
C:C CF	37.6325	C:C CF	59.6651
C:C CF	59.9338	C:C CF	28.2211
C:C CF	8.61563	C:C CF	144.993
C:C CF	36.8346	C:C CF	47.3764
C:C CF	113.937	C:C CF	142.077
C:C CF	57.2389	C:C CF	25.7351
C:C CF	331.185	C:C CF	57.4351
C:C CF	51.0399	C:C CF	50.8557
C:C CF	121.671	C:C CF	4.26955
C:C CF	111.652	C:C CF	36.7805
C:C CF	15.8135	C:C CF	52.4971
C:C CF	44.0864	C:C CF	20.9895
C:C CF	27.6669	C:C CF	56.3097
C:C CF	60.0128	C:C CF	350.192
C:C CF	53.1675	C:C CF	25.2343
C:C CF	75.6649	C:C CF	55.9691
C:C CF	25.5317	C:C CF	58.0224
C:C CF	12.0737	C:C CF	41.7028
C:C CF	51.5945	C:C CF	26.4768
C:C CF	67.2788	C:C CF	151.059
C:C CF	310.27	C:C CF	169.144
C:C CF	19.4078	C:C CF	28.5511
C:C CF	39.2251	C:C CF	129.756
C:C CF	18.2491	C:C CF	152.662
C:C CF	23.9437	C:C CF	36.1559
C:C CF	25.3039	C:C CF	62.7864
C:C CF	16.5467	C:C CF	9.7469
C:C CF	63.7873	C:C CF	77.3998
C:C CF	25.9222	C:C CF	89.2398
C:C CF	105.721	C:C CF	74.5553
C:C CF	11.8951	C:C CF	23.0597
C:C CF	50.9139	C:C CF	82.2493
C:C CF	137.835	C:C CF	47.313
C:C CF	62.2565	C:C CF	129.333
C:C CF	20.1584	C:C CF	76.1076
C:C CF	44.0426	C:C CF	36.4042
C:C CF	6.49294	C:C CF	330.055
C:C CF	80.8452	C:C CF	42.9011
C:C CF	35.3193	C:C CF	184.863
C:C CF	42.1909	C:C CF	219.839
C:C CF	36.9398	C:C CF	22.1045
C:C CF	22.1073	C:C CF	55.0524
C:C CF	37.2829	C:C CF	41.3003
C:C CF	6.82788	C:C CF	27.9547
C:C CF	8.71084	C:C CF	270.68
C:C CF	15.8467	C:C CF	112.36
C:C CF	23.9991	C:C CF	32.1213
C:C CF	59.7753	C:C CF	37.4777
C:C CF	78.9721	C:C CF	135.056
C:C CF	121.011	C:C CF	55.4469
C:C CF	51.6366	C:C CF	118.092
C:C CF	32.0895	C:C CF	16.4201
C:C CF	23.001	C:C CF	113.945
C:C CF	7.8815	C:C CF	43.1244
C:C CF	16.8222	C:C CF	98.9247
C:C CF	15.7358	C:C CF	161.474
C:C CF	38.8126	C:C CF	10.2028
C:C CF	5.85258	C:C CF	36.5666
C:C CF	55.3103	C:C CF	17.4136
C:C CF	75.2547	C:C CF	21.7035
C:C CF	30.789	C:C CF	10.5037
C:C CF	43.0239	C:C CF	35.7682
C:C CF	50.1395	C:C CF	64.078
C:C CF	19.1395	C:C CF	42.6437
C:C CF	151.683	C:C CF	23.6608
C:C CF	7.93772	C:C CF	7.15855
C:C CF	61.1365	C:C CF	54.5309
C:C CF	28.8802	C:C CF	62.3283
C:C CF	43.4912	C:C CF	56.1238
C:C CF	27.4799	C:C CF	97.5429
C:C CF	27.3872	C:C CF	24.1287
C:C CF	22.5986	C:C CF	45.79
C:C CF	21.0859	C:C CF	27.1867
C:C CF	68.4865	C:C CF	29.0759
C:C CF	48.2998	C:C CF	9.99552
C:C CF	66.1104	C:C CF	267.547
C:C CF	46.552	C:C CF	22.0684
C:C CF	31.1759	C:C CF	58.2281
C:C CF	51.1395	C:C CF	95.4555
C:C CF	73.207	C:C CF	87.4815
C:C CF	32.4493	C:C CF	82.7457
C:C CF	48.4875	C:C CF	102.426
C:C CF	16.5101	C:C CF	24.3597
C:C CF	7.78655	C:C CF	32.6288
C:C CF	37.3543	C:C CF	59.5757
C:C CF	14.5917	C:C CF	34.0862
C:C CF	52.085	C:C CF	194.302
C:C CF	37.6873	C:C CF	25.7278
C:C CF	43.5066	C:C CF	28.3664
C:C CF	29.9933	C:C CF	57.05
C:C CF	28.5954	C:C CF	71.5132
C:C CF	9.50813	C:C CF	38.6107
C:C CF	46.8338	C:C CF	56.4415
C:C CF	6.61043	C:C CF	42.0048
C:C CF	22.4803	C:C CF	60.3885
C:C CF	17.5333	C:C CF	57.4595
C:C CF	29.1663	C:C CF	52.4441
C:C CF	70.4239	C:C CF	132.87
C:C CF	25.1332	C:C CF	27.595
C:C CF	30.4198	C:C CF	35.2176
C:C CF	4.94731	C:C CF	39.1162
C:C CF	33.8492	C:C CF	23.1472
C:C CF	13.7191	C:C CF	24.7753
C:C CF	8.36078	C:C CF	6.7407
C:C CF	27.5298	C:C CF	151.393
C:C CF	31.314	C:C CF	15.4228
C:C CF	11.9264	C:C CF	68.9745
C:C CF	21.573	C:C CF	32.0749
C:C CF	104.253	C:C CF	53.9156
C:C CF	23.2566	C:C CF	156.877
C:C CF	77.1785	C:C CF	24.9774
C:C CF	29.1799	C:C CF	18.5882
C:C CF	36.8758	C:C CF	52.1496
C:C CF	51.3331	C:C CF	17.0868
C:C CF	32.228	C:C CF	139.261
C:C CF	22.4809	C:C CF	87.7145
C:C CF	28.6119	C:C CF	74.5559
C:C CF	59.8774	C:C CF	45.9125
C:C CF	9.35424	C:C CF	31.7874
C:C CF	58.6233	C:C CF	45.2174
C:C CF	92.1264	C:C CF	28.2389
C:C CF	20.2781	C:C CF	6.31548
C:C CF	18.6098	C:C CF	55.9831
C:C CF	155.861	C:C CF	83.0246
C:C CF	6.92537	C:C CF	64.0661
C:C CF	133.205	C:C CF	121.675
C:C CF	21.4378	C:C CF	12.6649
C:C CF	25.2438	C:C CF	19.7576
C:C CF	27.6635	C:C CF	63.0417
C:C CF	114.266	C:C CF	107.961
C:C CF	27.1946	C:C CF	149.98
C:C CF	37.1761	C:C CF	10.0851
C:C CF	42.8935	C:C CF	45.3281
C:C CF	28.2193	C:C CF	79.9644
C:C CF	31.7186	C:C CF	200.171
C:C CF	196.868	C:C CF	231.104
C:C CF	53.5792	C:C CF	99.1898
C:C CF	60.5582	C:C CF	52.7368
C:C CF	36.2985	C:C CF	34.7735
C:C CF	14.494	C:C CF	24.2101
C:C CF	37.5744	C:C CF	54.3184
C:C CF	38.0908	C:C CF	16.2202
C:C CF	25.9838	C:C CF	28.0912
C:C CF	18.6196	C:C CF	60.3375
C:C CF	50.9108	C:C CF	18.1598
C:C CF	47.0144	C:C CF	86.6289
C:C CF	44.7211	C:C CF	160.359
C:C CF	36.4401	C:C CF	92.4378
C:C CF	18.0296	C:C CF	84.4578
C:C CF	29.1379	C:C CF	25.8841
C:C CF	32.2404	C:C CF	43.4095
C:C CF	27.6774	C:C CF	32.0095
C:C CF	10.0505	C:C CF	71.1411
C:C CF	27.1056	C:C CF	29.033
C:C CF	26.98	C:C CF	19.2579
C:C CF	8.73738	C:C CF	159.531
C:C CF	76.235	C:C CF	46.6425
C:C CF	379.313	C:C CF	93.4764
C:C CF	74.1087	C:C CF	14.8212
C:C CF	48.8718	C:C CF	75.7758
C:C CF	69.1575	C:C CF	25.3469
C:C CF	51.0337	C:C CF	18.2785
C:C CF	15.5509	C:C CF	17.4486
C:C CF	9.83576	C:C CF	198.995
C:C CF	30.4552	C:C CF	25.8926
C:C CF	39.0098	C:C CF	31.4364
C:C CF	17.4036	C:C CF	20.4564
C:C CF	76.0954	C:C CF	111.897
C:C CF	21.5914	C:C CF	83.1902
C:C CF	31.0062	C:C CF	39.9773
C:C CF	9.04872	C:C CF	46.7689
C:C CF	39.226	C:C CF	26.3061
C:C CF	22.4067	C:C CF	101.46
C:C CF	48.5165	C:C CF	144.042
C:C CF	5.43624	C:C CF	69.7195
C:C CF	71.3442	C:C CF	19.5736
C:C CF	16.9166	C:C CF	55.1663
C:C CF	301.102	C:C CF	261.868
C:C CF	55.3758	C:C CF	29.1632
C:C CF	13.4115	C:C CF	32.5095
C:C CF	14.2504	C:C CF	120.829
C:C CF	48.9244	C:C CF	11.3665
C:C CF	73.2819	C:C CF	18.3512
C:C CF	35.0355	C:C CF	20.8921
C:C CF	32.3146	C:C CF	23.3356
C:C CF	100.261	C:C CF	163.34
C:C CF	5.70195	C:C CF	58.5446
C:C CF	59.0723	C:C CF	114.899
C:C CF	51.5852	C:C CF	11.6417
C:C CF	43.9896	C:C CF	31.6496
C:C CF	21.216	C:C CF	82.0196
C:C CF	44.4228	C:C CF	36.8581
C:C CF	37.5723	C:C CF	56.4903
C:C CF	31.8518	C:C CF	178.865
C:C CF	47.4307	C:C CF	123.704
C:C CF	4.73387	C:C CF	261.336
C:C CF	63.1891	C:C CF	120.515
C:C CF	27.2676	C:C CF	49.8845
C:C CF	14.6854	C:C CF	44.1518
C:C CF	20.2838	C:C CF	48.2982
C:C CF	8.88411	C:C CF	51.7902
C:C CF	95.4592	C:C CF	45.6888
C:C CF	85.2058	C:C CF	10.2643
C:C CF	13.302	C:C CF	55.1592
C:C CF	45.5258	C:C CF	26.1518
C:C CF	53.9352	C:C CF	17.9961
C:C CF	17.1956	C:C CF	29.9877
C:C CF	14.925	C:C CF	60.1048
C:C CF	53.0976	C:C CF	209.843
C:C CF	12.4304	C:C CF	209.886
C:C CF	90.8918	C:C CF	46.9158
C:C CF	33.3	C:C CF	12.8012
C:C CF	45.126	C:C CF	21.7639
C:C CF	119.122	C:C CF	56.0775
C:C CF	24.843	C:C CF	41.2105
C:C CF	53.8974	C:C CF	24.7107
C:C CF	85.1923	C:C CF	46.482
C:C CF	99.2712	C:C CF	95.3225
C:C CF	49.6205	C:C CF	350.753
C:C CF	9.22152	C:C CF	113.666
C:C CF	32.3243	C:C CF	37.312
C:C CF	89.9801	C:C CF	56.6834
C:C CF	58.4703	C:C CF	64.7954
C:C CF	52.8775	C:C CF	37.1769
C:C CF	50.8322	C:C CF	104.915
C:C CF	7.32405	C:C CF	39.2969
C:C CF	22.3258	C:C CF	28.0399
C:C CF	17.7159	C:C CF	16.9141
C:C CF	38.4477	C:C CF	11.0674
C:C CF	50.1461	C:C CF	25.2197
C:C CF	48.9211	C:C CF	32.3328
C:C CF	84.2307	C:C CF	63.6007
C:C CF	9.64177	C:C CF	91.7954
C:C CF	35.2729	C:C CF	8.9134
C:C CF	44.1336	C:C CF	47.4615
C:C CF	35.9375	C:C CF	14.7705
C:C CF	24.0895	C:C CF	147.985
C:C CF	114.876	C:C CF	55.22
C:C CF	27.853	C:C CF	13.5833
C:C CF	69.619	C:C CF	50.8644
C:C CF	46.9576	C:C CF	30.2934
C:C CF	25.6978	C:C CF	6.70132
C:C CF	24.6476	C:C CF	46.4386
C:C CF	70.1971	C:C CF	84.4111
C:C CF	30.2776	C:C CF	42.8086
C:C CF	41.8116	C:C CF	70.8904
C:C CF	85.3404	C:C CF	23.6246
C:C CF	105.354	C:C CF	46.2952
C:C CF	33.7986	C:C CF	29.3697
C:C CF	61.39	C:C CF	120.411
C:C CF	65.9152	C:C CF	57.7177
C:C CF	74.3319	C:C CF	12.985
C:C CF	20.7849	C:C CF	136.278
C:C CF	8.50527	C:C CF	41.1884
C:C CF	5.99485	C:C CF	257.868
C:C CF	24.7891	C:C CF	87.0605
C:C CF	94.5972	C:C CF	14.4923
C:C CF	20.115	C:C CF	28.3719
C:C CF	54.3493	C:C CF	144.669
C:C CF	60.172	C:C CF	20.7846
C:C CF	46.2345	C:C CF	26.0065
C:C CF	27.2853	C:C CF	101.725
C:C CF	6.96822	C:C CF	140.006
C:C CF	98.7643	C:C CF	105.846
C:C CF	75.2876	C:C CF	45.6275
C:C CF	12.4029	C:C CF	51.249
C:C CF	41.5852	C:C CF	24.0588
C:C CF	50.489	C:C CF	27.6808
C:C CF	12.481	C:C CF	122.654
C:C CF	36.3642	C:C CF	22.0134
C:C CF	34.0544	C:C CF	59.0275
C:C CF	14.5308	C:C CF	42.147
C:C CF	61.2142	C:C CF	17.0359
C:C CF	50.9946	C:C CF	31.9531
C:C CF	23.3057	C:C CF	18.5801
C:C CF	119.842	C:C CF	157.087
C:C CF	15.4728	C:C CF	27.7219
C:C CF	27.5735	C:C CF	53.6664
C:C CF	23.5123	C:C CF	49.9912
C:C CF	86.3861	C:C CF	9.94587
C:C CF	26.2211	C:C CF	70.9085
C:C CF	63.1721	C:C CF	22.3433
C:C CF	44.8304	C:C CF	102.939
C:C CF	29.5603	C:C CF	30.4488
C:C CF	72.8334	C:C CF	119.664
C:C CF	10.071	C:C CF	31.9241
C:C CF	58.1164	C:C CF	43.4081
C:C CF	35.5086	C:C CF	39.879
C:C CF	60.3472	C:C CF	341.179
C:C CF	39.1615	C:C CF	31.9272
C:C CF	43.1085	C:C CF	24.5182
C:C CF	41.7667	C:C CF	327.626
C:C CF	6.52593	C:C CF	134.953
C:C CF	27.6697	C:C CF	36.0013
C:C CF	52.4733	C:C CF	59.9585
C:C CF	11.2276	C:C CF	167.768
C:C CF	88.8763	C:C CF	197.697
C:C CF	35.0421	C:C CF	119.764
C:C CF	42.2471	C:C CF	105.903
C:C CF	45.6903	C:C CF	29.8576
C:C CF	10.5487	C:C CF	29.1111
C:C CF	12.2263	C:C CF	115.284
C:C CF	24.2103	C:C CF	24.8139
C:C CF	25.3197	C:C CF	70.64
C:C CF	32.1275	C:C CF	27.4575
C:C CF	4.38035	C:C CF	207.521
C:C CF	65.1162	C:C CF	63.017
C:C CF	29.7375	C:C CF	117.495
C:C CF	85.6105	C:C CF	5.02652
C:C CF	9.59478	C:C CF	155.92
C:C CF	46.045	C:C CF	39.5815
C:C CF	7.68775	C:C CF	59.2029
C:C CF	41.6975	C:C CF	42.6362
C:C CF	7.99634	C:C CF	40.0486
C:C CF	32.8832	C:C CF	28.4964
C:C CF	29.8667	C:C CF	68.6084
C:C CF	20.1878	C:C CF	68.4389
C:C CF	83.2248	C:C CF	29.4616
C:C CF	21.1194	C:C CF	131.495
C:C CF	42.5334	C:C CF	96.9061
C:C CF	18.0465	C:C CF	127.477
C:C CF	35.5348	C:C CF	121.018
C:C CF	50.395	C:C CF	11.5143
C:C CF	39.1977	C:C CF	313.693
C:C CF	23.2442	C:C CF	76.4112
C:C CF	14.9972	C:C CF	186.768
C:C CF	24.4584	C:C CF	35.4274
C:C CF	61.7914	C:C CF	22.3626
C:C CF	15.7152	C:C CF	137.185
C:C CF	10.524	C:C CF	51.6293
C:C CF	42.7471	C:C CF	89.7512
C:C CF	60.0885	C:C CF	21.045
C:C CF	8.51212	C:C CF	14.3055
C:C CF	17.8164	C:C CF	17.1177
C:C CF	68.1785	C:C CF	66.3211
C:C CF	25.749	C:C CF	22.618
C:C CF	93.6145	C:C CF	301.646
C:C CF	15.1936	C:C CF	59.5679
C:C CF	32.4953	C:C CF	43.8321
C:C CF	36.2087	C:C CF	54.9154
C:C CF	38.9673	C:C CF	46.0857
C:C CF	28.5327	C:C CF	18.9854
C:C CF	81.1311	C:C CF	29.4709
C:C CF	17.3274	C:C CF	33.0153
C:C CF	57.009	C:C CF	44.5428
C:C CF	17.5822	C:C CF	264.887
C:C CF	47.1311	C:C CF	57.325
C:C CF	120.249	C:C CF	43.2088
C:C CF	76.3447	C:C CF	22.5874
C:C CF	19.5681	C:C CF	210.169
C:C CF	45.6313	C:C CF	42.8362
C:C CF	50.8347	C:C CF	44.9423
C:C CF	11.9943	C:C CF	50.9863
C:C CF	12.1986	C:C CF	18.0606
C:C CF	100.737	C:C CF	55.3652
C:C CF	53.1085	C:C CF	12.623
C:C CF	92.5433	C:C CF	139.732
C:C CF	36.5306	C:C CF	34.8753
C:C CF	40.7703	C:C CF	37.6498
C:C CF	22.9927	C:C CF	148.894
C:C CF	18.7346	C:C CF	58.2631
C:C CF	40.4851	C:C CF	25.8739
C:C CF	52.3398	C:C CF	10.3508
C:C CF	47.4344	C:C CF	79.2042
C:C CF	156.378	C:C CF	43.7233
C:C CF	13.9748	C:C CF	101.872
C:C CF	24.371	C:C CF	142.02
C:C CF	24.3291	C:C CF	146.307
C:C CF	35.8361	C:C CF	32.2333
C:C CF	60.3026	C:C CF	14.913
C:C CF	33.3186	C:C CF	97.5794
C:C CF	70.3134	C:C CF	74.4418
C:C CF	28.7178	C:C CF	19.4151
C:C CF	76.629	C:C CF	49.0889
C:C CF	121.204	C:C CF	159.333
C:C CF	38.0099	C:C CF	22.0442
C:C CF	41.2855	C:C CF	12.0887
C:C CF	56.8361	C:C CF	40.0781
C:C CF	94.0417	C:C CF	173.745
C:C CF	12.5944	C:C CF	114.297
C:C CF	98.8399	C:C CF	28.0133
C:C CF	27.102	C:C CF	94.523
C:C CF	45.9355	C:C CF	123.427
C:C CF	23.4011	C:C CF	44.927
C:C CF	8.24548	C:C CF	98.9617
C:C CF	39.1815	C:C CF	113.678
C:C CF	9.6658	C:C CF	14.4112
C:C CF	48.1184	C:C CF	63.356
C:C CF	45.5634	C:C CF	46.2318
C:C CF	17.9524	C:C CF	43.4022
C:C CF	35.8346	C:C CF	80.2522
C:C CF	151.331	C:C CF	159.438
C:C CF	54.0315	C:C CF	102.723
C:C CF	15.6102	C:C CF	17.8782
C:C CF	6.63152	C:C CF	24.0572
C:C CF	77.8195	C:C CF	101.9
C:C CF	6.52225	C:C CF	46.8819
C:C CF	72.157	C:C CF	87.0548
C:C CF	34.2992	C:C CF	32.6672
C:C CF	69.4149	C:C CF	57.5501
C:C CF	9.73282	C:C CF	43.0327
C:C CF	23.2022	C:C CF	323.214
C:C CF	8.5721	C:C CF	92.6256
C:C CF	10.9948	C:C CF	33.415
C:C CF	80.0884	C:C CF	34.6305
C:C CF	50.0595	C:C CF	8.38181
C:C CF	8.15487	C:C CF	125.959
C:C CF	63.5566	C:C CF	27.337
C:C CF	8.1603	C:C CF	82.3496
C:C CF	25.6587	C:C CF	15.509
C:C CF	65.3681	C:C CF	61.1197
C:C CF	38.8966	C:C CF	42.4688
C:C CF	51.7822	C:C CF	33.8335
C:C CF	45.9061	C:C CF	62.4827
C:C CF	124.167	C:C CF	176.083
C:C CF	57.8894	C:C CF	56.6531
C:C CF	20.0031	C:C CF	247.661
C:C CF	75.7912	C:C CF	112.432
C:C CF	51.6789	C:C CF	132.31
C:C CF	65.9371	C:C CF	30.1857
C:C CF	8.87629	C:C CF	19.6014
C:C CF	22.8626	C:C CF	30.6033
C:C CF	20.5281	C:C CF	11.9759
C:C CF	41.2862	C:C CF	10.2512
C:C CF	44.761	C:C CF	14.7728
C:C CF	7.45318	C:C CF	86.8215
C:C CF	6.38683	C:C CF	31.2648
C:C CF	51.6559	C:C CF	36.9682
C:C CF	4.5954	C:C CF	35.5161
C:C CF	32.3869	C:C CF	50.542
C:C CF	20.9952	C:C CF	32.7458
C:C CF	53.5048	C:C CF	110.485
C:C CF	36.9345	C:C CF	49.0686
C:C CF	30.6953	C:C CF	35.1718
C:C CF	40.0317	C:C CF	63.6276
C:C CF	41.5047	C:C CF	22.5396
C:C CF	18.6423	C:C CF	8.01805
C:C CF	4.41914	C:C CF	171.119
C:C CF	114.988	C:C CF	87.9037
C:C CF	53.2673	C:C CF	27.4775
C:C CF	42.5706	C:C CF	62.7887
C:C CF	26.8462	C:C CF	40.9161
C:C CF	16.2701	C:C CF	89.6699
C:C CF	32.7393	C:C CF	138.1
C:C CF	28.2559	C:C CF	142.276
C:C CF	9.82985	C:C CF	196.508
C:C CF	51.3798	C:C CF	91.0182
C:C CF	42.2578	C:C CF	69.9098
C:C CF	224.352	C:C CF	49.9992
C:C CF	19.9512	C:C CF	210.262
C:C CF	47.1484	C:C CF	89.5022
C:C CF	42.5291	C:C CF	16.8486
C:C CF	5.27066	C:C CF	82.4516
[truncated: 3,294 more rows]
