# Supplementary material for: Integrated-gut-liver-on-a-chip platform as an in vitro human model of non-alcoholic fatty liver disease
Source: Commun Biol. 2023 Mar 23;6:310. doi: 10.1038/s42003-023-04710-8 (PMC10036655; doi:10.1038/s42003-023-04710-8)
Supplement: Supplementary file 4 — Supplementary Data 2 [file 42003_2023_4710_MOESM4_ESM.xlsx]

## Sheet: Sheet1
Fig. 3b Lipid_Caco-2		Fig. 3b Lipid_HepG2
Culture-type	AdipoRed-intensity	Culture-type	AdipoRed-intensity
0mMco	10.7082	0mMco	12.2886
0mMco	14.4297	0mMco	10.0965
0mMco	8.0845	0mMco	7.66186
0mMco	23.9947	0mMco	12.028
0mMco	11.53	0mMco	23.8904
0mMco	7.95335	0mMco	10.8093
0mMco	11.2961	0mMco	10.9955
0mMco	9.4242	0mMco	7.63382
0mMco	10.1559	0mMco	13.8295
0mMco	10.7431	0mMco	18.6865
0mMco	25.8279	0mMco	8.55407
0mMco	16.1023	0mMco	6.96242
0mMco	12.455	0mMco	8.76506
0mMco	13.2909	0mMco	19.7887
0mMco	13.7707	0mMco	18.483
0mMco	17.5096	0mMco	8.68567
0mMco	13.4332	0mMco	11.4664
0mMco	16.4325	0mMco	10.3735
0mMco	18.162	0mMco	12.3377
0mMco	13.9298	0mMco	16.2099
0mMco	9.62256	0mMco	10.2507
0mMco	12.8697	0mMco	20.2182
0mMco	11.217	0mMco	9.35522
0mMco	11.9284	0mMco	7.53152
0mMco	9.27881	0mMco	13.9377
0mMco	16.3251	0mMco	13.6051
0mMco	19.586	0mMco	9.24224
0mMco	12.6249	0mMco	15.357
0mMco	9.39232	0mMco	23.4085
0mMco	18.8473	0mMco	10.8468
0mMco	14.6252	0mMco	22.1114
0mMco	25.1414	0mMco	27.1911
0mMco	19.1656	0mMco	40.6199
0mMco	16.2747	0mMco	11.6662
0mMco	9.57434	0mMco	13.9444
0mMco	9.54471	0mMco	12.8688
0mMco	11.4106	0mMco	11.5792
0mMco	10.2285	0mMco	10.0695
0mMco	10.5549	0mMco	10.6373
0mMco	11.1842	0mMco	7.58985
0mMco	11.2165	0mMco	7.2466
0mMco	8.7332	0mMco	23.2055
0mMco	14.0178	0mMco	15.8959
0mMco	9.25023	0mMco	16.3302
0mMco	8.9374	0mMco	7.76179
0mMco	13.0283	0mMco	5.51667
0mMco	11.5426	0mMco	36.0801
0mMco	12.5605	0mMco	7.56881
0mMco	10.4102	0mMco	9.10257
0mMco	8.30247	0mMco	20.2185
0mMco	12.8337	0mMco	12.2603
0mMco	14.9757	0mMco	13.6518
0mMco	13.6801	0mMco	30.0413
0mMco	7.29688	0mMco	8.96773
0mMco	7.34722	0mMco	6.95308
0mMco	32.9998	0mMco	6.39438
0mMco	13.8121	0mMco	20.2469
0mMco	10.2717	0mMco	23.7694
0mMco	42.3477	0mMco	9.61017
0mMco	15.9691	0mMco	9.08765
0mMco	7.73824	0mMco	23.4167
0mMco	19.3559	0mMco	9.98665
0mMco	13.0943	0mMco	25.0228
0mMco	11.601	0mMco	18.05
0mMco	12.1469	0mMco	9.80188
0mMco	15.7274	0mMco	9.7675
0mMco	12.9969	0mMco	9.60123
0mMco	11.4861	0mMco	14.4047
0mMco	12.3674	0mMco	21.9758
0mMco	24.7353	0mMco	10.325
0mMco	11.7856	0mMco	8.34858
0mMco	16.7837	0mMco	6.51903
0mMco	11.6112	0mMco	8.47449
0mMco	15.7087	0mMco	8.56726
0mMco	10.9625	0mMco	17.9353
0mMco	8.68762	0mMco	8.21648
0mMco	12.4389	0mMco	19.1395
0mMco	16.8765	0mMco	9.70272
0mMco	10.5181	0mMco	17.1804
0mMco	17.4787	0mMco	8.62935
0mMco	10.9887	0mMco	9.43673
0mMco	13.7605	0mMco	23.8969
0mMco	14.9119	0mMco	11.2658
0mMco	21.2553	0mMco	9.00341
0mMco	21.8385	0mMco	16.1027
0mMco	17.2184	0mMco	9.12924
0mMco	12.0986	0mMco	17.4102
0mMco	19.688	0mMco	13.0854
0mMco	24.8411	0mMco	19.0394
0mMco	14.8258	0mMco	8.57395
0mMco	11.6603	0mMco	20.7226
0mMco	9.95766	0mMco	13.2596
0mMco	11.5647	0mMco	9.52328
0mMco	6.04718	0mMco	9.92944
0mMco	12.7488	0mMco	13.6096
0mMco	11.411	0mMco	10.4049
0mMco	17.0177	0mMco	13.6907
0mMco	12.1434	0mMco	15.4277
0mMco	33.316	0mMco	9.81889
0mMco	8.85903	0mMco	32.0533
0mMco	11.7232	0mMco	19.8458
0mMco	11.168	0mMco	8.93979
0mMco	12.5716	0mMco	7.12296
0mMco	11.7862	0mMco	9.26488
0mMco	9.88322	0mMco	6.74984
0mMco	16.0123	0mMco	11.2292
0mMco	13.7296	0mMco	9.32642
0mMco	17.9938	0mMco	8.05276
0mMco	11.8412	0mMco	11.6363
0mMco	23.8975	0mMco	12.0484
0mMco	8.33825	0mMco	6.36746
0mMco	18.2875	0mMco	18.8179
0mMco	24.0336	0mMco	74.1892
0mMco	18.3121	0mMco	9.98856
0mMco	10.9361	0mMco	16.0553
0mMco	13.4714	0mMco	8.78344
0mMco	17.5311	0mMco	16.9421
0mMco	15.66	0mMco	8.14286
0mMco	19.3705	0mMco	32.3443
0mMco	14.3632	0mMco	17.3634
0mMco	9.08377	0mMco	40.1602
0mMco	7.46553	0mMco	10.9756
0mMco	9.75707	0mMco	6.98353
0mMco	9.29565	0mMco	16.0646
0mMco	20.7981	0mMco	11.9437
0mMco	14.7166	0mMco	9.79625
0mMco	10.2908	0mMco	16.5577
0mMco	7.93297	0mMco	8.4774
0mMco	7.29898	0mMco	8.91022
0mMco	8.49654	0mMco	43.9197
0mMco	16.3518	0mMco	12.5381
0mMco	15.8968	0mMco	7.78314
0mMco	10.4444	0mMco	8.00862
0mMco	7.76151	0mMco	9.6825
0mMco	9.46158	0mMco	15.7074
0mMco	11.5114	0mMco	13.8448
0mMco	11.158	0mMco	32.0191
0mMco	11.2735	0mMco	10.3023
0mMco	10.4535	0mMco	9.08388
0mMco	9.59466	0mMco	17.4338
0mMco	7.35416	0mMco	7.65326
0mMco	9.49542	0mMco	7.45822
0mMco	13.8259	0mMco	18.1044
0mMco	17.3278	0mMco	18.034
0mMco	15.6705	0mMco	8.44314
0mMco	12.5961	0mMco	11.4257
0mMco	11.4311	0mMco	9.24951
0mMco	8.38515	0mMco	13.4037
0mMco	11.3627	0mMco	12.6365
0mMco	14.4619	0mMco	7.68436
0mMco	11.4444	0mMco	10.2082
0mMco	41.5498	0mMco	6.05035
0mMco	23.1749	0mMco	26.3944
0mMco	10.5338	0mMco	10.4425
0mMco	11.7458	0mMco	21.715
0mMco	27.3112	0mMco	10.6514
0mMco	11.7167	0mMco	12.3532
0mMco	11.6341	0mMco	8.36192
0mMco	12.8886	0mMco	9.48604
0mMco	18.186	0mMco	12.3915
0mMco	13.5899	0mMco	25.088
0mMco	17.0017	0mMco	26.5473
0mMco	8.80816	0mMco	29.8127
0mMco	17.9488	0mMco	9.13827
0mMco	10.6682	0mMco	7.7847
0mMco	8.67087	0mMco	11.0027
0mMco	19.563	0mMco	7.49595
0mMco	11.823	0mMco	11.0036
0mMco	11.5826	0mMco	11.1393
0mMco	8.61448	0mMco	12.4623
0mMco	11.117	0mMco	8.88145
0mMco	11.0925	0mMco	13.1673
0mMco	17.1139	0mMco	11.101
0mMco	19.8019	0mMco	8.65791
0mMco	10.693	0mMco	7.51007
0mMco	14.1992	0mMco	9.24723
0mMco	9.12722	0mMco	9.40427
0mMco	18.716	0mMco	45.9025
0mMco	19.8939	0mMco	9.93692
0mMco	9.87321	0mMco	9.5654
0mMco	15.3788	0mMco	34.9602
0mMco	19.3784	0mMco	17.2067
0mMco	11.4527	0mMco	13.6749
0mMco	10.6862	0mMco	15.4462
0mMco	11.0914	0mMco	11.2248
0mMco	7.55047	0mMco	11.0115
0mMco	14.5413	0mMco	10.3072
0mMco	10.3509	0mMco	20.7047
0mMco	6.81409	0mMco	17.806
0mMco	10.8839	0mMco	27.0295
0mMco	15.0821	0mMco	23.513
0mMco	9.29601	0mMco	8.39257
0mMco	24.664	0mMco	15.8839
0mMco	15.8329	0mMco	11.2941
0mMco	16.3187	0mMco	11.6039
0mMco	10.9305	0mMco	43.8846
0mMco	11.1116	0mMco	8.01527
0mMco	16.0569	0mMco	5.91577
0mMco	10.4646	0mMco	35.3275
0mMco	11.8414	0mMco	21.8657
0mMco	9.77576	0mMco	13.4267
0mMco	18.4068	0mMco	11.2943
0mMco	19.4486	0mMco	8.13555
0mMco	14.3135	0mMco	11.473
0mMco	13.6454	0mMco	10.9033
0mMco	9.02873	0mMco	23.0764
0mMco	8.17009	0mMco	8.7398
0mMco	15.9419	0mMco	11.0693
0mMco	16.9906	0mMco	21.9939
0mMco	10.8301	0mMco	10.5437
0mMco	13.4333	0mMco	9.22738
0mMco	15.5365	0mMco	8.89114
0mMco	17.5672	0mMco	9.08308
0mMco	9.50846	0mMco	7.43224
0mMco	16.3262	0mMco	63.0202
0mMco	49.4088	0mMco	18.9244
0mMco	12.692	0mMco	10.867
0mMco	13.5864	0mMco	14.9929
0mMco	10.3997	0mMco	23.2857
0mMco	9.29876	0mMco	14.5589
0mMco	15.7128	0mMco	10.3283
0mMco	8.30749	0mMco	21.8593
0mMco	23.1127	0mMco	10.7578
0mMco	11.8664	0mMco	7.19536
0mMco	13.1078	0mMco	11.4605
0mMco	14.3513	0mMco	11.2333
0mMco	9.92649	0mMco	7.66005
0mMco	18.3145	0mMco	11.332
0mMco	18.9347	0mMco	31.0039
0mMco	18.3934	0mMco	8.60712
0mMco	12.3749	0mMco	12.5586
0mMco	14.6465	0mMco	8.68703
0mMco	10.4787	0mMco	8.56368
0mMco	9.4006	0mMco	8.17457
0mMco	14.0426	0mMco	28.95
0mMco	13.3018	0mMco	27.4053
0mMco	12.6442	0mMco	8.25947
0mMco	10.5856	0mMco	14.8487
0mMco	8.001	0mMco	30.6984
0mMco	8.64852	0mMco	12.7145
0mMco	10.6259	0mMco	18.2297
0mMco	9.94105	0mMco	18.4552
0mMco	8.44867	0mMco	14.7446
0mMco	11.8864	0mMco	20.0717
0mMco	12.5729	0mMco	12.1578
0mMco	17.7682	0mMco	13.7622
0mMco	15.4026	0mMco	51.444
0mMco	14.819	0mMco	17.0611
0mMco	17.4658	0mMco	21.9298
0mMco	19.7492	0mMco	11.7071
0mMco	10.269	0mMco	10.5846
0mMco	9.68756	0mMco	8.90568
0mMco	12.6301	0mMco	9.51314
0mMco	13.0922	0mMco	7.30774
0mMco	15.2226	0mMco	25.4057
0mMco	13.0865	0mMco	18.6036
0mMco	14.0585	0mMco	13.5324
0mMco	19.0923	0mMco	13.8519
0mMco	9.55991	0mMco	6.51205
0mMco	8.71528	0mMco	8.37189
0mMco	6.98042	0mMco	6.33993
0mMco	10.1937	0mMco	6.75576
0mMco	19.464	0mMco	17.4504
0mMco	17.8979	0mMco	15.7209
0mMco	12.7986	0mMco	19.898
0mMco	20.8353	0mMco	8.84276
0mMco	24.5376	0mMco	14.5082
0mMco	10.3209	0mMco	12.8009
0mMco	26.8961	0mMco	12.209
0mMco	15.3541	0mMco	10.4114
0mMco	19.5299	0mMco	11.2074
0mMco	18.3317	0mMco	15.982
0mMco	6.51165	0mMco	9.23227
0mMco	9.8273	0mMco	9.61278
0mMco	9.63265	0mMco	7.62127
0mMco	6.43018	0mMco	6.32663
0mMco	8.01521	0mMco	44.009
0mMco	13.4517	0mMco	21.2838
0mMco	13.5593	0mMco	7.76444
0mMco	14.5599	0mMco	13.3674
0mMco	11.8403	0mMco	25.9948
0mMco	7.78475	0mMco	16.8977
0mMco	16.0023	0mMco	42.2125
0mMco	14.8428	0mMco	7.33415
0mMco	10.5152	0mMco	16.1231
0mMco	12.3207	0mMco	6.98703
0mMco	9.21195	0mMco	15.0777
0mMco	10.0536	0mMco	11.1767
0mMco	13.4588	0mMco	12.4766
0mMco	13.3364	0mMco	6.62876
0mMco	13.3725	0mMco	10.2705
0mMco	15.0175	0mMco	7.54046
0mMco	17.5235	0mMco	8.29563
0mMco	12.9455	0mMco	24.0826
0mMco	12.885	0mMco	12.4938
0mMco	21.2528	0mMco	5.89653
0mMco	13.996	0mMco	10.4844
0mMco	11.8139	0mMco	19.1214
0mMco	29.8849	0mMco	36.4626
0mMco	25.2983	0mMco	5.9646
0mMco	12.8467	0mMco	15.4602
0mMco	14.4019	0mMco	12.4672
0mMco	9.43054	0mMco	15.8795
0mMco	7.22119	0mMco	11.5332
0mMco	8.21431	0mMco	9.57765
0mMco	8.91038	0mMco	7.22873
0mMco	11.8393	0mMco	9.97686
0mMco	12.0313	0mMco	8.23662
0mMco	10.0538	0mMco	8.43925
0mMco	15.0806	0mMco	7.15331
0mMco	7.75788	0mMco	7.57236
0mMco	9.5753	0mMco	14.0149
0mMco	9.05421	0mMco	7.14051
0mMco	15.3177	0mMco	6.28281
0mMco	10.1942	0mMco	29.5166
0mMco	10.6956	0mMco	10.3532
0mMco	17.2415	0mMco	31.1765
0mMco	9.29401	0mMco	12.0763
0mMco	10.6355	0mMco	35.3083
0mMco	20.9616	0mMco	19.7177
0mMco	15.3914	0mMco	21.6747
0mMco	9.73206	0mMco	19.5645
0mMco	11.457	0mMco	9.25792
0mMco	15.1318	0mMco	20.6603
0mMco	12.9411	0mMco	10.2271
0mMco	12.3613	0mMco	12.1802
0mMco	15.0395	0mMco	9.97835
0mMco	14.1254	0mMco	10.0079
0mMco	7.58877	0mMco	8.24002
0mMco	11.7046	0mMco	16.5961
0mMco	27.9143	0mMco	8.09361
0mMco	16.1562	0mMco	12.9299
0mMco	10.4105	0mMco	9.24598
0mMco	14.9894	0mMco	7.75305
0mMco	17.7097	0mMco	26.0168
0mMco	13.9526	0mMco	13.8454
0mMco	11.4827	0mMco	18.5834
0mMco	17.8178	0mMco	11.6142
0mMco	12.9932	0mMco	8.47198
0mMco	9.03319	0mMco	18.1792
0mMco	15.3106	0mMco	10.4384
0mMco	13.4378	0mMco	9.4094
0mMco	10.6708	0mMco	11.4352
0mMco	8.55139	0mMco	9.48144
0mMco	9.33181	0mMco	15.5961
0mMco	8.35155	0mMco	8.52764
0mMco	19.0222	0mMco	15.1601
0mMco	10.6523	0mMco	6.15588
0mMco	11.3411	0mMco	8.25035
0mMco	10.9364	0mMco	11.5089
0mMco	8.53323	0mMco	16.0932
0mMco	10.7181	0mMco	21.2108
0mMco	9.41544	0mMco	35.3672
0mMco	14.5648	0mMco	9.31399
0mMco	30.1203	0mMco	8.7609
0mMco	12.8474	0mMco	15.2015
0mMco	21.8149	0mMco	9.02328
0mMco	19.1099	0mMco	31.2566
0mMco	21.5037	0mMco	63.2453
0mMco	12.4076	0mMco	8.54982
0mMco	9.28286	0mMco	7.46517
0mMco	17.5916	0mMco	11.9163
0mMco	9.96605	0mMco	16.1521
0mMco	15.5914	0mMco	8.6773
0mMco	11.4686	0mMco	18.2243
0mMco	9.68074	0mMco	7.14128
0mMco	24.1033	0mMco	13.0862
0mMco	11.5246	0mMco	9.50035
0mMco	16.4768	0mMco	12.8066
0mMco	21.0715	0mMco	12.2779
0mMco	14.4878	0mMco	10.3253
0mMco	12.5844	0mMco	8.56743
0mMco	29.9083	0mMco	8.81597
0mMco	9.70398	0mMco	8.14556
0mMco	9.1795	0mMco	11.9241
0mMco	10.3215	0mMco	14.9309
0mMco	16.118	0mMco	6.24205
0mMco	17.4508	0mMco	14.4883
0mMco	14.797	0mMco	12.2737
0mMco	16.7789	0mMco	13.0923
0mMco	12.2981	0mMco	13.3738
0mMco	9.15069	0mMco	10.1344
0mMco	9.89905	0mMco	7.36569
0mMco	11.4251	0mMco	12.3073
0mMco	10.9531	0mMco	29.7
0mMco	8.96863	0mMco	12.3805
0mMco	6.45411	0mMco	13.975
0mMco	6.94142	0mMco	10.7645
0mMco	16.2296	0mMco	12.3287
0mMco	12.4959	0mMco	12.9842
0mMco	29.032	0mMco	9.43428
0mMco	7.49221	0mMco	9.42745
0mMco	16.3475	0mMco	10.214
0mMco	15.6313	0mMco	60.4903
0mMco	18.8396	0mMco	9.67911
0mMco	20.4893	0mMco	14.2194
0mMco	19.8513	0mMco	11.7079
0mMco	16.1636	0mMco	32.6116
0mMco	13.9665	0mMco	9.04028
0mMco	12.6741	0mMco	14.0423
0mMco	8.09983	0mMco	6.1256
0mMco	10.2797	0mMco	13.9175
0mMco	10.6922	0mMco	14.9568
0mMco	9.00275	0mMco	14.5087
0mMco	11.6322	0mMco	9.19506
0mMco	16.0596	0mMco	9.27251
0mMco	9.41221	0mMco	13.8284
0mMco	8.28015	0mMco	34.6147
0mMco	7.84874	0mMco	14.9683
0mMco	26.1118	0mMco	12.9516
0mMco	9.22196	0mMco	16.1371
0mMco	13.3712	0mMco	9.60462
0mMco	15.3393	0mMco	8.19305
0mMco	16.3092	0mMco	13.1943
0mMco	10.9064	0mMco	8.43436
0mMco	15.0085	0mMco	10.0236
0mMco	7.68529	0mMco	7.63234
0mMco	9.27806	0mMco	10.8313
0mMco	11.2642	0mMco	18.191
0mMco	11.9721	0mMco	11.2659
0mMco	13.4242	0mMco	22.6111
0mMco	8.3059	0mMco	10.4118
0mMco	13.2454	0mMco	12.8235
0mMco	14.2185	0mMco	8.45198
0mMco	11.1592	0mMco	14.4343
0mMco	8.51689	0mMco	26.6984
0mMco	15.3902	0mMco	8.42634
0mMco	8.10745	0mMco	7.3985
0mMco	10.9519	0mMco	23.4975
0mMco	8.21323	0mMco	9.90818
0mMco	11.4753	0mMco	17.6934
0mMco	6.78403	0mMco	8.76657
0mMco	15.0681	0mMco	23.7086
0mMco	10.1914	0mMco	25.95
0mMco	13.0915	0mMco	15.4913
0mMco	13.0387	0mMco	6.08119
0mMco	8.34037	0mMco	5.95137
0mMco	6.27435	0mMco	9.83291
0mMco	9.20653	0mMco	13.2964
0mMco	12.4707	0mMco	11.9734
0mMco	10.1257	0mMco	12.9012
0mMco	7.95951	0mMco	13.5666
0mMco	14.3636	0mMco	12.5236
0mMco	16.7897	0mMco	17.3169
0mMco	8.89771	0mMco	7.82458
0mMco	13.2246	0mMco	9.65632
0mMco	9.47587	0mMco	8.31654
0mMco	8.94622	0mMco	9.8113
0mMco	12.32	0mMco	8.97861
0mMco	11.2289	0mMco	20.6799
0mMco	13.398	0mMco	20.3251
0mMco	6.66596	0mMco	11.4879
0mMco	12.9405	0mMco	11.2011
0mMco	16.4718	0mMco	12.6506
0mMco	23.1879	0mMco	14.7596
0mMco	11.3374	0mMco	13.8916
0mMco	11.4875	0mMco	12.1086
0mMco	8.31969	0mMco	11.6852
0mMco	20.3283	0mMco	8.49132
0mMco	12.8323	0mMco	15.7264
0mMco	10.1023	0mMco	15.8842
0mMco	9.29742	0mMco	13.8936
0mMco	20.4008	0mMco	6.41924
0mMco	12.3597	0mMco	11.9056
0mMco	11.6648	0mMco	8.63085
0mMco	6.47009	0mMco	13.5662
0mMco	20.0563	0mMco	12.1267
0mMco	14.9119	0mMco	7.41459
0mMco	16.619	0mMco	10.4769
0mMco	11.533	0mMco	10.1874
0mMco	16.1015	0mMco	12.4975
0mMco	18.5746	0mMco	8.16554
0mMco	8.19123	0mMco	10.2223
0mMco	13.3514	0mMco	13.5345
0mMco	18.5674	0mMco	9.70279
0mMco	13.7521	0mMco	17.7475
0mMco	14.0543	0mMco	10.082
0mMco	11.4766	0mMco	16.4275
0mMco	9.72606	0mMco	9.61067
0mMco	6.84453	0mMco	19.4598
0mMco	8.3503	0mMco	6.41171
0mMco	13.2078	0mMco	9.71553
0mMco	8.70899	0mMco	12.492
0mMco	8.0572	0mMco	15.2938
0mMco	10.7919	0mMco	8.72206
0mMco	19.8724	0mMco	6.33051
0mMco	18.0708	0mMco	6.57872
0mMco	9.77907	0mMco	17.8589
0mMco	16.1218	0mMco	16.5984
0mMco	7.71586	0mMco	21.706
0mMco	8.8936	0mMco	10.3337
0mMco	10.9593	0mMco	7.71484
0mMco	8.48181	0mMco	8.64354
0mMco	44.5936	0mMco	9.65146
0mMco	17.6945	0mMco	19.2132
0mMco	8.99336	0mMco	9.8686
0mMco	14.5157	0mMco	8.80966
0mMco	9.454	0mMco	32.5797
0mMco	8.56704	0mMco	11.0456
0mMco	8.30319	0mMco	9.26186
0mMco	27.9835	0mMco	12.8973
0mMco	8.6983	0mMco	10.5502
0mMco	13.5347	0mMco	10.3874
0mMco	11.9418	0mMco	15.7867
0mMco	17.8947	0mMco	10.9736
0mMco	14.0596	0mMco	13.4137
0mMco	34.7847	0mMco	11.7832
0mMco	14.3529	0mMco	11.4309
0mMco	23.6378	0mMco	13.5946
0mMco	19.7295	0mMco	19.3277
0mMco	9.80596	0mMco	8.22491
0mMco	13.1044	0mMco	8.27872
0mMco	20.1922	0mMco	28.5666
0mMco	8.22021	0mMco	10.4927
0mMco	18.764	0mMco	12.4161
0mMco	25.8301	0mMco	9.80036
0mMco	20.3953	0mMco	6.76132
0mMco	13.2933	0mMco	10.5689
0mMco	5.53011	0mMco	15.5819
0mMco	9.31205	0mMco	14.0643
0mMco	8.68409	0mMco	18.8045
0mMco	7.23435	0mMco	12.9719
0mMco	10.2177	0mMco	9.97812
0mMco	8.51386	0mMco	21.4755
0mMco	14.7257	0mMco	11.1962
0mMco	9.27681	0mMco	21.4672
0mMco	13.0051	0mMco	10.3095
0mMco	13.7802	0mMco	11.2489
0mMco	14.6493	0mMco	11.4933
0mMco	14.8413	0mMco	10.5517
0mMco	8.65182	0mMco	11.1363
0mMco	17.4916	0mMco	7.92329
0mMco	8.47185	0mMco	9.1028
0mMco	9.37478	0mMco	6.62796
0mMco	8.7382	0mMco	9.04732
0mMco	8.91049	0mMco	15.4261
0mMco	20.6823	0mMco	26.7726
0mMco	19.6771	0mMco	15.9547
0mMco	10.5153	0mMco	9.48969
0mMco	14.6723	0mMco	6.20353
0mMco	14.3041	0mMco	10.1611
0mMco	8.46596	0mMco	13.0146
0mMco	12.2745	0mMco	9.06928
0mMco	17.8991	0mMco	11.1978
0mMco	12.7526	0mMco	11.065
0mMco	20.9257	0mMco	25.5189
0mMco	13.8535	0mMco	8.07595
0mMco	38.183	0mMco	9.61153
0mMco	10.5778	0mMco	9.80109
0mMco	24.4284	0mMco	9.05858
0mMco	12.0107	0mMco	11.1524
0mMco	14.3018	0mMco	5.99338
0mMco	11.1302	0mMco	18.9034
0mMco	14.0612	0mMco	9.84193
0mMco	20.6483	0mMco	7.12646
0mMco	7.83032	0mMco	12.9606
0mMco	14.5955	0mMco	11.6178
0mMco	11.905	0mMco	6.15469
0mMco	7.04469	0mMco	7.99848
0mMco	13.4568	0mMco	15.6147
0mMco	11.761	0mMco	9.3956
0mMco	17.0628	0mMco	12.0543
0mMco	7.57508	0mMco	13.0186
0mMco	7.7454	0mMco	7.4235
0mMco	12.5412	0mMco	11.5665
0mMco	22.4581	0mMco	13.9618
0mMco	10.6163	0mMco	8.4866
0mMco	9.76002	0mMco	9.00384
0mMco	7.89371	0mMco	11.8041
0mMco	11.68	0mMco	8.28529
0mMco	21.4367	0mMco	9.30291
0mMco	9.80385	0mMco	9.51749
0mMco	18.0188	0mMco	14.9093
0mMco	12.8832	0mMco	9.73321
0mMco	14.4698	0mMco	23.2902
0mMco	11.56	0mMco	16.2321
0mMco	37.7592	0mMco	19.35
0mMco	8.45597	0mMco	8.62598
0mMco	9.46795	0mMco	7.52186
0mMco	16.1409	0mMco	8.25302
0mMco	12.5342	0mMco	8.96164
0mMco	18.7163	0mMco	9.75643
0mMco	8.52928	0mMco	8.62822
0mMco	9.03477	0mMco	7.51937
0mMco	14.8557	0mMco	12.4693
0mMco	9.30864	0mMco	10.8419
0mMco	7.58548	0mMco	20.6711
0mMco	14.3252	0mMco	12.6869
0mMco	17.8971	0mMco	8.42947
0mMco	9.83081	0mMco	7.24009
0mMco	26.977	0mMco	10.5985
0mMco	10.0313	0mMco	17.8842
0mMco	19.8849	0mMco	23.9663
0mMco	9.74202	0mMco	12.0182
0mMco	11.1017	0mMco	12.2373
0mMco	24.4051	0mMco	9.42619
0mMco	31.0122	0mMco	12.9955
0mMco	17.8036	0mMco	11.7648
0mMco	14.6767	0mMco	11.3155
0mMco	10.1819	0mMco	7.48298
0mMco	11.8104	0mMco	8.15113
0mMco	8.81013	0mMco	18.1208
0mMco	9.26644	0mMco	6.31742
0mMco	17.305	0mMco	9.10525
0mMco	9.47721	0mMco	13.4973
0mMco	17.9077	0mMco	13.7074
0mMco	30.9889	0mMco	11.4259
0mMco	11.9344	0mMco	9.3235
0mMco	10.4302	0mMco	10.2705
0mMco	20.7263	0mMco	6.62044
0mMco	9.77291	0mMco	11.6957
0mMco	9.96946	0mMco	9.62785
0mMco	11.2016	0mMco	18.5979
0mMco	9.38888	0mMco	8.7588
0mMco	18.2006	0mMco	8.25484
0mMco	12.7441	0mMco	10.4536
0mMco	13.2787	0mMco	11.179
0mMco	8.45261	0mMco	9.36105
0mMco	8.75402	0mMco	19.2417
0mMco	12.8136	0mMco	10.7868
0mMco	6.60701	0mMco	11.3699
0mMco	9.96783	0mMco	8.75025
0mMco	20.8247	0mMco	11.9668
0mMco	11.3621	0mMco	9.71344
0mMco	25.1191	0mMco	11.402
0mMco	13.8346	0mMco	14.9752
0mMco	11.8386	0mMco	13.4753
0mMco	17.5613	0mMco	12.328
0mMco	7.53846	0mMco	15.2178
0mMco	30.5676	0mMco	12.705
0mMco	19.6459	0mMco	9.53642
0mMco	7.05755	0mMco	10.8927
0mMco	21.1904	0mMco	6.83554
0mMco	10.2909	0mMco	6.98418
0mMco	16.9782	0mMco	13.0255
0mMco	8.39526	0mMco	9.25733
0mMco	15.137	0mMco	14.9294
0mMco	10.5639	0mMco	10.4828
0mMco	14.8685	0mMco	10.9515
0mMco	8.11976	0mMco	11.7556
0mMco	12.4677	0mMco	8.8995
0mMco	9.74601	0mMco	9.63917
0mMco	15.3971	0mMco	10.3414
0mMco	22.2869	0mMco	15.2729
0mMco	8.63018	0mMco	11.9488
0mMco	10.4627	0mMco	7.77375
0mMco	9.90889	0mMco	16.4539
0mMco	8.83499	0mMco	11.1854
0mMco	10.9206	0mMco	9.83004
0mMco	11.7423	0mMco	8.79733
0mMco	13.2579	0mMco	11.6462
0mMco	26.0652	0mMco	8.04422
0mMco	11.4437	0mMco	7.39009
0mMco	12.2744	0mMco	6.00237
0mMco	15.9172	0mMco	19.1065
0mMco	11.6402	0mMco	23.011
0mMco	12.4545	0mMco	10.3975
0mMco	16.0582	0mMco	12.4798
0mMco	21.828	0mMco	9.19467
0mMco	15.9314	0mMco	8.30494
0mMco	8.05853	0mMco	8.22341
0mMco	12.7721	0mMco	12.2726
0mMco	18.9327	0mMco	10.8101
0mMco	8.93115	0mMco	11.1111
0mMco	8.29512	0mMco	14.3214
0mMco	14.6414	0mMco	13.7507
0mMco	11.6424	0mMco	22.6115
0mMco	23.6729	0mMco	10.3775
0mMco	7.49308	0mMco	14.7634
0mMco	7.98182	0mMco	16.0433
0mMco	6.48943	0mMco	8.97166
0mMco	13.2879	0mMco	10.5901
0mMco	13.6778	0mMco	11.2171
0mMco	12.3908	0mMco	12.9256
0mMco	11.0025	0mMco	13.2467
0mMco	15.4447	0mMco	15.4341
0mMco	10.9767	0mMco	12.3461
0mMco	11.4499	0mMco	11.2498
0mMco	9.48536	0mMco	12.2635
0mMco	9.45922	0mMco	10.0848
0mMco	10.5645	0mMco	12.8444
0mMco	11.0002	0mMco	8.44091
0mMco	10.5417	0mMco	9.82024
0mMco	17.6746	0mMco	13.0012
0mMco	16.3329	0mMco	10.3372
0mMco	40.4663	0mMco	9.32249
0mMco	14.7073	0mMco	9.84831
0mMco	13.3253	0mMco	11.1725
0mMco	35.7497	0mMco	11.4153
0mMco	14.8444	0mMco	12.2012
0mMco	10.8884	0mMco	11.0427
0mMco	6.56139	0mMco	14.4091
0mMco	10.9314	0mMco	7.41254
0mMco	7.81298	0mMco	7.18008
0mMco	17.2211	0mMco	5.42458
0mMco	15.7242	0mMco	11.4065
0mMco	31.9542	0mMco	14.0918
0mMco	20.9464	0mMco	9.70005
0mMco	16.6538	0mMco	11.5699
0mMco	16.0882	0mMco	17.9287
0mMco	31.8488	0mMco	9.84091
0mMco	8.13136	0mMco	21.9288
0mMco	29.4664	0mMco	11.1625
0mMco	13.1331	0mMco	7.54844
0mMco	15.6935	0mMco	12.3124
0mMco	9.8436	0mMco	9.97409
0mMco	7.59506	0mMco	14.6177
0mMco	17.3349	0mMco	13.071
0mMco	9.05944	0mMco	9.15454
0mMco	17.959	0mMco	13.5592
0mMco	19.6555	0mMco	11.9414
0mMco	9.05826	0mMco	11.5568
0mMco	8.52578	0mMco	7.53565
0mMco	13.0452	0mMco	5.70876
0mMco	9.11728	0mMco	11.7179
0mMco	7.22626	0mMco	8.84988
0mMco	6.7081	0mMco	17.6203
0mMco	9.43332	0mMco	8.10914
0mMco	11.4849	0mMco	8.17858
0mMco	8.38864	0mMco	12.5171
0mMco	10.349	0mMco	21.555
0mMco	12.4474	0mMco	14.3044
0mMco	11.4329	0mMco	12.5524
0mMco	15.8197	0mMco	10.1064
0mMco	7.8942	0mMco	14.4387
0mMco	10.6059	0mMco	9.76985
0mMco	11.1883	0mMco	14.6608
0mMco	27.3867	0mMco	10.3694
0mMco	9.73196	0mMco	15.3555
0mMco	10.2078	0mMco	9.3383
0mMco	23.3411	0mMco	13.6332
0mMco	10.0033	0mMco	11.5817
0mMco	14.4921	0mMco	13.4154
0mMco	12.5889	0mMco	9.56729
0mMco	14.0462	0mMco	10.6625
0mMco	13.2543	0mMco	10.4568
0mMco	10.2972	0mMco	18.9065
0mMco	10.0508	0mMco	11.1581
0mMco	21.1424	0mMco	10.4474
0mMco	28.5049	0mMco	32.5085
0mMco	10.901	0mMco	12.4349
0mMco	19.1848	0mMco	12.9911
0mMco	7.00557	0mMco	7.93475
0mMco	10.0298	0mMco	12.415
0mMco	19.8404	0mMco	9.23907
0mMco	10.1902	0mMco	11.9945
0mMco	13.1573	0mMco	13.039
0mMco	14.8695	0mMco	8.91017
0mMco	7.48214	0mMco	12.8366
0mMco	9.22881	0mMco	11.4321
0mMco	15.0072	0mMco	11.6454
0mMco	11.3526	0mMco	10.6914
0mMco	31.7884	0mMco	16.6333
0mMco	15.731	0mMco	17.0785
0mMco	8.62785	0mMco	14.8865
0mMco	12.0465	0mMco	25.1899
0mMco	9.71412	0mMco	9.65646
0mMco	9.68307	0mMco	37.8679
0mMco	7.12941	0mMco	14.1688
0mMco	14.327	0mMco	16.0975
0mMco	9.35993	0mMco	7.57698
0mMco	7.66872	0mMco	14.0955
0mMco	18.822	0mMco	10.3727
0mMco	17.1149	0mMco	14.9548
0mMco	24.758	0mMco	8.47783
0mMco	12.4137	0mMco	12.3364
0mMco	15.0574	0mMco	10.7572
0mMco	15.2876	0mMco	9.26012
0mMco	14.8899	0mMco	14.1788
0mMco	12.0332	0mMco	18.3489
0mMco	9.63912	0mMco	15.6781
0mMco	10.3894	0mMco	11.7831
0mMco	31.8133	0mMco	34.1392
0mMco	10.6899	0mMco	9.25284
0mMco	12.6367	0mMco	14.0492
0mMco	8.67224	0mMco	14.9782
0mMco	9.98397	0mMco	8.45359
0mMco	20.5268	0mMco	10.9489
0mMco	11.5018	0mMco	13.0107
0mMco	15.9606	0mMco	8.56049
0mMco	8.1475	0mMco	13.6211
0mMco	13.4486	0mMco	15.1334
0mMco	11.3171	0mMco	12.0131
0mMco	8.26645	0mMco	19.2055
0mMco	10.2027	0mMco	14.1708
0mMco	10.5179	0mMco	9.96147
0mMco	9.03247	0mMco	11.5691
0mMco	13.4423	0mMco	16.8864
0mMco	6.41213	0mMco	10.2003
0mMco	15.1389	0mMco	9.99324
0mMco	23.9385	0mMco	7.73625
0mMco	11.6255	0mMco	7.01904
0mMco	14.6847	0mMco	14.1676
0mMco	12.1694	0mMco	13.72
0mMco	12.1729	0mMco	16.545
0mMco	8.47528	0mMco	16.0508
0mMco	11.2995	0mMco	6.71088
0mMco	19.2568	0mMco	8.928
0mMco	8.24541	0mMco	13.2993
0mMco	16.4307	0mMco	15.0036
0mMco	19.767	0mMco	13.9837
0mMco	12.7992	0mMco	17.0068
0mMco	10.0782	0mMco	14.0076
0mMco	10.7181	0mMco	7.68178
0mMco	14.0107	0mMco	11.4302
0mMco	7.82238	0mMco	11.0769
0mMco	16.6735	0mMco	17.9071
0mMco	11.2589	0mMco	22.2906
0mMco	7.30995	0mMco	12.3819
0mMco	25.4791	0mMco	10.8449
0mMco	11.6557	0mMco	9.74415
0mMco	10.9705	0mMco	15.0806
0mMco	15.9162	0mMco	11.7823
0mMco	18.741	0mMco	8.15254
0mMco	13.7505	0mMco	10.9046
0mMco	10.6642	0mMco	10.9705
0mMco	18.5475	0mMco	9.3635
0mMco	11.0807	0mMco	16.5756
0mMco	8.21553	0mMco	12.3532
0mMco	12.0584	0mMco	10.76
0mMco	15.3757	0mMco	13.5161
0mMco	9.32922	0mMco	9.67863
0mMco	8.08428	0mMco	8.15736
0mMco	10.3946	0mMco	8.73938
0mMco	12.4641	0mMco	9.01891
0mMco	10.9243	0mMco	11.7779
0mMco	22.2131	0mMco	7.7962
0mMco	29.1496	0mMco	9.87834
0mMco	11.9123	0mMco	10.4189
0mMco	13.3037	0mMco	14.2278
0mMco	17.3745	0mMco	11.0538
0mMco	10.8319	0mMco	19.6744
0mMco	10.5631	0mMco	10.9804
0mMco	10.9463	0mMco	9.65401
0mMco	17.3318	0mMco	8.28456
0mMco	21.2444	0mMco	14.9296
0mMco	10.9727	0mMco	12.5005
0mMco	9.77619	0mMco	6.55969
0mMco	10.7696	0mMco	11.025
0mMco	8.37733	0mMco	8.65665
0mMco	8.44348	0mMco	14.4511
0mMco	12.2922	0mMco	12.7275
0mMco	10.2859	0mMco	15.2658
0mMco	18.5348	0mMco	7.24424
0mMco	19.756	0mMco	10.9134
0mMco	15.3464	0mMco	8.79244
0mMco	18.7929	0mMco	19.6857
0mMco	73.4175	0mMco	10.2183
0mMco	11.7419	0mMco	11.6547
0mMco	15.4654	0mMco	12.6802
0mMco	9.68085	0mMco	6.59975
0mMco	10.0165	0mMco	12.054
0mMco	14.8632	0mMco	7.97123
0mMco	9.99555	0mMco	10.9776
0mMco	15.1733	0mMco	13.3012
0mMco	8.37257	0mMco	8.33118
0mMco	9.84083	0mMco	14.2961
0mMco	14.8731	0mMco	10.5111
0mMco	10.8706	0mMco	8.453
0mMco	10.5903	0mMco	10.3556
0mMco	13.8337	0mMco	14.332
0mMco	7.08011	0mMco	10.2793
0mMco	25.83	0mMco	17.0083
0mMco	14.1707	0mMco	10.2672
0mMco	16.9827	0mMco	9.93119
0mMco	14.389	0mMco	9.38712
0mMco	9.78028	0mMco	13.5861
0mMco	9.59028	0mMco	16.2411
0mMco	7.93806	0mMco	16.0492
0mMco	20.2949	0mMco	16.4798
0mMco	9.22722	0mMco	12.7497
0mMco	10.3172	0mMco	10.5565
0mMco	7.63964	0mMco	11.2308
0mMco	16.7259	0mMco	5.6673
0mMco	22.3425	0mMco	11.8008
0mMco	18.0336	0mMco	10.4315
0mMco	9.48441	0mMco	18.9787
0mMco	12.3798	0mMco	30.1806
0mMco	20.4529	0mMco	8.35491
0mMco	27.0244	0mMco	12.9271
0mMco	10.7119	0mMco	11.2667
0mMco	10.7045	0mMco	11.2183
0mMco	7.55787	0mMco	9.90601
0mMco	7.51366	0mMco	15.0023
0mMco	13.6495	0mMco	11.7538
0mMco	13.7086	0mMco	14.8947
0mMco	22.9414	0mMco	14.7654
0mMco	14.9182	0mMco	10.2397
0mMco	10.3002	0mMco	14.0688
0mMco	12.0599	0mMco	26.1059
0mMco	13.5244	0mMco	9.62031
0mMco	12.5837	0mMco	14.818
0mMco	8.59862	0mMco	9.97706
0mMco	15.7909	0mMco	25.4454
0mMco	8.02676	0mMco	9.36704
0mMco	10.554	0mMco	20.8975
0mMco	13.4462	0mMco	9.59821
0mMco	11.4493	0mMco	11.0492
0mMco	11.2262	0mMco	9.10478
0mMco	12.7261	0mMco	9.91815
0mMco	18.1439	0mMco	14.9621
0mMco	9.88964	0mMco	17.2261
0mMco	12.7915	0mMco	12.3386
0mMco	8.48063	0mMco	8.88558
0mMco	11.6461	0mMco	11.0878
0mMco	8.23506	0mMco	9.06495
0mMco	11.9605	0mMco	8.96834
0mMco	13.6462	0mMco	10.171
0mMco	11.6632	0mMco	10.7161
0mMco	13.2632	0mMco	14.9958
0mMco	14.3851	0mMco	13.5871
0mMco	10.827	0mMco	20.5349
0mMco	14.3718	0mMco	9.82624
0mMco	24.4785	0mMco	12.3226
0mMco	9.20613	0mMco	13.5322
0mMco	9.26495	0mMco	10.5563
0mMco	11.2792	0mMco	8.60421
0mMco	8.68282	0mMco	9.98022
0mMco	27.3298	0mMco	11.3613
0mMco	14.1451	0mMco	9.3718
0mMco	14.9285	0mMco	10.6443
0mMco	13.4289	0mMco	15.9353
0mMco	8.14585	0mMco	14.3985
0mMco	9.38506	0mMco	14.065
0mMco	7.20912	0mMco	10.6815
0mMco	9.27916	0mMco	7.90375
0mMco	10.9969	0mMco	10.0718
0mMco	13.7645	0mMco	9.4126
0mMco	17.0951	0mMco	13.197
0mMco	9.8003	0mMco	10.0871
0mMco	11.2422	0mMco	12.6136
0mMco	9.92693	0mMco	12.7383
0mMco	9.73562	0mMco	10.8857
0mMco	15.6403	0mMco	12.465
0mMco	11.9825	0mMco	8.41808
0mMco	10.0356	0mMco	13.496
0mMco	17.5296	0mMco	18.2891
0mMco	10.8531	0mMco	9.03326
0mMco	15.188	0mMco	10.0716
0mMco	9.65368	0mMco	10.5502
0mMco	14.6094	0mMco	10.6348
0mMco	8.91891	0mMco	10.3747
0mMco	12.4669	0mMco	10.8296
0mMco	11.5687	0mMco	12.2995
0mMco	9.71461	0mMco	11.0399
0mMco	13.7418	0mMco	10.7069
0mMco	10.799	0mMco	10.948
0mMco	17.3305	0mMco	15.644
0mMco	11.61	0mMco	11.76
0mMco	8.04059	0mMco	10.2998
0mMco	15.2661	0mMco	10.9129
0mMco	18.4026	0mMco	13.8687
0mMco	12.784	0mMco	8.15655
0mMco	23.0979	0mMco	21.7298
0mMco	18.5828	0mMco	18.0663
0mMco	14.1728	0mMco	12.9239
0mMco	20.7574	0mMco	16.2677
0mMco	17.8634	0mMco	13.4788
0mMco	15.0559	0mMco	17.1609
0mMco	16.253	0mMco	10.077
0mMco	9.91531	0mMco	10.8499
0mMco	36.8584	0mMco	14.2011
0mMco	16.3037	0mMco	9.75796
0mMco	10.8784	0mMco	7.82622
0mMco	21.2598	0mMco	15.8224
0mMco	10.5316	0mMco	20.6731
0mMco	16.5689	0mMco	9.37543
0mMco	17.3492	0mMco	10.5069
0mMco	15.5542	0mMco	8.54529
0mMco	15.2082	0mMco	9.74637
0mMco	15.9292	0mMco	19.7122
0mMco	12.4334	0mMco	12.9769
0mMco	11.1523	0mMco	12.0525
0mMco	10.1486	0mMco	9.76674
0mMco	13.9366	0mMco	10.3902
0mMco	12.3345	0mMco	8.06457
0mMco	13.7867	0mMco	15.0279
0mMco	7.61676	0mMco	10.5459
0mMco	10.423	0mMco	10.1216
0mMco	12.2196	0mMco	11.3849
0mMco	8.58806	0mMco	10.3198
0mMco	10.2065	0mMco	14.8394
0mMco	7.51493	0mMco	11.6909
0mMco	11.5346	0mMco	9.39173
0mMco	8.53274	0mMco	14.3571
0mMco	16.6491	0mMco	12.0144
0mMco	8.86057	0mMco	9.52182
0mMco	12.0293	0mMco	10.0577
0mMco	20.7335	0mMco	12.3143
0mMco	11.5099	0mMco	13.4387
0mMco	11.4515	0mMco	12.8457
0mMco	14.1979	0mMco	8.03543
0mMco	16.6092	0mMco	10.3837
0mMco	10.0241	0mMco	14.7129
0mMco	8.45499	0mMco	7.70852
0mMco	13.7104	0mMco	8.59014
0mMco	7.73107	0mMco	9.56253
0mMco	8.61797	0mMco	11.6835
0mMco	13.3327	0mMco	10.6087
0mMco	10.4635	0mMco	18.138
0mMco	10.8667	0mMco	12.042
0mMco	17.4733	0mMco	14.6913
0mMco	10.5724	0mMco	11.5465
0mMco	15.7689	0mMco	10.5735
0mMco	15.1686	0mMco	8.91107
0mMco	11.3802	0mMco	12.6083
0mMco	25.9856	0mMco	13.7039
0mMco	9.80094	0mMco	17.6668
0mMco	10.5759	0mMco	17.7486
0mMco	9.27262	0mMco	14.9329
0mMco	9.09077	0mMco	17.9373
0mMco	7.0575	0mMco	12.3468
0mMco	5.52499	0mMco	7.8736
0mMco	18.9782	0mMco	11.058
0mMco	20.1311	0mMco	9.45809
0mMco	15.5279	0mMco	11.635
0mMco	8.69238	0mMco	8.99557
0mMco	13.9648	0mMco	13.0182
0mMco	8.67866	0mMco	10.9357
0mMco	8.89647	0mMco	10.7049
0mMco	8.89139	0mMco	15.066
0mMco	12.0209	0mMco	21.28
0mMco	14.3653	0mMco	12.8546
0mMco	11.8351	0mMco	8.7612
0mMco	8.0623	0mMco	8.49977
0mMco	6.49606	0mMco	9.61247
0mMco	10.8659	0mMco	10.4907
0mMco	8.96022	0mMco	22.2495
0mMco	10.2727	0mMco	9.05901
0mMco	15.8097	0mMco	21.2475
0mMco	18.3737	0mMco	14.3947
0mMco	23.1113	0mMco	12.9275
0mMco	8.60516	0mMco	9.28304
0mMco	11.7049	0mMco	11.4229
0mMco	9.53867	0mMco	17.2865
0mMco	9.07314	0mMco	10.9871
0mMco	13.4513	0mMco	9.98962
0mMco	9.14606	0mMco	9.00683
0mMco	22.8519	0mMco	7.39489
0mMco	11.4018	0mMco	10.2084
0mMco	13.3442	0mMco	24.5489
0mMco	14.6197	0mMco	11.3245
0mMco	8.49158	0mMco	8.42665
0mMco	10.3694	0mMco	8.88133
0mMco	15.657	0mMco	13.0115
0mMco	10.2267	0mMco	10.9208
0mMco	12.3589	0mMco	9.54752
0mMco	14.2583	0mMco	15.57
0mMco	9.36934	0mMco	12.9186
0mMco	11.3868	0mMco	11.4492
0mMco	10.2836	0mMco	12.8447
0mMco	7.12777	0mMco	13.7298
0mMco	11.8797	0mMco	10.0262
0mMco	16.2004	0mMco	13.6282
0mMco	12.7504	0mMco	7.9501
0mMco	10.9907	0mMco	8.98215
0mMco	27.9763	0mMco	12.8156
0mMco	9.65308	0mMco	10.0796
0mMco	10.6424	0mMco	17.4502
0mMco	8.86838	0mMco	13.3279
0mMco	22.2548	0mMco	19.905
0mMco	20.1291	0mMco	10.9652
0mMco	21.9006	0mMco	11.476
0mMco	14.7037	0mMco	10.1546
0mMco	15.6522	0mMco	9.78896
0mMco	13.0375	0mMco	8.9836
0mMco	9.14584	0mMco	22.9635
0mMco	11.0674	0mMco	16.0485
0mMco	14.5231	0mMco	12.5282
0mMco	6.06744	0mMco	22.2441
0mMco	6.93265	0mMco	12.5703
0mMco	17.7493	0mMco	14.6536
0mMco	7.26935	0mMco	10.903
0mMco	15.9937	0mMco	18.2905
0mMco	11.7339	0mMco	9.97796
0mMco	16.4693	0mMco	11.7553
0mMco	10.3075	0mMco	10.1182
0mMco	19.0403	0mMco	14.1575
0mMco	7.4397	0mMco	10.3013
0mMco	9.20237	0mMco	11.9755
0mMco	10.1452	0mMco	11.0518
0mMco	24.3135	0mMco	25.6139
0mMco	13.1916	0mMco	10.0083
0mMco	7.96963	0mMco	9.98369
0mMco	13.3725	0mMco	12.2962
0mMco	9.30928	0mMco	13.2536
0mMco	27.2875	0mMco	13.8655
0mMco	9.57211	0mMco	9.71368
0mMco	8.28753	0mMco	8.3646
0mMco	12.3392	0mMco	8.38318
0mMco	15.6185	0mMco	14.0738
0mMco	10.6045	0mMco	16.7605
0mMco	15.0175	0mMco	9.57108
0mMco	11.1	0mMco	6.97266
0mMco	10.4894	0mMco	7.60656
0mMco	27.8059	0mMco	6.25919
0mMco	17.8273	0mMco	7.99549
0mMco	10.8793	0mMco	8.13866
0mMco	10.2827	0mMco	6.95574
0mMco	12.5512	0mMco	6.26141
0mMco	12.7305	0mMco	8.39702
0mMco	21.0267	0mMco	13.0691
0mMco	19.9147	0mMco	6.63148
0mMco	9.89394	0mMco	6.39599
0mMco	18.4691	0mMco	10.9707
0mMco	7.86161	0mMco	6.20814
0mMco	14.6988	0mMco	5.77561
0mMco	13.4656	0mMco	9.76774
0mMco	6.34127	0mMco	7.67684
0mMco	12.5785	0mMco	6.07406
0mMco	14.1474	0mMco	14.6157
0mMco	15.8652	0mMco	7.59937
0mMco	15.3535	0mMco	7.75133
0mMco	41.3887	0mMco	8.06436
0mMco	10.7047	0mMco	8.02409
0mMco	9.90896	0mMco	12.4193
0mMco	12.9462	0mMco	6.49866
0mMco	17.1909	0mMco	7.36678
0mMco	11.7818	0mMco	6.78087
0mMco	12.8751	0mMco	7.03333
0mMco	7.47448	0mMco	7.5633
0mMco	8.30438	0mMco	7.47869
0mMco	7.01161	0mMco	8.06335
0mMco	23.5283	0mMco	6.29076
0mMco	11.9102	0mMco	8.50229
0mMco	14.1527	0mMco	5.9055
0mMco	13.9473	0mMco	6.77237
0mMco	33.337	0mMco	9.78965
0mMco	17.7884	0mMco	13.5762
0mMco	9.15242	0mMco	7.6237
0mMco	16.5586	0mMco	8.01671
0mMco	9.84609	0mMco	6.19954
0mMco	9.21239	0mMco	10.2195
0mMco	8.30901	0mMco	7.69625
0mMco	8.84314	0mMco	5.97265
0mMco	10.7904	0mMco	7.11932
0mMco	9.65042	0mMco	7.69886
0mMco	17.3902	0mMco	7.85433
0mMco	14.3273	0mMco	9.1393
0mMco	21.6736	0mMco	6.87552
0mMco	13.4778	0mMco	7.46571
0mMco	9.12096	0mMco	7.09679
0mMco	16.1258	0mMco	7.00549
0mMco	8.44739	0mMco	10.6364
0mMco	14.3545	0mMco	5.74013
0mMco	32.0574	0mMco	7.8454
0mMco	9.21889	0mMco	7.79145
0mMco	19.6628	0mMco	7.09251
0mMco	14.7251	0mMco	6.09242
0mMco	12.4468	0mMco	7.16726
0mMco	7.704	0mMco	17.5809
0mMco	28.648	0mMco	6.57552
0mMco	15.3865	0mMco	6.0734
0mMco	10.4152	0mMco	8.07139
0mMco	7.7528	0mMco	6.95634
0mMco	17.0476	0mMco	6.76712
0mMco	20.7418	0mMco	8.04757
0mMco	7.59474	0mMco	19.1473
0mMco	15.2384	0mMco	13.7351
0mMco	10.7434	0mMco	11.716
0mMco	9.15354	0mMco	8.53286
0mMco	18.9912	0mMco	7.07811
0mMco	9.62365	0mMco	8.67903
0mMco	14.1205	0mMco	6.26534
0mMco	8.22924	0mMco	6.3134
0mMco	13.6789	0mMco	7.46872
0mMco	14.3762	0mMco	20.6494
0mMco	18.4751	0mMco	6.54248
0mMco	12.4028	0mMco	15.7976
0mMco	9.35105	0mMco	8.2947
0mMco	9.8849	0mMco	8.75344
0mMco	9.74723	0mMco	8.04479
0mMco	18.6892	0mMco	7.19465
0mMco	18.0079	0mMco	10.113
0mMco	9.87832	0mMco	6.20503
0mMco	13.1849	0mMco	6.81767
0mMco	10.1511	0mMco	5.8722
0mMco	7.38927	0mMco	8.8137
0mMco	9.50372	0mMco	7.3724
0mMco	12.7622	0mMco	6.99929
0mMco	11.7758	0mMco	13.0909
0mMco	13.8991	0mMco	7.00311
0mMco	9.33812	0mMco	9.56945
0mMco	31.5516	0mMco	12.1163
0mMco	23.8542	0mMco	10.4765
0mMco	33.9341	0mMco	5.79682
0mMco	10.4197	0mMco	6.68378
0mMco	15.5841	0mMco	10.1385
0mMco	20.3487	0mMco	6.08455
0mMco	11.8574	0mMco	9.79594
0mMco	12.1847	0mMco	8.76113
0mMco	11.156	0mMco	7.31219
0mMco	39.3169	0mMco	6.24817
0mMco	29.6057	0mMco	7.4967
0mMco	10.8654	0mMco	45.4301
0mMco	19.8385	0mMco	9.63526
0mMco	12.1849	0mMco	7.68487
0mMco	9.60535	0mMco	11.1583
0mMco	14.7697	0mMco	9.75536
0mMco	23.1207	0mMco	9.69019
0mMco	8.53268	0mMco	12.4572
0mMco	10.0101	0mMco	6.13603
0mMco	11.2031	0mMco	15.5019
0mMco	7.66422	0mMco	9.43877
0mMco	9.55574	0mMco	6.28074
0mMco	9.54703	0mMco	8.40217
0mMco	27.712	0mMco	6.40513
0mMco	10.3059	0mMco	6.47792
0mMco	8.22012	0mMco	10.7629
0mMco	9.91788	0mMco	8.04416
0mMco	17.5544	0mMco	6.5638
0mMco	7.96283	0mMco	6.24231
0mMco	14.1585	0mMco	6.94337
0mMco	11.5047	0mMco	7.51221
0mMco	13.3717	0mMco	6.86013
0mMco	11.3832	0mMco	7.02252
0mMco	18.0553	0mMco	6.43058
0mMco	6.99645	0mMco	8.76184
0mMco	29.9895	0mMco	6.77559
0mMco	8.63462	0mMco	6.55244
0mMco	12.3532	0mMco	8.76869
0mMco	8.05158	0mMco	7.43156
0mMco	8.16792	0mMco	8.16871
0mMco	21.5377	0mMco	8.28729
0mMco	7.17947	0mMco	6.89374
0mMco	18.325	0mMco	23.9286
0mMco	20.6202	0mMco	8.15386
0mMco	7.20123	0mMco	7.31319
0mMco	16.1654	0mMco	10.1753
0mMco	16.6497	0mMco	14.1207
0mMco	9.49728	0mMco	11.129
0mMco	22.577	0mMco	6.1419
0mMco	10.1452	0mMco	8.92628
0mMco	7.12652	0mMco	6.39267
0mMco	22.247	0mMco	13.3209
0mMco	11.234	0mMco	10.6132
0mMco	7.97191	0mMco	10.1872
0mMco	8.38732	0mMco	7.02629
0mMco	13.9991	0mMco	9.33462
0mMco	8.29483	0mMco	5.8116
0mMco	8.25261	0mMco	7.25028
0mMco	9.8545	0mMco	8.43632
0mMco	12.0388	0mMco	9.35996
0mMco	15.9182	0mMco	9.47981
0mMco	8.97611	0mMco	6.21328
0mMco	7.15061	0mMco	6.92339
0mMco	8.30376	0mMco	6.96213
0mMco	7.55975	0mMco	8.44394
0mMco	16.8741	0mMco	11.4083
0mMco	8.70296	0mMco	14.5988
0mMco	23.7939	0mMco	5.93642
0mMco	8.97082	0mMco	8.98101
0mMco	10.8816	0mMco	5.83067
0mMco	8.59759	0mMco	6.20498
0mMco	10.6372	0mMco	6.13036
0mMco	13.7685	0mMco	7.65646
0mMco	8.03612	0mMco	9.17865
0mMco	15.4069	0mMco	6.43745
0mMco	14.5999	0mMco	7.00808
0mMco	7.40371	0mMco	9.55018
0mMco	10.5757	0mMco	6.36725
0mMco	13.6561	0mMco	9.82079
0mMco	15.4376	0mMco	6.80592
0mMco	9.79447	0mMco	8.99181
0mMco	17.2973	0mMco	8.53678
0mMco	16.1445	0mMco	6.00101
0mMco	15.6162	0mMco	5.65961
0mMco	7.82757	0mMco	8.57426
0mMco	6.49555	0mMco	8.30443
0mMco	20.7179	0mMco	7.99687
0mMco	17.8283	0mMco	8.76969
0mMco	22.373	0mMco	8.01843
0mMco	7.74218	0mMco	14.7664
0mMco	22.807	0mMco	23.0852
0mMco	13.0925	0mMco	11.1314
0mMco	19.3439	0mMco	8.08335
0mMco	11.0165	0mMco	13.5227
0mMco	13.1891	0mMco	6.90657
0mMco	16.1675	0mMco	7.37511
0mMco	9.52431	0mMco	6.08883
0mMco	8.01044	0mMco	10.7112
0mMco	22.8236	0mMco	7.05955
0mMco	12.6697	0mMco	6.98807
0mMco	17.9458	0mMco	6.30208
0mMco	10.8457	0mMco	7.94174
0mMco	10.2034	0mMco	15.4747
0mMco	9.80314	0mMco	7.66287
0mMco	7.89389	0mMco	8.82656
0mMco	18.2678	0mMco	7.4657
0mMco	17.4656	0mMco	8.68201
0mMco	30.5115	0mMco	12.5105
0mMco	10.9951	0mMco	11.7782
0mMco	21.1734	0mMco	5.36487
0mMco	13.8667	0mMco	6.84692
0mMco	6.63972	0mMco	8.3795
0mMco	10.5555	0mMco	6.39541
0mMco	9.04362	0mMco	8.65373
0mMco	14.015	0mMco	6.45392
0mMco	11.598	0mMco	8.68215
0mMco	14.4366	0mMco	9.45947
0mMco	17.4479	0mMco	8.50394
0mMco	7.19453	0mMco	6.81593
0mMco	7.7107	0mMco	17.98
0mMco	10.2781	0mMco	6.29981
0mMco	13.7015	0mMco	6.66934
0mMco	9.64904	0mMco	5.73852
0mMco	10.097	0mMco	6.37152
0mMco	15.5386	0mMco	19.4499
0mMco	10.1766	0mMco	5.99593
0mMco	13.7072	0mMco	9.92171
0mMco	12.5075	0mMco	6.09019
0mMco	22.5544	0mMco	7.27382
0mMco	12.311	0mMco	14.3879
0mMco	8.37572	0mMco	7.58818
0mMco	16.1926	0mMco	6.55972
0mMco	16.3881	0mMco	8.08459
0mMco	15.6587	0mMco	6.19445
0mMco	17.9225	0mMco	9.98864
0mMco	12.7235	0mMco	9.6234
0mMco	11.5382	0mMco	7.55317
0mMco	13.3599	0mMco	9.1879
0mMco	8.82794	0mMco	8.07764
0mMco	10.9926	0mMco	10.9283
0mMco	11.6574	0mMco	19.2127
0mMco	13.9302	0mMco	9.95404
0mMco	18.8339	0mMco	10.4406
0mMco	22.293	0mMco	6.61539
0mMco	7.48073	0mMco	10.0758
0mMco	12.7403	0mMco	8.34067
0mMco	14.2627	0mMco	9.59453
0mMco	10.4404	0mMco	17.9679
0mMco	10.0395	0mMco	16.807
0mMco	7.40842	0mMco	6.52008
0mMco	10.7433	0mMco	11.0666
0mMco	12.7272	0mMco	10.2519
0mMco	13.0523	0mMco	9.81786
0mMco	10.4039	0mMco	9.60728
0mMco	9.0083	0mMco	6.01812
0mMco	10.0729	0mMco	9.61849
0mMco	12.0268	0mMco	7.4231
0mMco	14.6886	0mMco	7.29663
0mMco	18.0432	0mMco	25.0362
0mMco	10.5453	0mMco	10.0644
0mMco	13.1302	0mMco	6.42617
0mMco	11.492	0mMco	8.46319
0mMco	8.0017	0mMco	6.68947
0mMco	15.6955	0mMco	7.91154
0mMco	17.6101	0mMco	7.45638
0mMco	8.4928	0mMco	9.70062
0mMco	16.4149	0mMco	11.0927
0mMco	19.3662	0mMco	13.6847
0mMco	9.97993	0mMco	19.2901
0mMco	7.66352	0mMco	12.9342
0mMco	28.2844	0mMco	12.7337
0mMco	22.1874	0mMco	16.9916
0mMco	11.7553	0mMco	6.8395
0mMco	8.01611	0mMco	9.95765
0mMco	13.5443	0mMco	5.79171
0mMco	10.8728	0mMco	18.5801
0mMco	8.62764	0mMco	7.64706
0mMco	8.8146	0mMco	6.41113
0mMco	6.725	0mMco	7.25064
0mMco	8.29615	0mMco	7.44199
0mMco	13.942	0mMco	26.2672
0mMco	13.5277	0mMco	6.58288
0mMco	17.2014	0mMco	8.32885
0mMco	11.6618	0mMco	13.6861
0mMco	11.7967	0mMco	6.68916
0mMco	14.4759	0mMco	19.2501
0mMco	16.16	0mMco	7.46854
0mMco	7.85643	0mMco	12.4939
0mMco	16.1775	0mMco	11.8491
0mMco	9.64727	0mMco	8.71691
0mMco	9.92286	0mMco	12.4797
0mMco	7.60229	0mMco	9.68703
0mMco	8.20918	0mMco	9.44514
0mMco	6.35967	0mMco	7.47213
0mMco	21.1965	0mMco	10.5225
0mMco	11.2176	0mMco	6.60654
0mMco	10.9971	0mMco	14.3858
0mMco	17.6988	0mMco	12.6385
0mMco	12.8788	0mMco	7.26968
0mMco	7.45749	0mMco	7.10314
0mMco	11.6164	0mMco	6.38716
0mMco	16.2663	0mMco	7.81167
0mMco	13.6974	0mMco	12.2015
0mMco	9.96194	0mMco	11.6487
0mMco	8.53937	0mMco	12.1677
0mMco	16.4699	0mMco	9.67504
0mMco	11.5487	0mMco	15.0215
0mMco	12.0695	0mMco	7.76615
0mMco	12.8101	0mMco	12.1241
0mMco	15.2051	0mMco	6.32529
0mMco	10.8259	0mMco	7.83026
0mMco	18.2687	0mMco	10.7485
0mMco	12.2761	0mMco	8.54476
0mMco	9.58327	0mMco	8.62139
0mMco	16.7656	0mMco	9.79682
0mMco	12.826	0mMco	6.07177
0mMco	13.8731	0mMco	6.11383
0mMco	14.9854	0mMco	7.90451
0mMco	12.8512	0mMco	6.89198
0mMco	10.6453	0mMco	6.04419
0mMco	12.3708	0mMco	7.05842
0mMco	18.3589	0mMco	6.80178
0mMco	9.10821	0mMco	17.8915
0mMco	17.7077	0mMco	6.1493
0mMco	9.46253	0mMco	8.69354
0mMco	18.5824	0mMco	6.99727
0mMco	15.718	0mMco	8.89368
0mMco	9.04743	0mMco	7.4491
0mMco	15.7997	0mMco	8.04304
0mMco	11.0008	0mMco	37.2178
0mMco	11.3106	0mMco	7.12396
0mMco	7.58534	0mMco	6.29513
0mMco	7.83633	0mMco	9.79348
0mMco	9.08253	0mMco	6.80366
0mMco	14.6165	0mMco	6.76113
0mMco	11.3165	0mMco	8.90706
0mMco	16.371	0mMco	7.82264
0mMco	12.5521	0mMco	10.5948
0mMco	10.2669	0mMco	13.0638
0mMco	13.2495	0mMco	6.64914
0mMco	18.7668	0mMco	8.49332
0mMco	14.9395	0mMco	8.38068
0mMco	13.771	0mMco	10.5442
0mMco	9.46536	0mMco	8.8375
0mMco	12.6241	0mMco	12.8742
0mMco	15.1024	0mMco	13.023
0mMco	14.6376	0mMco	14.4177
0mMco	16.1997	0mMco	6.60348
0mMco	17.2135	0mMco	6.86518
0mMco	13.3134	0mMco	6.78754
0mMco	10.1449	0mMco	9.60292
0mMco	12.9622	0mMco	10.7625
0mMco	20.8402	0mMco	9.17686
0mMco	8.57571	0mMco	7.36965
0mMco	11.0518	0mMco	9.8049
0mMco	6.74092	0mMco	10.0951
0mMco	8.11956	0mMco	19.078
0mMco	9.08824	0mMco	9.61654
0mMco	16.1889	0mMco	7.19233
0mMco	9.44944	0mMco	8.62989
0mMco	11.1448	0mMco	10.5782
0mMco	15.2544	0mMco	5.69334
0mMco	7.40211	0mMco	9.86016
0mMco	15.1004	0mMco	7.40973
0mMco	9.18567	0mMco	9.51446
0mMco	22.5139	0mMco	9.97613
0mMco	12.265	0mMco	13.5683
0mMco	16.2234	0mMco	7.35613
0mMco	10.7007	0mMco	6.65083
0mMco	9.25131	0mMco	16.6067
0mMco	8.80887	0mMco	8.20512
0mMco	6.82591	0mMco	7.1637
0mMco	20.1532	0mMco	6.65827
0mMco	8.41954	0mMco	5.71611
0mMco	16.7146	0mMco	6.81346
0mMco	9.66085	0mMco	8.79915
0mMco	10.0511	0mMco	13.7394
0mMco	6.98251	0mMco	6.44068
0mMco	10.9315	0mMco	7.77119
0mMco	6.91558	0mMco	9.71574
0mMco	12.6172	0mMco	8.09234
0mMco	6.82469	0mMco	12.2039
0mMco	17.8065	0mMco	9.23819
0mMco	9.9099	0mMco	6.50302
0mMco	12.7123	0mMco	21.2201
0mMco	6.53576	0mMco	7.7157
0mMco	6.96475	0mMco	9.03217
0mMco	9.30711	0mMco	11.473
0mMco	13.5591	0mMco	8.17375
0mMco	14.7564	0mMco	11.4541
0mMco	13.9954	0mMco	23.2129
0mMco	11.3973	0mMco	7.36993
0mMco	10.4991	0mMco	10.0621
0mMco	12.4602	0mMco	7.91308
0mMco	17.6854	0mMco	6.55944
0mMco	10.1845	0mMco	10.0287
0mMco	9.58074	0mMco	6.82662
0mMco	9.30683	0mMco	5.81138
0mMco	21.0861	0mMco	13.9605
0mMco	31.4455	0mMco	7.5781
0mMco	11.2369	0mMco	12.035
0mMco	24.44	0mMco	6.93264
0mMco	10.0652	0mMco	8.37815
0mMco	12.5681	0mMco	9.1502
0mMco	23.7178	0mMco	9.45397
0mMco	7.74805	0mMco	18.2573
0mMco	14.559	0mMco	6.09573
0mMco	9.36062	0mMco	7.87845
0mMco	10.0974	0mMco	6.30458
0mMco	11.9397	0mMco	14.2127
0mMco	9.81427	0mMco	8.67132
0mMco	15.4952	0mMco	9.79832
0mMco	16.9497	0mMco	11.5516
0mMco	10.106	0mMco	9.69959
0mMco	11.8504	0mMco	7.84873
0mMco	42.1552	0mMco	7.80763
0mMco	8.39032	0mMco	7.2793
0mMco	8.39342	0mMco	23.623
0mMco	19.8268	0mMco	6.57973
0mMco	8.87934	0mMco	7.04679
0mMco	9.66584	0mMco	12.78
0mMco	13.6187	0mMco	6.84399
0mMco	11.6545	0mMco	5.87992
0mMco	15.8057	0mMco	7.62011
0mMco	12.3647	0mMco	11.9155
0mMco	10.8469	0mMco	6.3293
0mMco	7.11889	0mMco	8.84403
0mMco	5.47382	0mMco	7.47741
0mMco	13.0529	0mMco	12.8409
0mMco	5.95427	0mMco	22.9456
0mMco	9.4804	0mMco	11.9459
0mMco	12.4877	0mMco	7.42149
0mMco	14.0527	0mMco	9.11639
0mMco	9.86372	0mMco	10.1291
0mMco	17.6103	0mMco	8.0354
0mMco	11.619	0mMco	33.6115
0mMco	11.4581	0mMco	8.70909
0mMco	13.0589	0mMco	7.19731
0mMco	8.49145	0mMco	5.35863
0mMco	13.3997	0mMco	10.1295
0mMco	29.376	0mMco	10.6948
0mMco	11.2446	0mMco	7.08271
0mMco	14.3598	0mMco	6.86339
0mMco	10.2399	0mMco	13.3161
0mMco	10.0581	0mMco	6.51461
0mMco	19.4197	0mMco	8.57159
0mMco	10.7495	0mMco	20.3287
0mMco	8.81785	0mMco	8.49226
0mMco	8.44854	0mMco	25.9259
0mMco	27.4235	0mMco	7.16524
0mMco	20.737	0mMco	12.1932
0mMco	7.50426	0mMco	24.5624
0mMco	10.071	0mMco	17.4955
0mMco	13.6682	0mMco	13.3879
0mMco	10.1659	0mMco	6.71052
0mMco	7.42462	0mMco	6.51804
0mMco	17.0664	0mMco	7.831
0mMco	7.55943	0mMco	7.99184
0mMco	8.41988	0mMco	7.0156
0mMco	10.692	0mMco	25.7841
0mMco	12.3757	0mMco	6.24499
0mMco	12.344	0mMco	6.33659
0mMco	10.8232	0mMco	9.5195
0mMco	14.0037	0mMco	10.563
0mMco	9.84209	0mMco	8.65446
0mMco	14.625	0mMco	7.42006
0mMco	6.2728	0mMco	12.7379
0mMco	14.5631	0mMco	7.35014
0mMco	7.84505	0mMco	8.19586
0mMco	16.8712	0mMco	6.37637
0mMco	7.59137	0mMco	8.48871
0mMco	17.0854	0mMco	11.4455
0mMco	9.77133	0mMco	6.56833
0mMco	11.3151	0mMco	6.61935
0mMco	10.89	0mMco	9.3806
0mMco	8.02647	0mMco	18.1192
0mMco	30.3723	0mMco	7.79817
0mMco	13.2744	0mMco	17.4618
0mMco	18.7926	0mMco	37.9054
0mMco	9.57501	0mMco	10.7996
0mMco	12.2093	0mMco	6.76161
0mMco	8.99731	0mMco	9.85514
0mMco	11.6889	0mMco	21.0913
0mMco	6.88806	0mMco	6.7952
0mMco	8.94925	0mMco	6.92481
0mMco	20.9231	0mMco	6.99044
0mMco	24.6873	0mMco	34.6162
0mMco	19.2252	0mMco	5.66978
0mMco	14.9553	0mMco	10.4517
0mMco	6.94595	0mMco	9.29552
0mMco	6.20346	0mMco	6.7725
0mMco	12.364	0mMco	6.06633
0mMco	10.0226	0mMco	18.5767
0mMco	9.81675	0mMco	11.0341
0mMco	9.30368	0mMco	7.68006
0mMco	7.70453	0mMco	20.2655
0mMco	10.19	0mMco	7.95279
0mMco	10.9755	0mMco	14.8277
0mMco	10.8277	0mMco	16.8898
0mMco	9.59873	0mMco	22.0314
0mMco	13.0426	0mMco	6.32998
0mMco	10.4035	0mMco	7.40365
0mMco	14.8495	0mMco	6.13933
0mMco	28.9855	0mMco	11.933
0mMco	15.6219	0mMco	8.24628
0mMco	8.5911	0mMco	29.1101
0mMco	9.2564	0mMco	12.7638
0mMco	15.3675	0mMco	8.58864
0mMco	6.04553	0mMco	6.00838
0mMco	10.2916	0mMco	9.11732
0mMco	8.0295	0mMco	6.14412
0mMco	8.10769	0mMco	6.2302
0mMco	9.13742	0mMco	14.1779
0mMco	13.7966	0mMco	8.57717
0mMco	35.4707	0mMco	18.7734
0mMco	8.50926	0mMco	6.82777
0mMco	11.4216	0mMco	8.18588
0mMco	10.0575	0mMco	7.10208
0mMco	13.3801	0mMco	11.5452
0mMco	8.65256	0mMco	9.69652
0mMco	9.20133	0mMco	29.7537
0mMco	21.4542	0mMco	6.92523
0mMco	12.5829	0mMco	6.48721
0mMco	21.1367	0mMco	7.39955
0mMco	11.926	0mMco	6.61341
0mMco	22.23	0mMco	6.26652
0mMco	11.6547	0mMco	6.66745
0mMco	9.03986	0mMco	6.80579
0mMco	7.97203	0mMco	9.31537
0mMco	19.2019	0mMco	28.197
0mMco	8.23453	0mMco	14.6966
0mMco	14.6962	0mMco	27.032
0mMco	10.2152	0mMco	11.4768
0mMco	11.5285	0mMco	6.14755
0mMco	12.9119	0mMco	28.5778
0mMco	10.739	0mMco	7.57595
0mMco	12.8626	0mMco	36.1756
0mMco	20.7184	0mMco	7.15998
0mMco	7.1282	0mMco	6.90224
0mMco	13.6445	0mMco	8.70244
0mMco	14.3696	0mMco	9.90892
0mMco	11.5143	0mMco	10.2117
0mMco	12.1566	0mMco	6.58586
0mMco	10.8406	0mMco	17.0262
0mMco	12.1534	0mMco	7.05693
0mMco	16.4767	0mMco	6.29957
0mMco	12.8137	0mMco	8.60073
0mMco	9.2975	0mMco	14.2872
0mMco	9.2332	0mMco	6.00987
0mMco	7.72194	0mMco	26.4307
0mMco	17.0739	0mMco	5.59461
0mMco	10.0459	0mMco	18.2091
0mMco	6.39956	0mMco	14.8592
0mMco	22.6108	0mMco	5.26449
0mMco	11.453	0mMco	8.96309
0mMco	8.87351	0mMco	14.8659
0mMco	14.9873	0mMco	6.64116
0mMco	9.94451	0mMco	6.59765
0mMco	11.1143	0mMco	5.71938
0mMco	12.6287	0mMco	8.06758
0mMco	12.3659	0mMco	7.33846
0mMco	17.7047	0mMco	7.68125
0mMco	23.5022	0mMco	6.83239
0mMco	6.69847	0mMco	9.36417
0mMco	14.8013	0mMco	13.005
0mMco	15.8024	0mMco	5.78859
0mMco	10.6929	0mMco	7.25466
0mMco	8.50674	0mMco	5.53789
0mMco	10.0231	0mMco	28.1172
0mMco	25.9044	0mMco	11.5632
0mMco	7.57825	0mMco	9.01512
0mMco	8.07574	0mMco	8.34236
0mMco	18.9878	0mMco	6.03206
0mMco	13.7204	0mMco	11.9254
0mMco	35.1664	0mMco	6.79393
0mMco	10.8685	0mMco	26.9482
0mMco	8.45084	0mMco	12.3821
0mMco	9.73905	0mMco	6.40448
0mMco	8.21038	0mMco	7.12033
0mMco	8.32062	0mMco	5.46626
0mMco	19.7202	0mMco	6.79171
0mMco	11.8061	0mMco	7.3228
0mMco	13.4085	0mMco	10.8866
0mMco	11.7369	0mMco	15.3954
0mMco	13.1426	0mMco	18.8431
0mMco	8.85065	0mMco	11.2124
0mMco	9.13868	0mMco	16.1676
0mMco	11.6853	0mMco	10.1379
0mMco	7.91499	0mMco	6.62291
0mMco	10.3858	0mMco	6.80676
0mMco	15.5023	0mMco	5.92502
0mMco	12.8174	0mMco	6.43975
0mMco	17.5716	0mMco	7.70661
0mMco	9.14428	0mMco	30.1018
0mMco	14.0999	0mMco	10.5598
0mMco	11.8654	0mMco	10.0061
0mMco	9.60256	0mMco	7.36757
0mMco	19.2365	0mMco	33.902
0mMco	12.4367	0mMco	6.70926
0mMco	10.3891	0mMco	6.64671
0mMco	9.79665	0mMco	8.27396
0mMco	10.9226	0mMco	6.30066
0mMco	20.97	0mMco	13.5706
0mMco	8.23573	0mMco	15.0658
0mMco	9.55617	0mMco	24.4186
0mMco	8.48273	0mMco	34.1876
0mMco	11.0498	0mMco	25.1605
0mMco	13.5095	0mMco	5.8687
0mMco	8.4756	0mMco	12.5517
0mMco	11.0632	0mMco	16.7386
0mMco	7.6514	0mMco	12.3922
0mMco	12.3009	0mMco	6.11235
0mMco	9.18224	0mMco	7.7566
0mMco	6.74627	0mMco	7.50426
0mMco	5.96193	0mMco	5.70855
0mMco	18.1301	0mMco	7.13572
0mMco	9.03202	0mMco	8.41519
0mMco	12.4274	0mMco	11.117
0mMco	9.18396	0mMco	11.5541
0mMco	11.0261	0mMco	8.45199
0mMco	10.4724	0mMco	19.4951
0mMco	8.87371	0mMco	15.292
0mMco	8.30659	0mMco	28.4374
0mMco	10.5228	0mMco	10.4496
0mMco	12.0209	0mMco	14.3954
0mMco	22.2271	0mMco	8.54775
0mMco	15.835	0mMco	6.49449
0mMco	35.4622	0mMco	11.6231
0mMco	9.69888	0mMco	6.2532
0mMco	8.28209	0mMco	11.4442
0mMco	7.55978	0mMco	7.06874
0mMco	13.3705	0mMco	11.1761
0mMco	14.4817	0mMco	8.73635
0mMco	7.943	0mMco	11.3662
0mMco	9.08194	0mMco	13.3406
0mMco	6.98672	0mMco	6.94904
0mMco	7.08752	0mMco	9.69229
0mMco	7.97375	0mMco	6.24595
0mMco	15.4823	0mMco	8.77862
0mMco	8.81862	0mMco	7.16654
0mMco	8.56475	0mMco	10.0521
0mMco	8.23694	0mMco	23.1655
0mMco	8.78828	0mMco	7.60971
0mMco	8.88872	0mMco	8.50862
0mMco	13.8794	0mMco	8.05198
0mMco	12.2919	0mMco	22.5825
0mMco	26.3739	0mMco	12.2935
0mMco	9.13618	0mMco	5.63283
0mMco	8.74865	0mMco	10.9522
0mMco	11.3538	0mMco	7.75295
0mMco	7.39066	0mMco	17.4369
0mMco	8.79998	0mMco	7.17134
0mMco	7.6019	0mMco	29.7256
0mMco	10.6559	0mMco	8.91353
0mMco	23.3264	0mMco	7.34809
0mMco	7.38528	0mMco	20.6617
0mMco	19.3095	0mMco	17.4944
0mMco	11.7755	0mMco	13.5164
0mMco	9.35858	0mMco	24.8701
0mMco	11.8618	0mMco	14.597
0mMco	20.1155	0mMco	26.4445
0mMco	12.0742	0mMco	7.20259
0mMco	9.12979	0mMco	10.4566
0mMco	6.91893	0mMco	17.3983
0mMco	22.074	0mMco	8.49862
0mMco	6.42455	0mMco	12.9088
0mMco	11.831	0mMco	8.1333
0mMco	10.5616	0mMco	5.8983
0mMco	9.59641	0mMco	20.5055
0mMco	15.2115	0mMco	12.3779
0mMco	8.24224	0mMco	5.77265
0mMco	6.35421	0mMco	19.4734
0mMco	6.11268	0mMco	7.17703
0mMco	15.2954	0mMco	25.8774
0mMco	11.0281	0mMco	17.199
0mMco	10.8104	0mMco	6.50697
0mMco	7.43417	0mMco	10.0494
0mMco	6.96957	0mMco	6.45265
0mMco	13.5041	0mMco	10.266
0mMco	7.87222	0mMco	8.23452
0mMco	11.1853	0mMco	15.5792
0mMco	7.54143	0mMco	14.6713
0mMco	12.5282	0mMco	6.54802
0mMco	9.19506	0mMco	7.17737
0mMco	10.9662	0mMco	7.156
0mMco	10.0089	0mMco	23.5365
0mMco	10.9527	0mMco	7.84743
0mMco	14.4971	0mMco	17.9953
0mMco	8.6959	0mMco	9.14861
0mMco	9.09823	0mMco	10.6503
0mMco	9.09903	0mMco	14.2375
0mMco	12.5426	0mMco	7.01643
0mMco	31.757	0mMco	11.9433
0mMco	14.1201	0mMco	23.0316
0mMco	8.78846	0mMco	6.3845
0mMco	8.39315	0mMco	9.73712
0mMco	13.1467	0mMco	7.23324
0mMco	8.52538	0mMco	9.11697
0mMco	6.46937	0mMco	13.7374
0mMco	8.64939	0mMco	5.95111
0mMco	19.3914	0mMco	6.03274
0mMco	13.2608	0mMco	15.8456
0mMco	7.97109	0mMco	8.16911
0mMco	12.9222	0mMco	7.475
0mMco	8.39897	0mMco	18.1972
0mMco	12.8715	0mMco	7.26295
0mMco	12.5433	0mMco	7.25531
0mMco	8.14519	0mMco	11.7061
0mMco	9.01779	0mMco	24.6425
0mMco	8.39228	0mMco	11.8261
0mMco	6.4461	0mMco	7.37434
0mMco	8.61608	0mMco	10.6414
0mMco	31.2962	0mMco	6.31614
0mMco	7.90194	0mMco	13.5274
0mMco	8.80219	0mMco	11.5386
0mMco	26.5081	0mMco	6.70857
0mMco	16.0574	0mMco	7.13765
0mMco	6.9537	0mMco	5.78074
0mMco	7.57552	0mMco	5.71444
0mMco	11.4861	0mMco	6.3686
0mMco	13.9542	0mMco	12.3271
0mMco	9.88157	0mMco	67.2521
0mMco	9.56655	0mMco	5.66016
0mMco	13.0445	0mMco	5.95317
0mMco	8.19218	0mMco	7.35804
0mMco	9.17426	0mMco	5.77455
0mMco	8.85797	0mMco	9.01636
0mMco	11.1447	0mMco	8.0247
0mMco	18.2252	0mMco	9.51101
0mMco	7.23073	0mMco	8.86852
0mMco	14.1596	0mMco	10.438
0mMco	7.64467	0mMco	11.893
0mMco	10.5984	0mMco	5.67798
0mMco	9.06327	0mMco	9.24496
0mMco	11.0646	0mMco	7.94308
0mMco	9.91704	0mMco	9.21498
0mMco	5.78691	0mMco	10.2412
0mMco	11.7008	0mMco	17.0341
0mMco	14.7485	0mMco	8.64666
0mMco	17.0603	0mMco	12.032
0mMco	18.6354	0mMco	8.02583
0mMco	12.1004	0mMco	10.1578
0mMco	11.0651	0mMco	6.45042
0mMco	9.194	0mMco	12.353
0mMco	12.9467	0mMco	9.67536
0mMco	9.22451	0mMco	8.03216
0mMco	8.63542	0mMco	14.3682
0mMco	6.20033	0mMco	6.40783
0mMco	9.17738	0mMco	11.1722
0mMco	22.5222	0mMco	5.82304
0mMco	10.4924	0mMco	6.35868
0mMco	9.4679	0mMco	7.63869
0mMco	9.86354	0mMco	10.8258
0mMco	11.3685	0mMco	8.971
0mMco	12.0446	0mMco	11.5959
0mMco	17.265	0mMco	9.4108
0mMco	8.99152	0mMco	8.52753
0mMco	7.23714	0mMco	13.1851
0mMco	10.1347	0mMco	11.1096
0mMco	7.28463	0mMco	14.0049
0mMco	11.4001	0mMco	6.33644
0mMco	10.0373	0mMco	5.54812
0mMco	8.40027	0mMco	19.209
0mMco	12.2357	0mMco	8.05786
0mMco	7.45911	0mMco	14.4893
0mMco	12.3573	0mMco	9.02669
0mMco	9.98898	0mMco	14.4255
0mMco	9.92269	0mMco	12.6645
0mMco	10.2418	0mMco	8.62108
0mMco	8.20123	0mMco	7.60549
0mMco	7.90185	0mMco	7.62177
0mMco	10.0315	0mMco	8.36306
0mMco	9.88217	0mMco	11.9188
0mMco	7.67321	0mMco	6.22082
0mMco	10.6576	0mMco	7.85833
0mMco	8.44959	0mMco	6.60342
0mMco	9.79035	0mMco	7.69573
0mMco	10.3464	0mMco	12.6249
0mMco	11.2599	0mMco	16.0844
0mMco	7.04193	0mMco	6.49073
0mMco	15.97	0mMco	26.0431
0mMco	11.2708	0mMco	5.9534
0mMco	13.9518	0mMco	18.1088
0mMco	10.775	0mMco	13.8522
0mMco	10.3924	0mMco	7.7868
0mMco	10.5204	0mMco	12.3181
0mMco	14.8871	0mMco	6.80491
0mMco	8.47384	0mMco	6.3671
0mMco	7.87705	0mMco	11.1778
0mMco	7.01087	0mMco	7.45346
0mMco	14.9999	0mMco	7.77322
0mMco	10.4691	0mMco	11.4053
0mMco	16.0594	0mMco	16.1211
0mMco	10.6225	0mMco	8.3719
0mMco	16.7901	0mMco	13.1413
0mMco	14.8387	0mMco	8.9436
0mMco	9.86303	0mMco	6.07012
0mMco	9.54638	0mMco	7.83967
0mMco	6.80233	0mMco	9.77222
0mMco	11.2802	0mMco	9.52835
0mMco	10.4687	0mMco	6.37083
0mMco	9.90566	0mMco	6.14308
0mMco	15.0291	0mMco	8.62108
0mMco	10.3867	0mMco	7.78009
0mMco	11.4792	0mMco	9.04039
0mMco	10.824	0mMco	7.19799
0mMco	10.2261	0mMco	8.1036
0mMco	8.81151	0mMco	6.44082
0mMco	7.16315	0mMco	5.90045
0mMco	11.7295	0mMco	6.28871
0mMco	15.481	0mMco	9.64189
0mMco	9.87221	0mMco	7.27702
0mMco	9.72286	0mMco	6.71219
0mMco	7.02207	0mMco	23.6613
0mMco	8.24022	0mMco	28.7264
0mMco	9.42409	0mMco	14.4727
0mMco	15.5967	0mMco	7.94095
0mMco	8.12153	0mMco	7.12081
0mMco	12.5565	0mMco	7.38474
0mMco	14.8296	0mMco	25.6922
0mMco	10.2949	0mMco	5.32195
0mMco	9.08633	0mMco	13.9336
0mMco	9.81415	0mMco	6.17013
0mMco	12.7371	0mMco	7.36297
0mMco	11.9923	0mMco	9.98478
0mMco	20.7438	0mMco	6.35034
0mMco	7.24464	0mMco	11.7182
0mMco	8.8419	0mMco	6.71695
0mMco	13.3797	0mMco	8.70854
0mMco	6.41827	0mMco	7.05181
0mMco	15.4523	0mMco	6.86468
0mMco	9.06998	0mMco	16.3822
0mMco	13.355	0mMco	8.37665
0mMco	7.85156	0mMco	11.3439
0mMco	7.28298	0mMco	7.37075
0mMco	11.8825	0mMco	7.21011
0mMco	10.028	0mMco	22.4562
0mMco	22.9996	0mMco	8.39208
0mMco	10.1372	0mMco	18.1902
0mMco	7.12137	0mMco	7.92877
0mMco	10.4333	0mMco	6.66036
0mMco	11.233	0mMco	6.86973
0mMco	11.608	0mMco	7.99491
0mMco	7.62831	0mMco	7.17793
0mMco	14.0862	0mMco	5.96209
0mMco	7.30164	0mMco	8.34616
0mMco	8.69214	0mMco	9.61025
0mMco	6.59847	0mMco	8.23603
0mMco	6.80869	0mMco	8.28737
0mMco	8.36306	0mMco	11.5617
0mMco	9.9408	0mMco	8.22138
0mMco	8.69614	0mMco	10.2052
0mMco	10.139	0mMco	6.36447
0mMco	19.7066	0mMco	7.29408
0mMco	11.059	0mMco	23.1245
0mMco	9.69503	0mMco	8.44266
0mMco	7.5224	0mMco	9.39843
0mMco	7.42143	0mMco	7.42856
0mMco	20.1587	0mMco	13.6963
0mMco	9.50462	0mMco	10.2282
0mMco	7.98506	0mMco	7.39984
0mMco	12.8737	0mMco	5.88936
0mMco	11.2642	0mMco	8.35962
0mMco	9.99307	0mMco	9.21824
0mMco	12.578	0mMco	8.50499
0mMco	7.9948	0mMco	7.20039
0mMco	11.0433	0mMco	12.0472
0mMco	6.69033	0mMco	8.89804
0mMco	13.6963	0mMco	9.18567
0mMco	16.5482	0mMco	7.20497
0mMco	12.3771	0mMco	42.6382
0mMco	9.84236	0mMco	8.874
0mMco	15.7224	0mMco	8.20972
0mMco	24.5985	0mMco	8.15045
0mMco	6.96821	0mMco	7.29345
0mMco	8.07215	0mMco	6.26492
0mMco	7.92747	0mMco	6.55526
0mMco	8.64822	0mMco	7.38728
0mMco	8.93571	0mMco	8.08508
0mMco	12.3532	0mMco	6.69637
0mMco	9.38216	0mMco	8.96795
0mMco	28.7862	0mMco	9.17608
0mMco	10.6744	0mMco	6.26556
0mMco	11.9451	0mMco	15.263
0mMco	8.75335	0mMco	10.7323
0mMco	8.74781	0mMco	7.95129
0mMco	11.5519	0mMco	13.1987
0mMco	16.9713	0mMco	8.30708
0mMco	10.5513	0mMco	7.53662
0mMco	7.37717	0mMco	7.00935
0mMco	6.98079	0mMco	8.58878
0mMco	9.73784	0mMco	12.3883
0mMco	12.0803	0mMco	11.4832
0mMco	9.58454	0mMco	20.6553
0mMco	20.9206	0mMco	6.24791
0mMco	15.9995	0mMco	7.24156
0mMco	16.4434	0mMco	7.00214
0mMco	13.1034	0mMco	18.4989
0mMco	21.2625	0mMco	7.11142
0mMco	10.4059	0mMco	12.3139
0mMco	10.8243	0mMco	14.9423
0mMco	7.99285	0mMco	6.30464
0mMco	11.7981	0mMco	21.2228
0mMco	13.1887	0mMco	6.77315
0mMco	18.8111	0mMco	6.77292
0mMco	8.24677	0mMco	11.1994
0mMco	12.9739	0mMco	6.59901
0mMco	9.28511	0mMco	8.10314
0mMco	11.1765	0mMco	9.29231
0mMco	15.3063	0mMco	6.83339
0mMco	9.87507	0mMco	10.6954
0mMco	20.4079	0mMco	13.7557
0mMco	10.2	0mMco	11.1616
0mMco	11.6228	0mMco	7.15431
0mMco	7.6964	0mMco	8.05651
[truncated: 6,002 more rows]
