# Supplementary material for: Integrated-gut-liver-on-a-chip platform as an in vitro human model of non-alcoholic fatty liver disease
Source: Commun Biol. 2023 Mar 23;6:310. doi: 10.1038/s42003-023-04710-8 (PMC10036655; doi:10.1038/s42003-023-04710-8)
Supplement: Supplementary file 5 — Supplementary Data 3 [file 42003_2023_4710_MOESM5_ESM.xlsx]

## Sheet: Sheet1
Fig. 4b Apoptosis_Caco-2		Fig. 4b Apoptosis_HepG2			Fig. 4d Albumin_HepG2
Culture-type	Annexin V-intensity	Culture-type	Annexin V-intensity		Culture-type	ALB-intensity
0mMCo	0.199235	0mMCo	0.218502		0mMCo	60.9434
0mMCo	0.148518	0mMCo	0.194743		0mMCo	106.968
0mMCo	0.543435	0mMCo	0.190975		0mMCo	48.596
0mMCo	0.138657	0mMCo	0.225373		0mMCo	81.7711
0mMCo	0.769816	0mMCo	0.181868		0mMCo	37.5362
0mMCo	0.141393	0mMCo	0.207324		0mMCo	46.2291
0mMCo	0.267339	0mMCo	0.215133		0mMCo	70.3467
0mMCo	0.249662	0mMCo	0.524799		0mMCo	72.9029
0mMCo	0.200242	0mMCo	0.192749		0mMCo	96.7375
0mMCo	0.339771	0mMCo	0.215003		0mMCo	52.8219
0mMCo	0.293259	0mMCo	0.171853		0mMCo	224.844
0mMCo	0.415464	0mMCo	0.187101		0mMCo	85.4382
0mMCo	0.157943	0mMCo	0.194825		0mMCo	52.1446
0mMCo	0.147826	0mMCo	0.479659		0mMCo	73.1361
0mMCo	0.155374	0mMCo	0.467355		0mMCo	43.5364
0mMCo	0.333661	0mMCo	0.188194		0mMCo	61.0842
0mMCo	0.412679	0mMCo	0.224638		0mMCo	151.018
0mMCo	0.669197	0mMCo	0.173092		0mMCo	57.2465
0mMCo	0.284013	0mMCo	0.230182		0mMCo	47.3175
0mMCo	0.226583	0mMCo	0.173371		0mMCo	122.037
0mMCo	0.153003	0mMCo	0.337699		0mMCo	50.2407
0mMCo	0.148615	0mMCo	0.193005		0mMCo	155.742
0mMCo	0.138297	0mMCo	0.198159		0mMCo	47.034
0mMCo	0.26996	0mMCo	0.218357		0mMCo	45.4411
0mMCo	0.27459	0mMCo	0.205799		0mMCo	34.6349
0mMCo	0.39604	0mMCo	0.188175		0mMCo	67.976
0mMCo	0.243562	0mMCo	0.189307		0mMCo	208.098
0mMCo	0.440404	0mMCo	0.218033		0mMCo	52.0826
0mMCo	0.165783	0mMCo	0.185563		0mMCo	40.1695
0mMCo	0.139019	0mMCo	0.245904		0mMCo	75.701
0mMCo	0.256655	0mMCo	0.186457		0mMCo	59.2617
0mMCo	0.353033	0mMCo	0.163027		0mMCo	410.142
0mMCo	0.314928	0mMCo	0.165478		0mMCo	94.2252
0mMCo	0.291893	0mMCo	0.19931		0mMCo	49.9542
0mMCo	0.350476	0mMCo	0.221846		0mMCo	71.6573
0mMCo	0.18713	0mMCo	0.21145		0mMCo	81.7228
0mMCo	0.879852	0mMCo	0.511119		0mMCo	56.6418
0mMCo	0.801057	0mMCo	0.2216		0mMCo	41.4732
0mMCo	0.13906	0mMCo	0.18788		0mMCo	139.519
0mMCo	0.152848	0mMCo	0.271328		0mMCo	112.802
0mMCo	0.400628	0mMCo	0.153743		0mMCo	45.8185
0mMCo	0.258511	0mMCo	0.427425		0mMCo	65.3453
0mMCo	0.890043	0mMCo	0.168793		0mMCo	87.3555
0mMCo	0.372676	0mMCo	0.230434		0mMCo	82.4652
0mMCo	0.24538	0mMCo	0.191705		0mMCo	48.8618
0mMCo	0.400843	0mMCo	0.171335		0mMCo	85.408
0mMCo	0.723679	0mMCo	0.344997		0mMCo	64.0767
0mMCo	0.126859	0mMCo	0.231705		0mMCo	78.351
0mMCo	0.129877	0mMCo	0.198073		0mMCo	152.069
0mMCo	0.153559	0mMCo	0.199426		0mMCo	93.7943
0mMCo	0.337266	0mMCo	0.200219		0mMCo	59.1147
0mMCo	0.190787	0mMCo	0.200011		0mMCo	86.7134
0mMCo	0.149626	0mMCo	0.178199		0mMCo	56.3976
0mMCo	0.343265	0mMCo	0.193936		0mMCo	66.9633
0mMCo	0.258343	0mMCo	0.217847		0mMCo	139.101
0mMCo	0.208016	0mMCo	0.204042		0mMCo	191.963
0mMCo	0.201963	0mMCo	0.188412		0mMCo	30.6033
0mMCo	0.165396	0mMCo	0.190156		0mMCo	139.834
0mMCo	0.191539	0mMCo	0.194269		0mMCo	55.527
0mMCo	0.233763	0mMCo	0.276388		0mMCo	49.089
0mMCo	0.484093	0mMCo	0.190945		0mMCo	101.42
0mMCo	0.286594	0mMCo	0.209461		0mMCo	64.9549
0mMCo	0.322308	0mMCo	0.298024		0mMCo	51.1928
0mMCo	0.258866	0mMCo	0.272743		0mMCo	64.8119
0mMCo	0.189993	0mMCo	0.176201		0mMCo	67.9678
0mMCo	0.872198	0mMCo	0.167519		0mMCo	42.5965
0mMCo	0.311281	0mMCo	0.212127		0mMCo	51.8237
0mMCo	0.301783	0mMCo	0.232834		0mMCo	85.4315
0mMCo	0.219247	0mMCo	0.21226		0mMCo	44.0657
0mMCo	0.883829	0mMCo	0.184198		0mMCo	63.7868
0mMCo	0.147945	0mMCo	0.299461		0mMCo	91.7406
0mMCo	0.290823	0mMCo	0.269892		0mMCo	134.151
0mMCo	0.202376	0mMCo	0.283201		0mMCo	125.279
0mMCo	0.870585	0mMCo	0.375644		0mMCo	79.8765
0mMCo	0.175587	0mMCo	0.185627		0mMCo	91.9234
0mMCo	0.325315	0mMCo	0.177202		0mMCo	102.865
0mMCo	0.36928	0mMCo	0.176257		0mMCo	32.1792
0mMCo	0.240311	0mMCo	0.452423		0mMCo	65.0272
0mMCo	0.21	0mMCo	0.16763		0mMCo	57.5166
0mMCo	0.145326	0mMCo	0.183288		0mMCo	67.551
0mMCo	0.172508	0mMCo	0.592784		0mMCo	570.496
0mMCo	0.884079	0mMCo	0.186777		0mMCo	40.124
0mMCo	0.365259	0mMCo	0.18984		0mMCo	41.0407
0mMCo	0.608072	0mMCo	0.201598		0mMCo	169.565
0mMCo	0.674475	0mMCo	0.185092		0mMCo	41.7641
0mMCo	0.278473	0mMCo	0.179693		0mMCo	199.035
0mMCo	0.368809	0mMCo	0.174069		0mMCo	94.8288
0mMCo	0.233679	0mMCo	0.167263		0mMCo	87.1838
0mMCo	0.889408	0mMCo	0.18881		0mMCo	195.445
0mMCo	0.157235	0mMCo	0.242663		0mMCo	300.228
0mMCo	0.124515	0mMCo	0.330259		0mMCo	147.706
0mMCo	0.325362	0mMCo	0.205097		0mMCo	52.8849
0mMCo	0.333759	0mMCo	0.211778		0mMCo	139.137
0mMCo	0.214775	0mMCo	0.17581		0mMCo	58.2621
0mMCo	0.19273	0mMCo	0.206474		0mMCo	45.7078
0mMCo	0.894008	0mMCo	0.368004		0mMCo	69.1969
0mMCo	0.360836	0mMCo	0.213802		0mMCo	41.5106
0mMCo	0.418078	0mMCo	0.210134		0mMCo	42.0224
0mMCo	0.371292	0mMCo	0.195348		0mMCo	33.9508
0mMCo	0.152719	0mMCo	0.2654		0mMCo	27.5076
0mMCo	0.144547	0mMCo	0.167608		0mMCo	81.077
0mMCo	0.217469	0mMCo	0.181135		0mMCo	99.7878
0mMCo	0.201148	0mMCo	0.187101		0mMCo	65.7554
0mMCo	0.332294	0mMCo	0.197408		0mMCo	102.793
0mMCo	0.331949	0mMCo	0.196519		0mMCo	33.2907
0mMCo	0.385145	0mMCo	0.192993		0mMCo	198.615
0mMCo	0.195799	0mMCo	0.196287		0mMCo	55.2965
0mMCo	0.186714	0mMCo	0.291779		0mMCo	63.3511
0mMCo	0.18022	0mMCo	0.184337		0mMCo	53.3924
0mMCo	0.344742	0mMCo	0.193579		0mMCo	60.5004
0mMCo	0.18105	0mMCo	0.246302		0mMCo	77.1845
0mMCo	0.149895	0mMCo	0.303385		0mMCo	39.1911
0mMCo	0.343474	0mMCo	0.175178		0mMCo	133.316
0mMCo	0.188773	0mMCo	0.176075		0mMCo	41.5534
0mMCo	0.373754	0mMCo	0.230762		0mMCo	79.5143
0mMCo	0.159756	0mMCo	0.184076		0mMCo	66.6304
0mMCo	0.160025	0mMCo	0.175105		0mMCo	104.405
0mMCo	0.327488	0mMCo	0.198906		0mMCo	142.344
0mMCo	0.184737	0mMCo	0.234766		0mMCo	247.697
0mMCo	0.144481	0mMCo	0.179758		0mMCo	66.4572
0mMCo	0.295569	0mMCo	0.202897		0mMCo	24.2845
0mMCo	0.1617	0mMCo	0.19307		0mMCo	121.213
0mMCo	0.16095	0mMCo	0.338117		0mMCo	97.5114
0mMCo	0.313237	0mMCo	0.172345		0mMCo	98.2157
0mMCo	0.188577	0mMCo	0.174825		0mMCo	21.9055
0mMCo	0.86356	0mMCo	0.187878		0mMCo	24.9484
0mMCo	0.170643	0mMCo	0.173199		0mMCo	55.9873
0mMCo	0.271563	0mMCo	0.193028		0mMCo	84.0752
0mMCo	0.481355	0mMCo	0.183496		0mMCo	42.3894
0mMCo	0.149031	0mMCo	0.182243		0mMCo	46.0568
0mMCo	0.313138	0mMCo	0.182086		0mMCo	72.6708
0mMCo	0.244817	0mMCo	0.300562		0mMCo	31.7648
0mMCo	0.829635	0mMCo	0.186047		0mMCo	128.946
0mMCo	0.14949	0mMCo	0.176944		0mMCo	133.192
0mMCo	0.161447	0mMCo	0.191814		0mMCo	89.5969
0mMCo	0.175804	0mMCo	0.178036		0mMCo	35.7185
0mMCo	0.155544	0mMCo	0.597883		0mMCo	87.8844
0mMCo	0.331436	0mMCo	0.183442		0mMCo	58.9427
0mMCo	0.276026	0mMCo	0.199153		0mMCo	35.8442
0mMCo	0.41983	0mMCo	0.27433		0mMCo	21.2856
0mMCo	0.203002	0mMCo	0.202063		0mMCo	45.5886
0mMCo	0.180479	0mMCo	0.196646		0mMCo	38.5014
0mMCo	0.316348	0mMCo	0.792623		0mMCo	67.3898
0mMCo	0.290271	0mMCo	0.219374		0mMCo	56.9769
0mMCo	0.854613	0mMCo	0.203821		0mMCo	37.1152
0mMCo	0.17784	0mMCo	0.166679		0mMCo	134.179
0mMCo	0.145726	0mMCo	0.173147		0mMCo	53.174
0mMCo	0.168408	0mMCo	0.158256		0mMCo	108.435
0mMCo	0.153977	0mMCo	0.212452		0mMCo	78.0657
0mMCo	0.17178	0mMCo	0.207369		0mMCo	154.073
0mMCo	0.41939	0mMCo	0.152297		0mMCo	193.69
0mMCo	0.155654	0mMCo	0.270979		0mMCo	73.9962
0mMCo	0.323467	0mMCo	0.168683		0mMCo	22.6765
0mMCo	0.570649	0mMCo	0.167053		0mMCo	41.284
0mMCo	0.164024	0mMCo	0.205928		0mMCo	37.4204
0mMCo	0.212928	0mMCo	0.454705		0mMCo	65.1957
0mMCo	0.23639	0mMCo	0.277938		0mMCo	70.389
0mMCo	0.157428	0mMCo	0.258215		0mMCo	22.3398
0mMCo	0.180289	0mMCo	0.178113		0mMCo	29.6387
0mMCo	0.254405	0mMCo	0.404226		0mMCo	77.8682
0mMCo	0.603174	0mMCo	0.319949		0mMCo	26.0184
0mMCo	0.209251	0mMCo	0.197197		0mMCo	76.2126
0mMCo	0.281367	0mMCo	0.19298		0mMCo	46.2568
0mMCo	0.177913	0mMCo	0.380285		0mMCo	28.916
0mMCo	0.157181	0mMCo	0.265274		0mMCo	51.7723
0mMCo	0.154522	0mMCo	0.452822		0mMCo	68.5028
0mMCo	0.274191	0mMCo	0.181768		0mMCo	50.5357
0mMCo	0.23692	0mMCo	0.262656		0mMCo	70.8939
0mMCo	0.222467	0mMCo	0.199968		0mMCo	171.747
0mMCo	0.205486	0mMCo	0.174431		0mMCo	186.411
0mMCo	0.382058	0mMCo	0.21127		0mMCo	88.9293
0mMCo	0.404415	0mMCo	0.184955		0mMCo	38.5646
0mMCo	0.397528	0mMCo	0.278104		0mMCo	77.5579
0mMCo	0.199743	0mMCo	0.601681		0mMCo	48.3343
0mMCo	0.237025	0mMCo	0.22601		0mMCo	54.7163
0mMCo	0.160723	0mMCo	0.172708		0mMCo	56.1517
0mMCo	0.266506	0mMCo	0.194178		0mMCo	160.472
0mMCo	0.244897	0mMCo	0.257297		0mMCo	73.0184
0mMCo	0.240073	0mMCo	0.168732		0mMCo	35.779
0mMCo	0.216446	0mMCo	0.214557		0mMCo	56.4902
0mMCo	0.236991	0mMCo	0.174549		0mMCo	84.9339
0mMCo	0.384485	0mMCo	0.388999		0mMCo	35.2144
0mMCo	0.420877	0mMCo	0.252939		0mMCo	42.0545
0mMCo	0.58666	0mMCo	0.183907		0mMCo	48.9652
0mMCo	0.478586	0mMCo	0.157556		0mMCo	76.9593
0mMCo	0.162551	0mMCo	0.166881		0mMCo	90.0995
0mMCo	0.296755	0mMCo	0.171283		0mMCo	63.9164
0mMCo	0.348033	0mMCo	0.175131		0mMCo	34.9291
0mMCo	0.298513	0mMCo	0.210544		0mMCo	117.295
0mMCo	0.278336	0mMCo	0.188211		0mMCo	23.1747
0mMCo	0.252197	0mMCo	0.195988		0mMCo	25.6025
0mMCo	0.157011	0mMCo	0.249881		0mMCo	73.5069
0mMCo	0.15184	0mMCo	0.236524		0mMCo	52.0732
0mMCo	0.330384	0mMCo	0.212363		0mMCo	83.9504
0mMCo	0.339361	0mMCo	0.349994		0mMCo	150.026
0mMCo	0.419286	0mMCo	0.205234		0mMCo	47.0654
0mMCo	0.204737	0mMCo	0.183748		0mMCo	114.27
0mMCo	0.166616	0mMCo	0.217401		0mMCo	78.4735
0mMCo	0.161657	0mMCo	0.265995		0mMCo	49.0195
0mMCo	0.223631	0mMCo	0.22815		0mMCo	65.455
0mMCo	0.383114	0mMCo	0.179037		0mMCo	99.7821
0mMCo	0.178332	0mMCo	0.16429		0mMCo	25.5628
0mMCo	0.199379	0mMCo	0.169692		0mMCo	217.803
0mMCo	0.171265	0mMCo	0.573108		0mMCo	145.011
0mMCo	0.161353	0mMCo	0.229167		0mMCo	47.7321
0mMCo	0.389363	0mMCo	0.16998		0mMCo	112.1
0mMCo	0.164562	0mMCo	0.18199		0mMCo	105.681
0mMCo	0.222513	0mMCo	0.205377		0mMCo	36.2948
0mMCo	0.29438	0mMCo	0.342223		0mMCo	67.3019
0mMCo	0.21022	0mMCo	0.188487		0mMCo	42.7585
0mMCo	0.364188	0mMCo	0.177088		0mMCo	40.7584
0mMCo	0.36313	0mMCo	0.172128		0mMCo	45.1015
0mMCo	0.220077	0mMCo	0.200055		0mMCo	116.69
0mMCo	0.269517	0mMCo	0.186098		0mMCo	62.019
0mMCo	0.162687	0mMCo	0.213672		0mMCo	67.3466
0mMCo	0.401622	0mMCo	0.204925		0mMCo	62.3088
0mMCo	0.37969	0mMCo	0.186585		0mMCo	180.593
0mMCo	0.192868	0mMCo	0.254078		0mMCo	93.1722
0mMCo	0.331849	0mMCo	0.181213		0mMCo	48.8994
0mMCo	0.169897	0mMCo	0.18161		0mMCo	62.2699
0mMCo	0.243857	0mMCo	0.183041		0mMCo	85.9431
0mMCo	0.202311	0mMCo	0.210559		0mMCo	46.4916
0mMCo	0.169679	0mMCo	0.202776		0mMCo	49.9212
0mMCo	0.165671	0mMCo	0.557398		0mMCo	52.2089
0mMCo	0.300087	0mMCo	0.290694		0mMCo	25.9549
0mMCo	0.38438	0mMCo	0.215332		0mMCo	71.0071
0mMCo	0.181253	0mMCo	0.301911		0mMCo	84.7801
0mMCo	0.151244	0mMCo	0.242636		0mMCo	23.5309
0mMCo	0.205458	0mMCo	0.184736		0mMCo	46.2587
0mMCo	0.322552	0mMCo	0.260987		0mMCo	82.9633
0mMCo	0.357561	0mMCo	0.18502		0mMCo	92.7857
0mMCo	0.249875	0mMCo	0.188491		0mMCo	54.2652
0mMCo	0.161298	0mMCo	0.177032		0mMCo	82.0888
0mMCo	0.567013	0mMCo	0.208205		0mMCo	94.2293
0mMCo	0.313388	0mMCo	0.325935		0mMCo	86.5739
0mMCo	0.175213	0mMCo	0.206101		0mMCo	68.745
0mMCo	0.142102	0mMCo	0.280208		0mMCo	97.0855
0mMCo	0.165596	0mMCo	0.321319		0mMCo	110.615
0mMCo	0.235888	0mMCo	0.176821		0mMCo	59.5165
0mMCo	0.368222	0mMCo	0.218369		0mMCo	63.8271
0mMCo	0.25543	0mMCo	0.167229		0mMCo	44.2992
0mMCo	0.369704	0mMCo	0.179473		0mMCo	32.0623
0mMCo	0.256688	0mMCo	0.20129		0mMCo	64.5553
0mMCo	0.143598	0mMCo	0.212135		0mMCo	69.8485
0mMCo	0.173104	0mMCo	0.202967		0mMCo	83.342
0mMCo	0.33	0mMCo	0.164609		0mMCo	124.442
0mMCo	0.310446	0mMCo	0.473195		0mMCo	103.736
0mMCo	0.177277	0mMCo	0.185211		0mMCo	151.081
0mMCo	0.310995	0mMCo	0.182145		0mMCo	134.528
0mMCo	0.21809	0mMCo	0.25618		0mMCo	39.2026
0mMCo	0.158366	0mMCo	0.159192		0mMCo	36.7196
0mMCo	0.162425	0mMCo	0.226266		0mMCo	71.5129
0mMCo	0.171499	0mMCo	0.454196		0mMCo	74.5453
0mMCo	0.365988	0mMCo	0.238453		0mMCo	52.2211
0mMCo	0.300862	0mMCo	0.517264		0mMCo	91.0414
0mMCo	0.52637	0mMCo	0.180936		0mMCo	194.506
0mMCo	0.145283	0mMCo	0.318766		0mMCo	91.4122
0mMCo	0.182124	0mMCo	0.392355		0mMCo	60.1496
0mMCo	0.169599	0mMCo	0.266916		0mMCo	96.3138
0mMCo	0.335784	0mMCo	0.20278		0mMCo	76.3406
0mMCo	0.326619	0mMCo	0.25692		0mMCo	86.9813
0mMCo	0.255439	0mMCo	0.231335		0mMCo	70.0154
0mMCo	0.26705	0mMCo	0.246561		0mMCo	50.477
0mMCo	0.217046	0mMCo	0.437234		0mMCo	48.2395
0mMCo	0.171141	0mMCo	0.184006		0mMCo	77.6022
0mMCo	0.165761	0mMCo	0.623207		0mMCo	147.316
0mMCo	0.176869	0mMCo	0.190898		0mMCo	41.0556
0mMCo	0.250081	0mMCo	0.34079		0mMCo	61.7439
0mMCo	0.206561	0mMCo	0.213606		0mMCo	65.1578
0mMCo	0.180079	0mMCo	0.256157		0mMCo	96.0027
0mMCo	0.164121	0mMCo	0.174226		0mMCo	76.092
0mMCo	0.307638	0mMCo	0.180338		0mMCo	129.395
0mMCo	0.183323	0mMCo	0.175166		0mMCo	107.088
0mMCo	0.164445	0mMCo	0.164873		0mMCo	116.19
0mMCo	0.157863	0mMCo	0.20225		0mMCo	148.398
0mMCo	0.155827	0mMCo	0.584148		0mMCo	83.8824
0mMCo	0.321232	0mMCo	0.210091		0mMCo	112.403
0mMCo	0.24471	0mMCo	0.193202		0mMCo	60.3777
0mMCo	0.184489	0mMCo	0.241049		0mMCo	29.1816
0mMCo	0.325294	0mMCo	0.188515		0mMCo	87.3289
0mMCo	0.306884	0mMCo	0.168189		0mMCo	110.671
0mMCo	0.19163	0mMCo	0.18249		0mMCo	31.9248
0mMCo	0.228613	0mMCo	0.181742		0mMCo	66.6238
0mMCo	0.154634	0mMCo	0.26642		0mMCo	53.9262
0mMCo	0.207814	0mMCo	0.203752		0mMCo	90.5726
0mMCo	0.318987	0mMCo	0.358834		0mMCo	79.9886
0mMCo	0.267452	0mMCo	0.330923		0mMCo	94.2153
0mMCo	0.322914	0mMCo	0.168659		0mMCo	92.7902
0mMCo	0.290929	0mMCo	0.189656		0mMCo	63.3255
0mMCo	0.140545	0mMCo	0.246869		0mMCo	134.045
0mMCo	0.183508	0mMCo	0.191156		0mMCo	26.9796
0mMCo	0.14988	0mMCo	0.188283		0mMCo	64.8036
0mMCo	0.320866	0mMCo	0.16929		0mMCo	76.4687
0mMCo	0.216966	0mMCo	0.168577		0mMCo	124.309
0mMCo	0.318289	0mMCo	0.174267		0mMCo	73.8751
0mMCo	0.303023	0mMCo	0.169165		0mMCo	51.4426
0mMCo	0.304869	0mMCo	0.195394		0mMCo	58.7491
0mMCo	0.148371	0mMCo	0.215026		0mMCo	62.0963
0mMCo	0.258436	0mMCo	0.233538		0mMCo	56.136
0mMCo	0.166123	0mMCo	0.189538		0mMCo	81.7745
0mMCo	0.174229	0mMCo	0.193376		0mMCo	182.848
0mMCo	0.297852	0mMCo	0.208064		0mMCo	94.9209
0mMCo	0.349264	0mMCo	0.280885		0mMCo	51.5351
0mMCo	0.229813	0mMCo	0.380768		0mMCo	138.788
0mMCo	0.150888	0mMCo	0.196437		0mMCo	77.1964
0mMCo	0.322248	0mMCo	0.192205		0mMCo	39.5486
0mMCo	0.272688	0mMCo	0.219279		0mMCo	80.5909
0mMCo	0.155867	0mMCo	0.253565		0mMCo	28.7123
0mMCo	0.155415	0mMCo	0.246467		0mMCo	117.994
0mMCo	0.225217	0mMCo	0.158991		0mMCo	85.7287
0mMCo	0.186674	0mMCo	0.195986		0mMCo	61.3822
0mMCo	0.303709	0mMCo	0.186148		0mMCo	250.776
0mMCo	0.171654	0mMCo	0.236081		0mMCo	66.6808
0mMCo	0.157019	0mMCo	0.241761		0mMCo	163.44
0mMCo	0.285792	0mMCo	0.503328		0mMCo	153.956
0mMCo	0.157812	0mMCo	0.203892		0mMCo	30.7384
0mMCo	0.19446	0mMCo	0.196841		0mMCo	107.745
0mMCo	0.180356	0mMCo	0.23979		0mMCo	66.3172
0mMCo	0.15967	0mMCo	0.197329		0mMCo	137.901
0mMCo	0.17322	0mMCo	0.174286		0mMCo	121.138
0mMCo	0.17376	0mMCo	0.421739		0mMCo	59.5897
0mMCo	0.303625	0mMCo	0.177388		0mMCo	120.237
0mMCo	0.298834	0mMCo	0.187765		0mMCo	65.534
0mMCo	0.137993	0mMCo	0.544638		0mMCo	43.7162
0mMCo	0.311021	0mMCo	0.20047		0mMCo	148.307
0mMCo	0.159947	0mMCo	0.210732		0mMCo	77.1216
0mMCo	0.149932	0mMCo	0.212332		0mMCo	104.027
0mMCo	0.210331	0mMCo	0.216797		0mMCo	83.1397
0mMCo	0.277495	0mMCo	0.182012		0mMCo	53.2636
0mMCo	0.174523	0mMCo	0.203612		0mMCo	39.9994
0mMCo	0.146961	0mMCo	0.355825		0mMCo	85.6928
0mMCo	0.172514	0mMCo	0.249942		0mMCo	101.828
0mMCo	0.181881	0mMCo	0.175704		0mMCo	30.2467
0mMCo	0.201149	0mMCo	0.190519		0mMCo	76.1018
0mMCo	0.163871	0mMCo	0.311174		0mMCo	34.9154
0mMCo	0.187402	0mMCo	0.298027		0mMCo	35.2578
0mMCo	0.178701	0mMCo	0.211981		0mMCo	28.9467
0mMCo	0.211419	0mMCo	0.198551		0mMCo	43.4104
0mMCo	0.174419	0mMCo	0.271314		0mMCo	80.1862
0mMCo	0.305525	0mMCo	0.268914		0mMCo	70.2268
0mMCo	0.149957	0mMCo	0.185003		0mMCo	39.4779
0mMCo	0.169607	0mMCo	0.183482		0mMCo	89.8953
0mMCo	0.150536	0mMCo	0.306975		0mMCo	68.1512
0mMCo	0.2762	0mMCo	0.207982		0mMCo	69.4518
0mMCo	0.172092	0mMCo	0.233085		0mMCo	138.438
0mMCo	0.21167	0mMCo	0.291725		0mMCo	91.5111
0mMCo	0.230225	0mMCo	0.394944		0mMCo	45.6795
0mMCo	0.225627	0mMCo	0.195855		0mMCo	37.3086
0mMCo	0.19011	0mMCo	0.414353		0mMCo	57.1185
0mMCo	0.167501	0mMCo	0.20059		0mMCo	78.77
0mMCo	0.151347	0mMCo	0.369323		0mMCo	39.36
0mMCo	0.184774	0mMCo	0.210341		0mMCo	82.1963
0mMCo	0.291442	0mMCo	0.224946		0mMCo	100.206
0mMCo	0.229916	0mMCo	0.177455		0mMCo	102.716
0mMCo	0.184783	0mMCo	0.180284		0mMCo	59.6136
0mMCo	0.158355	0mMCo	0.195699		0mMCo	96.3496
0mMCo	0.14532	0mMCo	0.268226		0mMCo	100.16
0mMCo	0.133374	0mMCo	0.181997		0mMCo	130.881
0mMCo	0.144449	0mMCo	0.244284		0mMCo	62.1302
0mMCo	0.171414	0mMCo	0.182523		0mMCo	53.3936
0mMCo	0.155312	0mMCo	0.180161		0mMCo	86.6665
0mMCo	0.169125	0mMCo	0.181029		0mMCo	40.755
0mMCo	0.184312	0mMCo	0.21186		0mMCo	75.0956
0mMCo	0.157693	0mMCo	0.193908		0mMCo	106.032
0mMCo	0.189699	0mMCo	0.184373		0mMCo	41.3018
0mMCo	0.158193	0mMCo	0.723001		0mMCo	57.0901
0mMCo	0.221107	0mMCo	0.185279		0mMCo	141.688
0mMCo	0.1779	0mMCo	0.187194		0mMCo	43.0094
0mMCo	0.169911	0mMCo	0.211071		0mMCo	143.028
0mMCo	0.248493	0mMCo	0.18929		0mMCo	67.9363
0mMCo	0.176497	0mMCo	0.339044		0mMCo	59.213
0mMCo	0.187745	0mMCo	0.184442		0mMCo	50.3941
0mMCo	0.167787	0mMCo	0.220472		0mMCo	111.265
0mMCo	0.145883	0mMCo	0.199312		0mMCo	57.7542
0mMCo	0.161908	0mMCo	0.742848		0mMCo	43.1506
0mMCo	0.178208	0mMCo	0.169745		0mMCo	51.0543
0mMCo	0.160222	0mMCo	0.175765		0mMCo	80.6075
0mMCo	0.206957	0mMCo	0.190355		0mMCo	45.1435
0mMCo	0.221693	0mMCo	0.194778		0mMCo	79.3491
0mMCo	0.190095	0mMCo	0.199008		0mMCo	84.2343
0mMCo	0.173389	0mMCo	0.26071		0mMCo	39.8733
0mMCo	0.235353	0mMCo	0.207949		0mMCo	96.7212
0mMCo	0.181359	0mMCo	0.170627		0mMCo	90.8585
0mMCo	0.198941	0mMCo	0.194339		0mMCo	39.37
0mMCo	0.187111	0mMCo	0.201788		0mMCo	62.6533
0mMCo	0.162105	0mMCo	0.207567		0mMCo	102.339
0mMCo	0.215611	0mMCo	0.198279		0mMCo	26.8317
0mMCo	0.1636	0mMCo	0.200175		0mMCo	69.2409
0mMCo	0.18368	0mMCo	0.304471		0mMCo	53.7793
0mMCo	0.240205	0mMCo	0.212965		0mMCo	62.0287
0mMCo	0.196909	0mMCo	0.201449		0mMCo	75.2766
0mMCo	0.220988	0mMCo	0.187542		0mMCo	46.7166
0mMCo	0.199144	0mMCo	0.182204		0mMCo	90.8805
0mMCo	0.186107	0mMCo	0.17876		0mMCo	52.846
0mMCo	0.195667	0mMCo	0.199717		0mMCo	135.826
0mMCo	0.163745	0mMCo	0.282855		0mMCo	66.0993
0mMCo	0.184423	0mMCo	0.32487		0mMCo	78.4685
0mMCo	0.250965	0mMCo	0.192938		0mMCo	66.1627
0mMCo	0.153461	0mMCo	0.184766		0mMCo	38.5347
0mMCo	0.239806	0mMCo	0.188462		0mMCo	64.3719
0mMCo	0.180611	0mMCo	0.208056		0mMCo	66.1215
0mMCo	0.201656	0mMCo	0.209688		0mMCo	51.115
0mMCo	0.224335	0mMCo	0.186618		0mMCo	27.5173
0mMCo	0.249042	0mMCo	0.329881		0mMCo	86.5538
0mMCo	0.220752	0mMCo	0.214522		0mMCo	48.112
0mMCo	0.187546	0mMCo	0.224442		0mMCo	36.2742
0mMCo	0.177203	0mMCo	0.230845		0mMCo	63.4499
0mMCo	0.176464	0mMCo	0.250113		0mMCo	38.4526
0mMCo	0.159256	0mMCo	0.195282		0mMCo	36.3763
0mMCo	0.181134	0mMCo	0.309196		0mMCo	97.0288
0mMCo	0.229808	0mMCo	0.322404		0mMCo	35.0342
0mMCo	0.158706	0mMCo	0.197559		0mMCo	84.2762
0mMCo	0.18305	0mMCo	0.215364		0mMCo	129.273
0mMCo	0.23202	0mMCo	0.729439		0mMCo	64.8814
0mMCo	0.186997	0mMCo	0.160318		0mMCo	93.9704
0mMCo	0.264493	0mMCo	0.171196		0mMCo	98.6513
0mMCo	0.181411	0mMCo	0.181752		0mMCo	41.5571
0mMCo	0.218076	0mMCo	0.347782		0mMCo	43.7873
0mMCo	0.173065	0mMCo	0.299941		0mMCo	110.292
0mMCo	0.164748	0mMCo	0.402169		0mMCo	71.5436
0mMCo	0.20184	0mMCo	0.172938		0mMCo	60.3016
0mMCo	0.179649	0mMCo	0.527065		0mMCo	49.7456
0mMCo	0.16387	0mMCo	0.16972		0mMCo	76.3173
0mMCo	0.151224	0mMCo	0.208211		0mMCo	50.2377
0mMCo	0.162313	0mMCo	0.178821		0mMCo	88.0235
0mMCo	0.234927	0mMCo	0.218346		0mMCo	48.6645
0mMCo	0.191358	0mMCo	0.235386		0mMCo	30.5665
0mMCo	0.20737	0mMCo	0.190053		0mMCo	47.3319
0mMCo	0.206227	0mMCo	0.193102		0mMCo	49.7176
0mMCo	0.219166	0mMCo	0.391183		0mMCo	70.8249
0mMCo	0.177305	0mMCo	0.243837		0mMCo	66.5327
0mMCo	0.18984	0mMCo	0.358351		0mMCo	58.3537
0mMCo	0.228526	0mMCo	0.190856		0mMCo	37.6986
0mMCo	0.15593	0mMCo	0.193898		0mMCo	29.3966
0mMCo	0.180747	0mMCo	0.299104		0mMCo	106.139
0mMCo	0.188549	0mMCo	0.20508		0mMCo	47.3062
0mMCo	0.246888	0mMCo	0.304952		0mMCo	48.9864
0mMCo	0.202747	0mMCo	0.189399		0mMCo	33.8317
0mMCo	0.210103	0mMCo	0.190705		0mMCo	117.072
0mMCo	0.244493	0mMCo	0.174347		0mMCo	40.6969
0mMCo	0.212364	0mMCo	0.277367		0mMCo	105.406
0mMCo	0.212178	0mMCo	0.214916		0mMCo	83.0404
0mMCo	0.167617	0mMCo	0.185054		0mMCo	35.244
0mMCo	0.164371	0mMCo	0.208843		0mMCo	67.1725
0mMCo	0.224262	0mMCo	0.399957		0mMCo	53.5641
0mMCo	0.149653	0mMCo	0.187962		0mMCo	47.3577
0mMCo	0.246709	0mMCo	0.19167		0mMCo	46.0898
0mMCo	0.251799	0mMCo	0.185712		0mMCo	40.2212
0mMCo	0.200028	0mMCo	0.200851		0mMCo	64.2657
0mMCo	0.20614	0mMCo	0.183834		0mMCo	41.8762
0mMCo	0.154398	0mMCo	0.209153		0mMCo	96.456
0mMCo	0.227194	0mMCo	0.179771		0mMCo	85.5976
0mMCo	0.216892	0mMCo	0.166026		0mMCo	112.365
0mMCo	0.209076	0mMCo	0.192529		0mMCo	53.4977
0mMCo	0.170505	0mMCo	0.188521		0mMCo	41.9306
0mMCo	0.170149	0mMCo	0.174011		0mMCo	97.3887
0mMCo	0.169485	0mMCo	0.267123		0mMCo	47.8632
0mMCo	0.193636	0mMCo	0.256628		0mMCo	144.346
0mMCo	0.213805	0mMCo	0.281652		0mMCo	50.8388
0mMCo	0.174914	0mMCo	0.192361		0mMCo	66.5722
0mMCo	0.192685	0mMCo	0.181045		0mMCo	35.4295
0mMCo	0.195256	0mMCo	0.181084		0mMCo	79.7076
0mMCo	0.196779	0mMCo	0.182519		0mMCo	88.5372
0mMCo	0.198323	0mMCo	0.376114		0mMCo	177.669
0mMCo	0.171633	0mMCo	0.164942		0mMCo	36.0268
0mMCo	0.161998	0mMCo	0.215563		0mMCo	101.795
0mMCo	0.150218	0mMCo	0.399808		0mMCo	91.6673
0mMCo	0.181482	0mMCo	0.519167		0mMCo	24.8094
0mMCo	0.26242	0mMCo	0.217374		0mMCo	28.6766
0mMCo	0.166297	0mMCo	0.251363		0mMCo	79.3011
0mMCo	0.28323	0mMCo	0.371358		0mMCo	104.963
0mMCo	0.193622	0mMCo	0.17719		0mMCo	124.498
0mMCo	0.160161	0mMCo	0.223247		0mMCo	31.6289
0mMCo	0.163907	0mMCo	0.190895		0mMCo	51.0971
0mMCo	0.21537	0mMCo	0.194437		0mMCo	83.9161
0mMCo	0.162223	0mMCo	0.162938		0mMCo	32.8626
0mMCo	0.174303	0mMCo	0.204082		0mMCo	98.6006
0mMCo	0.173024	0mMCo	0.16493		0mMCo	95.9354
0mMCo	0.200437	0mMCo	0.188967		0mMCo	26.2834
0mMCo	0.192908	0mMCo	0.187063		0mMCo	42.3074
0mMCo	0.199453	0mMCo	0.341374		0mMCo	59.3492
0mMCo	0.237529	0mMCo	0.159628		0mMCo	63.4684
0mMCo	0.139836	0mMCo	0.198619		0mMCo	63.8101
0mMCo	0.192906	0mMCo	0.202558		0mMCo	92.6579
0mMCo	0.22128	0mMCo	0.303961		0mMCo	98.1886
0mMCo	0.199515	0mMCo	0.182029		0mMCo	72.9545
0mMCo	0.207979	0mMCo	0.267687		0mMCo	46.7633
0mMCo	0.170871	0mMCo	0.373184		0mMCo	82.5328
0mMCo	0.157103	0mMCo	0.211998		0mMCo	58.5579
0mMCo	0.200228	0mMCo	0.712249		0mMCo	164.822
0mMCo	0.193587	0mMCo	0.176411		0mMCo	161.498
0mMCo	0.215865	0mMCo	0.170791		0mMCo	28.4863
0mMCo	0.165612	0mMCo	0.169734		0mMCo	88.6792
0mMCo	0.197255	0mMCo	0.2033		0mMCo	78.198
0mMCo	0.17733	0mMCo	0.200902		0mMCo	101.958
0mMCo	0.226683	0mMCo	0.175851		0mMCo	75.5567
0mMCo	0.154039	0mMCo	0.207605		0mMCo	76.5478
0mMCo	0.182142	0mMCo	0.594847		0mMCo	112.918
0mMCo	0.168558	0mMCo	0.293059		0mMCo	41.7116
0mMCo	0.19375	0mMCo	0.189823		0mMCo	44.5348
0mMCo	0.164941	0mMCo	0.178367		0mMCo	79.0995
0mMCo	0.16423	0mMCo	0.215735		0mMCo	87.3431
0mMCo	0.163719	0mMCo	0.198783		0mMCo	43.8546
0mMCo	0.164709	0mMCo	0.276968		0mMCo	38.2466
0mMCo	0.193245	0mMCo	0.29407		0mMCo	45.5775
0mMCo	0.176118	0mMCo	0.240453		0mMCo	88.9752
0mMCo	0.150363	0mMCo	0.195219		0mMCo	85.0152
0mMCo	0.167986	0mMCo	0.19161		0mMCo	79.0124
0mMCo	0.16309	0mMCo	0.186541		0mMCo	84.4746
0mMCo	0.176402	0mMCo	0.284485		0mMCo	90.3676
0mMCo	0.369032	0mMCo	0.193976		0mMCo	115.324
0mMCo	0.247985	0mMCo	0.319147		0mMCo	54.16
0mMCo	0.24709	0mMCo	0.190645		0mMCo	67.1106
0mMCo	0.184541	0mMCo	0.219488		0mMCo	33.0569
0mMCo	0.235413	0mMCo	0.191524		0mMCo	36.1676
0mMCo	0.218465	0mMCo	0.374987		0mMCo	46.6783
0mMCo	0.325105	0mMCo	0.178088		0mMCo	38.503
0mMCo	0.189646	0mMCo	0.199533		0mMCo	51.5123
0mMCo	0.249239	0mMCo	0.220027		0mMCo	55.6528
0mMCo	0.171377	0mMCo	0.197184		0mMCo	56.6508
0mMCo	0.182972	0mMCo	0.366321		0mMCo	35.0638
0mMCo	0.181264	0mMCo	0.17541		0mMCo	32.2822
0mMCo	0.228675	0mMCo	0.157624		0mMCo	80.1537
0mMCo	0.232236	0mMCo	0.329471		0mMCo	93.6495
0mMCo	0.341719	0mMCo	0.221536		0mMCo	96.1648
0mMCo	0.168395	0mMCo	0.247401		0mMCo	119.457
0mMCo	0.183664	0mMCo	0.178379		0mMCo	71.0463
0mMCo	0.200044	0mMCo	0.186027		0mMCo	137.574
0mMCo	0.215631	0mMCo	0.191356		0mMCo	74.3102
0mMCo	0.248899	0mMCo	0.19954		0mMCo	76.1249
0mMCo	0.275537	0mMCo	0.182222		0mMCo	99.2736
0mMCo	0.203153	0mMCo	0.196874		0mMCo	95.6296
0mMCo	0.751576	0mMCo	0.175067		0mMCo	78.8152
0mMCo	0.157725	0mMCo	0.25182		0mMCo	54.2909
0mMCo	0.225704	0mMCo	0.196977		0mMCo	53.6218
0mMCo	0.247541	0mMCo	0.193051		0mMCo	75.3378
0mMCo	0.236827	0mMCo	0.201116		0mMCo	273.518
0mMCo	0.149739	0mMCo	0.166439		0mMCo	73.4262
0mMCo	0.15697	0mMCo	0.353488		0mMCo	91.0752
0mMCo	0.212177	0mMCo	0.185014		0mMCo	114.586
0mMCo	0.358503	0mMCo	0.255603		0mMCo	97.4621
0mMCo	0.177175	0mMCo	0.166468		0mMCo	72.0891
0mMCo	0.294643	0mMCo	0.197866		0mMCo	58.1615
0mMCo	0.174155	0mMCo	0.201046		0mMCo	116.575
0mMCo	0.158069	0mMCo	0.17102		0mMCo	97.6306
0mMCo	0.164815	0mMCo	0.26915		0mMCo	87.0068
0mMCo	0.187321	0mMCo	0.171432		0mMCo	107.557
0mMCo	0.218526	0mMCo	0.235132		0mMCo	79.0602
0mMCo	0.24432	0mMCo	0.21829		0mMCo	82.5989
0mMCo	0.154661	0mMCo	0.743589		0mMCo	141.164
0mMCo	0.163276	0mMCo	0.168567		0mMCo	124.654
0mMCo	0.226503	0mMCo	0.187254		0mMCo	130.424
0mMCo	0.256322	0mMCo	0.208779		0mMCo	55.3336
0mMCo	0.333138	0mMCo	0.222809		0mMCo	52.1512
0mMCo	0.236726	0mMCo	0.278641		0mMCo	103.231
0mMCo	0.148512	0mMCo	0.210553		0mMCo	79.8371
0mMCo	0.21358	0mMCo	0.184236		0mMCo	131.986
0mMCo	0.167012	0mMCo	0.172394		0mMCo	55.9078
0mMCo	0.160562	0mMCo	0.186182		0mMCo	54.7162
0mMCo	0.255928	0mMCo	0.30769		0mMCo	149.858
0mMCo	0.169045	0mMCo	0.276114		0mMCo	185.92
0mMCo	0.200626	0mMCo	0.19862		0mMCo	103.815
0mMCo	0.168132	0mMCo	0.199027		0mMCo	78.5
0mMCo	0.182053	0mMCo	0.189591		0mMCo	59.9711
0mMCo	0.259349	0mMCo	0.204718		0mMCo	44.1916
0mMCo	0.21536	0mMCo	0.205982		0mMCo	126.59
0mMCo	0.391476	0mMCo	0.272031		0mMCo	48.288
0mMCo	0.21006	0mMCo	0.230532		0mMCo	87.9468
0mMCo	0.177257	0mMCo	0.464607		0mMCo	44.8522
0mMCo	0.15909	0mMCo	0.174351		0mMCo	131.435
0mMCo	0.148434	0mMCo	0.191424		0mMCo	60.519
0mMCo	0.187806	0mMCo	0.197189		0mMCo	44.2856
0mMCo	0.245319	0mMCo	0.251861		0mMCo	33.1744
0mMCo	0.165278	0mMCo	0.210015		0mMCo	62.9693
0mMCo	0.168077	0mMCo	0.181264		0mMCo	93.2785
0mMCo	0.208389	0mMCo	0.172577		0mMCo	104.58
0mMCo	0.230469	0mMCo	0.306223		0mMCo	45.6123
0mMCo	0.222663	0mMCo	0.23588		0mMCo	33.7892
0mMCo	0.265597	0mMCo	0.211662		0mMCo	192.413
0mMCo	0.382911	0mMCo	0.206144		0mMCo	101.415
0mMCo	0.147175	0mMCo	0.180675		0mMCo	49.7971
0mMCo	0.172998	0mMCo	0.387028		0mMCo	64.3632
0mMCo	0.195133	0mMCo	0.223121		0mMCo	49.4906
0mMCo	0.218594	0mMCo	0.188291		0mMCo	46.6335
0mMCo	0.305388	0mMCo	0.17254		0mMCo	85.1693
0mMCo	0.173064	0mMCo	0.189493		0mMCo	120.371
0mMCo	0.192931	0mMCo	0.202089		0mMCo	33.7967
0mMCo	0.174527	0mMCo	0.287761		0mMCo	25.8997
0mMCo	0.240393	0mMCo	0.177041		0mMCo	31.9154
0mMCo	0.167092	0mMCo	0.74241		0mMCo	48.0999
0mMCo	0.162375	0mMCo	0.620326		0mMCo	109.235
0mMCo	0.145519	0mMCo	0.208652		0mMCo	60.086
0mMCo	0.185269	0mMCo	0.191807		0mMCo	86.4671
0mMCo	0.21719	0mMCo	0.199155		0mMCo	84.5469
0mMCo	0.170571	0mMCo	0.256742		0mMCo	44.7348
0mMCo	0.209272	0mMCo	0.266867		0mMCo	131.049
0mMCo	0.182446	0mMCo	0.189505		0mMCo	27.2343
0mMCo	0.224297	0mMCo	0.176536		0mMCo	125.279
0mMCo	0.168672	0mMCo	0.232924		0mMCo	53.0492
0mMCo	0.180684	0mMCo	0.199201		0mMCo	107.32
0mMCo	0.258724	0mMCo	0.188876		0mMCo	45.5153
0mMCo	0.324085	0mMCo	0.194611		0mMCo	35.2286
0mMCo	0.181984	0mMCo	0.23484		0mMCo	30.8172
0mMCo	0.143732	0mMCo	0.21742		0mMCo	44.9029
0mMCo	0.187157	0mMCo	0.185642		0mMCo	97.3949
0mMCo	0.223373	0mMCo	0.234411		0mMCo	91.5776
0mMCo	0.184235	0mMCo	0.195677		0mMCo	75.2704
0mMCo	0.167655	0mMCo	0.375154		0mMCo	81.2206
0mMCo	0.262036	0mMCo	0.28674		0mMCo	122.122
0mMCo	0.210712	0mMCo	0.258991		0mMCo	41.7977
0mMCo	0.26735	0mMCo	0.179916		0mMCo	59.5668
0mMCo	0.223213	0mMCo	0.186747		0mMCo	145.725
0mMCo	0.337322	0mMCo	0.428271		0mMCo	57.9762
0mMCo	0.173575	0mMCo	0.201736		0mMCo	146.622
0mMCo	0.247844	0mMCo	0.360479		0mMCo	43.616
0mMCo	0.153535	0mMCo	0.182983		0mMCo	105.121
0mMCo	0.13214	0mMCo	0.21661		0mMCo	129.468
0mMCo	0.156774	0mMCo	0.181109		0mMCo	103.893
0mMCo	0.17568	0mMCo	0.175308		0mMCo	57.7088
0mMCo	0.229107	0mMCo	0.194788		0mMCo	48.3909
0mMCo	0.382831	0mMCo	0.194172		0mMCo	71.5664
0mMCo	0.174969	0mMCo	0.230659		0mMCo	77.6807
0mMCo	0.173358	0mMCo	0.175097		0mMCo	81.888
0mMCo	0.231085	0mMCo	0.208254		0mMCo	118.024
0mMCo	0.210553	0mMCo	0.17718		0mMCo	87.9069
0mMCo	0.380173	0mMCo	0.286048		0mMCo	146.086
0mMCo	0.344125	0mMCo	0.298838		0mMCo	115.634
0mMCo	0.245608	0mMCo	0.214975		0mMCo	40.5001
0mMCo	0.181728	0mMCo	0.203381		0mMCo	98.0217
0mMCo	0.193409	0mMCo	0.195198		0mMCo	85.3996
0mMCo	0.226418	0mMCo	0.216517		0mMCo	112.563
0mMCo	0.514442	0mMCo	0.208664		0mMCo	67.8534
0mMCo	0.158096	0mMCo	0.208925		0mMCo	50.227
0mMCo	0.201894	0mMCo	0.631967		0mMCo	152.059
0mMCo	0.200964	0mMCo	0.714457		0mMCo	120.634
0mMCo	0.266884	0mMCo	0.217638		0mMCo	81.6829
0mMCo	0.147748	0mMCo	0.18633		0mMCo	50.9742
0mMCo	0.200314	0mMCo	0.170635		0mMCo	61.0724
0mMCo	0.189222	0mMCo	0.314239		0mMCo	36.3677
0mMCo	0.201297	0mMCo	0.210336		0mMCo	57.3039
0mMCo	0.15626	0mMCo	0.183676		0mMCo	38.2176
0mMCo	0.152363	0mMCo	0.233988		0mMCo	29.6505
0mMCo	0.290909	0mMCo	0.171328		0mMCo	37.2139
0mMCo	0.205038	0mMCo	0.299893		0mMCo	102.107
0mMCo	0.818987	0mMCo	0.195226		0mMCo	53.5472
0mMCo	0.188029	0mMCo	0.295525		0mMCo	122.642
0mMCo	0.229643	0mMCo	0.399043		0mMCo	48.2857
0mMCo	0.267972	0mMCo	0.212761		0mMCo	66.9805
0mMCo	0.242891	0mMCo	0.248592		0mMCo	73.0067
0mMCo	0.256603	0mMCo	0.256247		0mMCo	34.8863
0mMCo	0.685823	0mMCo	0.326761		0mMCo	144.081
0mMCo	0.174216	0mMCo	0.203255		0mMCo	66.6157
0mMCo	0.258131	0mMCo	0.199539		0mMCo	132.458
0mMCo	0.248525	0mMCo	0.184889		0mMCo	139.851
0mMCo	0.236531	0mMCo	0.202465		0mMCo	115.506
0mMCo	0.163645	0mMCo	0.190238		0mMCo	66.5269
0mMCo	0.146434	0mMCo	0.200894		0mMCo	68.111
0mMCo	0.15606	0mMCo	0.20948		0mMCo	83.4804
0mMCo	0.160305	0mMCo	0.174165		0mMCo	88.595
0mMCo	0.182349	0mMCo	0.179487		0mMCo	57.072
0mMCo	0.197993	0mMCo	0.247688		0mMCo	59.2582
0mMCo	0.261339	0mMCo	0.202886		0mMCo	47.7429
0mMCo	0.271253	0mMCo	0.193989		0mMCo	61.3803
0mMCo	0.245618	0mMCo	0.181477		0mMCo	51.0412
0mMCo	0.35193	0mMCo	0.191509		0mMCo	50.0599
0mMCo	0.198409	0mMCo	0.207774		0mMCo	43.0728
0mMCo	0.14616	0mMCo	0.193468		0mMCo	105.747
0mMCo	0.21001	0mMCo	0.231826		0mMCo	30.9562
0mMCo	0.204809	0mMCo	0.187588		0mMCo	92.9481
0mMCo	0.162515	0mMCo	0.207411		0mMCo	71.2307
0mMCo	0.15303	0mMCo	0.325851		0mMCo	56.0019
0mMCo	0.323523	0mMCo	0.219902		0mMCo	90.8312
0mMCo	0.17908	0mMCo	0.405487		0mMCo	32.8374
0mMCo	0.144792	0mMCo	0.215283		0mMCo	119.063
0mMCo	0.181637	0mMCo	0.215225		0mMCo	155.93
0mMCo	0.228825	0mMCo	0.309125		0mMCo	37.0605
0mMCo	0.281123	0mMCo	0.194686		0mMCo	78.2577
0mMCo	0.315284	0mMCo	0.246322		0mMCo	68.596
0mMCo	0.167009	0mMCo	0.280482		0mMCo	95.6292
0mMCo	0.200243	0mMCo	0.185381		0mMCo	70.4056
0mMCo	0.200923	0mMCo	0.217538		0mMCo	63.7165
0mMCo	0.212205	0mMCo	0.174942		0mMCo	39.2936
0mMCo	0.201607	0mMCo	0.381017		0mMCo	96.5149
0mMCo	0.235899	0mMCo	0.236204		0mMCo	62.4775
0mMCo	0.286563	0mMCo	0.191964		0mMCo	76.109
0mMCo	0.316344	0mMCo	0.26774		0mMCo	61.7676
0mMCo	0.227891	0mMCo	0.345192		0mMCo	31.9118
0mMCo	0.228462	0mMCo	0.315394		0mMCo	136.462
0mMCo	0.226777	0mMCo	0.284627		0mMCo	77.4241
0mMCo	0.401406	0mMCo	0.798881		0mMCo	39.522
0mMCo	0.200809	0mMCo	0.181209		0mMCo	93.1077
0mMCo	0.299129	0mMCo	0.174938		0mMCo	69.4176
0mMCo	0.287661	0mMCo	0.248886		0mMCo	53.5687
0mMCo	0.253562	0mMCo	0.214838		0mMCo	68.5932
0mMCo	0.366763	0mMCo	0.177081		0mMCo	80.5057
0mMCo	0.364501	0mMCo	0.204373		0mMCo	69.47
0mMCo	0.230519	0mMCo	0.198972		0mMCo	74.4391
0mMCo	0.233817	0mMCo	0.204587		0mMCo	124.64
0mMCo	0.329555	0mMCo	0.206257		0mMCo	44.0493
0mMCo	0.154889	0mMCo	0.197973		0mMCo	72.6519
0mMCo	0.142501	0mMCo	0.181374		0mMCo	32.279
0mMCo	0.184382	0mMCo	0.448011		0mMCo	39.4255
0mMCo	0.218512	0mMCo	0.194624		0mMCo	49.806
0mMCo	0.27971	0mMCo	0.211063		0mMCo	64.3999
0mMCo	0.247675	0mMCo	0.185615		0mMCo	77.972
0mMCo	0.183072	0mMCo	0.207479		0mMCo	59.7042
0mMCo	0.344684	0mMCo	0.198298		0mMCo	35.9421
0mMCo	0.311174	0mMCo	0.553704		0mMCo	84.1068
0mMCo	0.19276	0mMCo	0.198024		0mMCo	72.891
0mMCo	0.291016	0mMCo	0.198809		0mMCo	62.2572
0mMCo	0.151755	0mMCo	0.313918		0mMCo	96.8817
0mMCo	0.200777	0mMCo	0.225499		0mMCo	104.199
0mMCo	0.208515	0mMCo	0.191813		0mMCo	29.6533
0mMCo	0.227487	0mMCo	0.234914		0mMCo	64.6016
0mMCo	0.221689	0mMCo	0.202762		0mMCo	61.3359
0mMCo	0.360962	0mMCo	0.322554		0mMCo	64.6977
0mMCo	0.364011	0mMCo	0.213798		0mMCo	49.689
0mMCo	0.245661	0mMCo	0.183635		0mMCo	73.4651
0mMCo	0.152739	0mMCo	0.201945		0mMCo	168.338
0mMCo	0.152034	0mMCo	0.191031		0mMCo	57.8655
0mMCo	0.167645	0mMCo	0.184685		0mMCo	55.9082
0mMCo	0.218879	0mMCo	0.204578		0mMCo	32.5018
0mMCo	0.2419	0mMCo	0.18351		0mMCo	80.8491
0mMCo	0.234921	0mMCo	0.173398		0mMCo	78.6207
0mMCo	0.158664	0mMCo	0.184542		0mMCo	414.984
0mMCo	0.154892	0mMCo	0.194802		0mMCo	88.5248
0mMCo	0.134406	0mMCo	0.17959		0mMCo	82.9387
0mMCo	0.380311	0mMCo	0.183748		0mMCo	101.367
0mMCo	0.345353	0mMCo	0.216728		0mMCo	37.4296
0mMCo	0.163973	0mMCo	0.181789		0mMCo	54.2014
0mMCo	0.222354	0mMCo	0.273346		0mMCo	32.1838
0mMCo	0.209507	0mMCo	0.184264		0mMCo	61.4283
0mMCo	0.296964	0mMCo	0.194162		0mMCo	41.1334
0mMCo	0.242561	0mMCo	0.188341		0mMCo	48.0081
0mMCo	0.281807	0mMCo	0.190237		0mMCo	44.6447
0mMCo	0.178771	0mMCo	0.175101		0mMCo	29.9789
0mMCo	0.146051	0mMCo	0.182662		0mMCo	87.4673
0mMCo	0.261365	0mMCo	0.19082		0mMCo	42.3588
0mMCo	0.246158	0mMCo	0.226712		0mMCo	89.5807
0mMCo	0.232857	0mMCo	0.204164		0mMCo	64.2502
0mMCo	0.326661	0mMCo	0.181121		0mMCo	47.9765
0mMCo	0.340228	0mMCo	0.197758		0mMCo	49.414
0mMCo	0.208536	0mMCo	0.719369		0mMCo	56.7571
0mMCo	0.194795	0mMCo	0.183276		0mMCo	33.0638
0mMCo	0.156082	0mMCo	0.193676		0mMCo	58.6413
0mMCo	0.235002	0mMCo	0.487061		0mMCo	32.7478
0mMCo	0.229153	0mMCo	0.191584		0mMCo	37.4167
0mMCo	0.356854	0mMCo	0.185339		0mMCo	79.0326
0mMCo	0.233971	0mMCo	0.180411		0mMCo	45.2834
0mMCo	0.279812	0mMCo	0.173183		0mMCo	59.6855
0mMCo	0.169445	0mMCo	0.189647		0mMCo	71.8703
0mMCo	0.159435	0mMCo	0.283374		0mMCo	67.9744
0mMCo	0.209806	0mMCo	0.194814		0mMCo	93.0726
0mMCo	0.207394	0mMCo	0.179794		0mMCo	47.3197
0mMCo	0.243296	0mMCo	0.190286		0mMCo	78.6934
0mMCo	0.151182	0mMCo	0.200056		0mMCo	39.9888
0mMCo	0.154576	0mMCo	0.187005		0mMCo	53.1009
0mMCo	0.256034	0mMCo	0.192922		0mMCo	111.08
0mMCo	0.138839	0mMCo	0.182022		0mMCo	91.246
0mMCo	0.208363	0mMCo	0.184708		0mMCo	118.514
0mMCo	0.276815	0mMCo	0.199694		0mMCo	72.7855
0mMCo	0.248642	0mMCo	0.19829		0mMCo	137.416
0mMCo	0.331988	0mMCo	0.172831		0mMCo	55.4048
0mMCo	0.206368	0mMCo	0.259204		0mMCo	52.5374
0mMCo	0.246837	0mMCo	0.179069		0mMCo	55.5647
0mMCo	0.342106	0mMCo	0.193098		0mMCo	69.4722
0mMCo	0.175041	0mMCo	0.180508		0mMCo	39.151
0mMCo	0.309937	0mMCo	0.191973		0mMCo	69.607
0mMCo	0.15432	0mMCo	0.201182		0mMCo	33.8806
0mMCo	0.164173	0mMCo	0.177247		0mMCo	47.5326
0mMCo	0.275467	0mMCo	0.182378		0mMCo	37.7036
0mMCo	0.262248	0mMCo	0.189045		0mMCo	64.2446
0mMCo	0.158866	0mMCo	0.186372		0mMCo	38.1045
0mMCo	0.307637	0mMCo	0.188266		0mMCo	59.9591
0mMCo	0.250143	0mMCo	0.227821		0mMCo	388.478
0mMCo	0.420297	0mMCo	0.208597		0mMCo	107.556
0mMCo	0.213517	0mMCo	0.178451		0mMCo	63.2501
0mMCo	0.27491	0mMCo	0.175453		0mMCo	71.4731
0mMCo	0.30448	0mMCo	0.210613		0mMCo	154.525
0mMCo	0.362155	0mMCo	0.201781		0mMCo	64.6214
0mMCo	0.150736	0mMCo	0.174036		0mMCo	54.7397
0mMCo	0.214101	0mMCo	0.188887		0mMCo	55.1079
0mMCo	0.317313	0mMCo	0.209879		0mMCo	29.4475
0mMCo	0.359877	0mMCo	0.188479		0mMCo	48.3209
0mMCo	0.195575	0mMCo	0.229513		0mMCo	40.7578
0mMCo	0.157417	0mMCo	0.208081		0mMCo	48.377
0mMCo	0.274488	0mMCo	0.183801		0mMCo	57.859
0mMCo	0.360839	0mMCo	0.202182		0mMCo	99.5135
0mMCo	0.190168	0mMCo	0.204574		0mMCo	57.8758
0mMCo	0.329937	0mMCo	0.181545		0mMCo	124.331
0mMCo	0.154325	0mMCo	0.179383		0mMCo	66.9876
0mMCo	0.234261	0mMCo	0.220677		0mMCo	75.1962
0mMCo	0.180108	0mMCo	0.377845		0mMCo	48.7429
0mMCo	0.158807	0mMCo	0.18743		0mMCo	132.696
0mMCo	0.143826	0mMCo	0.205903		0mMCo	195.26
0mMCo	0.212546	0mMCo	0.18209		0mMCo	69.4066
0mMCo	0.363005	0mMCo	0.274958		0mMCo	45.9402
0mMCo	0.15639	0mMCo	0.208281		0mMCo	118.784
0mMCo	0.162614	0mMCo	0.186858		0mMCo	60.1129
0mMCo	0.220202	0mMCo	0.191054		0mMCo	42.5652
0mMCo	0.312783	0mMCo	0.17933		0mMCo	88.1991
0mMCo	0.406342	0mMCo	0.195397		0mMCo	81.4902
0mMCo	0.340778	0mMCo	0.186004		0mMCo	49.5939
0mMCo	0.291945	0mMCo	0.195075		0mMCo	84.41
0mMCo	0.384968	0mMCo	0.206865		0mMCo	33.3791
0mMCo	0.153	0mMCo	0.201979		0mMCo	35.9198
0mMCo	0.217067	0mMCo	0.167538		0mMCo	97.8046
0mMCo	0.310044	0mMCo	0.174363		0mMCo	121.34
0mMCo	0.231481	0mMCo	0.172944		0mMCo	81.7219
0mMCo	0.157316	0mMCo	0.40155		0mMCo	32.6128
0mMCo	0.287539	0mMCo	0.192735		0mMCo	201.725
0mMCo	0.285048	0mMCo	0.173413		0mMCo	51.1726
0mMCo	0.36406	0mMCo	0.200621		0mMCo	47.4618
0mMCo	0.365213	0mMCo	0.395217		0mMCo	40.9938
0mMCo	0.212549	0mMCo	0.197941		0mMCo	58.9604
0mMCo	0.144066	0mMCo	0.198272		0mMCo	53.7227
0mMCo	0.127839	0mMCo	0.184302		0mMCo	57.3326
0mMCo	0.151851	0mMCo	0.177648		0mMCo	54.0309
0mMCo	0.149674	0mMCo	0.206655		0mMCo	114.959
0mMCo	0.220667	0mMCo	0.224351		0mMCo	57.3101
0mMCo	0.259787	0mMCo	0.278744		0mMCo	114.355
0mMCo	0.156803	0mMCo	0.201556		0mMCo	104.915
0mMCo	0.278572	0mMCo	0.185433		0mMCo	91.0892
0mMCo	0.297306	0mMCo	0.185759		0mMCo	89.2435
0mMCo	0.329693	0mMCo	0.238873		0mMCo	91.4999
0mMCo	0.212386	0mMCo	0.193653		0mMCo	54.4372
0mMCo	0.322936	0mMCo	0.186984		0mMCo	47.5024
0mMCo	0.155358	0mMCo	0.178935		0mMCo	76.0393
0mMCo	0.136085	0mMCo	0.19008		0mMCo	93.0265
0mMCo	0.190887	0mMCo	0.202751		0mMCo	44.3308
0mMCo	0.210146	0mMCo	0.183632		0mMCo	86.994
0mMCo	0.295069	0mMCo	0.3719		0mMCo	51.1507
0mMCo	0.318588	0mMCo	0.202989		0mMCo	73.4225
0mMCo	0.296554	0mMCo	0.23656		0mMCo	38.5124
0mMCo	0.279067	0mMCo	0.178173		0mMCo	106.677
0mMCo	0.30965	0mMCo	0.198236		0mMCo	55.1019
0mMCo	0.221387	0mMCo	0.190291		0mMCo	79.0319
0mMCo	0.168128	0mMCo	0.176732		0mMCo	45.7659
0mMCo	0.177057	0mMCo	0.193997		0mMCo	33.136
0mMCo	0.349057	0mMCo	0.240802		0mMCo	118.503
0mMCo	0.312569	0mMCo	0.353625		0mMCo	45.8962
0mMCo	0.296913	0mMCo	0.188656		0mMCo	44.7087
0mMCo	0.443747	0mMCo	0.220847		0mMCo	119.792
0mMCo	0.390692	0mMCo	0.209384		0mMCo	36.1671
0mMCo	0.341979	0mMCo	0.181443		0mMCo	152.046
0mMCo	0.321	0mMCo	0.196015		0mMCo	92.7691
0mMCo	0.287751	0mMCo	0.322647		0mMCo	93.3914
0mMCo	0.165147	0mMCo	0.198095		0mMCo	108.651
0mMCo	0.139954	0mMCo	0.180461		0mMCo	101.987
0mMCo	0.192359	0mMCo	0.222366		0mMCo	133.59
0mMCo	0.177126	0mMCo	0.172874		0mMCo	103.281
0mMCo	0.254076	0mMCo	0.206332		0mMCo	85.4442
0mMCo	0.284645	0mMCo	0.183829		0mMCo	75.2295
0mMCo	0.263074	0mMCo	0.193147		0mMCo	37.9987
0mMCo	0.178479	0mMCo	0.181641		0mMCo	70.1279
0mMCo	0.173551	0mMCo	0.213118		0mMCo	121.876
0mMCo	0.359975	0mMCo	0.176805		0mMCo	111.305
0mMCo	0.31947	0mMCo	0.198546		0mMCo	108.585
0mMCo	0.34977	0mMCo	0.261354		0mMCo	72.1663
0mMCo	0.150225	0mMCo	0.188244		0mMCo	30.5976
0mMCo	0.447376	0mMCo	0.18371		0mMCo	34.4645
0mMCo	0.174652	0mMCo	0.191396		0mMCo	57.925
0mMCo	0.356518	0mMCo	0.215649		0mMCo	77.083
0mMCo	0.28228	0mMCo	0.201368		0mMCo	59.1691
0mMCo	0.328168	0mMCo	0.254917		0mMCo	84.8927
0mMCo	0.151691	0mMCo	0.175406		0mMCo	28.492
0mMCo	0.457258	0mMCo	0.194042		0mMCo	110.497
0mMCo	0.300502	0mMCo	0.199455		0mMCo	57.3681
0mMCo	0.374987	0mMCo	0.2072		0mMCo	53.5216
0mMCo	0.270862	0mMCo	0.173538		0mMCo	96.8338
0mMCo	0.220937	0mMCo	0.23032		0mMCo	75.2402
0mMCo	0.200901	0mMCo	0.217125		0mMCo	100.344
0mMCo	0.140145	0mMCo	0.243245		0mMCo	67.5207
0mMCo	0.173835	0mMCo	0.201259		0mMCo	87.8191
0mMCo	0.179964	0mMCo	0.219784		0mMCo	50.4077
0mMCo	0.199781	0mMCo	0.188699		0mMCo	38.436
0mMCo	0.280044	0mMCo	0.190402		0mMCo	67.9023
0mMCo	0.270678	0mMCo	0.187151		0mMCo	42.0541
0mMCo	0.180514	0mMCo	0.190543		0mMCo	50.0071
0mMCo	0.170802	0mMCo	0.200443		0mMCo	115.341
0mMCo	0.153689	0mMCo	0.187176		0mMCo	105.414
0mMCo	0.236616	0mMCo	0.184712		0mMCo	44.5501
0mMCo	0.218086	0mMCo	0.174601		0mMCo	41.5073
0mMCo	0.281538	0mMCo	0.198608		0mMCo	152.245
0mMCo	0.223896	0mMCo	0.252901		0mMCo	108.048
0mMCo	0.221097	0mMCo	0.197497		0mMCo	31.0401
0mMCo	0.156558	0mMCo	0.198032		0mMCo	58.0433
0mMCo	0.316776	0mMCo	0.207562		0mMCo	23.5774
0mMCo	0.324999	0mMCo	0.356487		0mMCo	50.8387
0mMCo	0.138356	0mMCo	0.204191		0mMCo	32.5189
0mMCo	0.213725	0mMCo	0.164654		0mMCo	61.8789
0mMCo	0.42965	0mMCo	0.186569		0mMCo	44.1599
0mMCo	0.318011	0mMCo	0.179205		0mMCo	39.2409
0mMCo	0.152371	0mMCo	0.195184		0mMCo	34.4456
0mMCo	0.279327	0mMCo	0.197618		0mMCo	46.7375
0mMCo	0.218188	0mMCo	0.16961		0mMCo	48.5413
0mMCo	0.140879	0mMCo	0.541591		0mMCo	156.02
0mMCo	0.230232	0mMCo	0.192793		0mMCo	50.9702
0mMCo	0.285869	0mMCo	0.188194		0mMCo	97.4156
0mMCo	0.352347	0mMCo	0.184351		0mMCo	102.844
0mMCo	0.371249	0mMCo	0.187952		0mMCo	52.7766
0mMCo	0.256469	0mMCo	0.173994		0mMCo	58.4188
0mMCo	0.235664	0mMCo	0.211916		0mMCo	61.771
0mMCo	0.141563	0mMCo	0.182502		0mMCo	80.654
0mMCo	0.215926	0mMCo	0.576316		0mMCo	74.679
0mMCo	0.440338	0mMCo	0.172745		0mMCo	34.5688
0mMCo	0.314306	0mMCo	0.190599		0mMCo	30.402
0mMCo	0.295222	0mMCo	0.200532		0mMCo	56.8133
0mMCo	0.215001	0mMCo	0.219753		0mMCo	40.463
0mMCo	0.163639	0mMCo	0.177957		0mMCo	48.3623
0mMCo	0.168593	0mMCo	0.196744		0mMCo	63.1419
0mMCo	0.350132	0mMCo	0.171687		0mMCo	67.7255
0mMCo	0.295521	0mMCo	0.176329		0mMCo	37.7859
0mMCo	0.307494	0mMCo	0.480807		0mMCo	45.4901
0mMCo	0.286934	0mMCo	0.208533		0mMCo	144.512
0mMCo	0.136261	0mMCo	0.19964		0mMCo	105.755
0mMCo	0.305636	0mMCo	0.278594		0mMCo	48.1564
0mMCo	0.301906	0mMCo	0.171325		0mMCo	88.6894
0mMCo	0.341036	0mMCo	0.209369		0mMCo	32.2799
0mMCo	0.204835	0mMCo	0.188435		0mMCo	46.3399
0mMCo	0.320777	0mMCo	0.197981		0mMCo	29.9508
0mMCo	0.214096	0mMCo	0.233813		0mMCo	28.7245
0mMCo	0.214584	0mMCo	0.552906		0mMCo	125.351
0mMCo	0.373788	0mMCo	0.164995		0mMCo	28.5061
0mMCo	0.316263	0mMCo	0.186502		0mMCo	52.3195
0mMCo	0.361997	0mMCo	0.19996		0mMCo	119.251
0mMCo	0.222395	0mMCo	0.196816		0mMCo	36.3622
0mMCo	0.207539	0mMCo	0.192188		0mMCo	61.6337
0mMCo	0.160428	0mMCo	0.184752		0mMCo	50.6959
0mMCo	0.151201	0mMCo	0.190293		0mMCo	48.0625
0mMCo	0.3897	0mMCo	0.364242		0mMCo	32.1092
0mMCo	0.240063	0mMCo	0.192828		0mMCo	65.6973
0mMCo	0.426842	0mMCo	0.199023		0mMCo	128.797
0mMCo	0.179207	0mMCo	0.560249		0mMCo	54.3984
0mMCo	0.218369	0mMCo	0.296262		0mMCo	43.5399
0mMCo	0.21898	0mMCo	0.198429		0mMCo	71.8673
0mMCo	0.109793	0mMCo	0.188825		0mMCo	86.3152
0mMCo	0.146622	0mMCo	0.261172		0mMCo	57.1074
0mMCo	0.347688	0mMCo	0.205161		0mMCo	181.333
0mMCo	0.186567	0mMCo	0.197		0mMCo	42.7273
0mMCo	0.224252	0mMCo	0.198712		0mMCo	43.6673
0mMCo	0.415073	0mMCo	0.206087		0mMCo	44.3555
0mMCo	0.260603	0mMCo	0.216732		0mMCo	52.1382
0mMCo	0.217282	0mMCo	0.207272		0mMCo	35.7039
0mMCo	0.146117	0mMCo	0.212722		0mMCo	71.4079
0mMCo	0.20126	0mMCo	0.184404		0mMCo	56.5609
0mMCo	0.197258	0mMCo	0.204962		0mMCo	73.261
0mMCo	0.337219	0mMCo	0.261916		0mMCo	68.017
0mMCo	0.33391	0mMCo	0.173239		0mMCo	70.6329
0mMCo	0.267753	0mMCo	0.182746		0mMCo	29.8433
0mMCo	0.171642	0mMCo	0.206983		0mMCo	44.7651
0mMCo	0.139642	0mMCo	0.240158		0mMCo	79.295
0mMCo	0.154398	0mMCo	0.185025		0mMCo	55.8927
0mMCo	0.146503	0mMCo	0.209347		0mMCo	27.9069
0mMCo	0.160467	0mMCo	0.190364		0mMCo	59.0477
0mMCo	0.224204	0mMCo	0.18281		0mMCo	50.3307
0mMCo	0.213913	0mMCo	0.185691		0mMCo	113.704
0mMCo	0.236846	0mMCo	0.185616		0mMCo	34.7747
0mMCo	0.384375	0mMCo	0.183055		0mMCo	71.2378
0mMCo	0.281792	0mMCo	0.184688		0mMCo	93.6928
0mMCo	0.242257	0mMCo	0.235494		0mMCo	52.5993
0mMCo	0.255215	0mMCo	0.242902		0mMCo	32.1763
0mMCo	0.14683	0mMCo	0.186502		0mMCo	105.117
0mMCo	0.154303	0mMCo	0.173848		0mMCo	61.7633
0mMCo	0.194084	0mMCo	0.171913		0mMCo	113.871
0mMCo	0.214004	0mMCo	0.194567		0mMCo	75.8798
0mMCo	0.379518	0mMCo	0.191943		0mMCo	33.9401
0mMCo	0.159544	0mMCo	0.337974		0mMCo	32.3875
0mMCo	0.176466	0mMCo	0.385683		0mMCo	78.1727
0mMCo	0.181334	0mMCo	0.202112		0mMCo	40.9134
0mMCo	0.181955	0mMCo	0.182179		0mMCo	120.432
0mMCo	0.18333	0mMCo	0.196948		0mMCo	70.9048
0mMCo	0.183671	0mMCo	0.164579		0mMCo	99.3446
0mMCo	0.203637	0mMCo	0.183863		0mMCo	50.4965
0mMCo	0.193768	0mMCo	0.53207		0mMCo	48.2774
0mMCo	0.213298	0mMCo	0.175756		0mMCo	146.169
0mMCo	0.166371	0mMCo	0.168648		0mMCo	60.0626
0mMCo	0.160432	0mMCo	0.196595		0mMCo	59.1761
0mMCo	0.173419	0mMCo	0.19233		0mMCo	124.503
0mMCo	0.158725	0mMCo	0.200394		0mMCo	74.32
0mMCo	0.186473	0mMCo	0.184296		0mMCo	68.204
0mMCo	0.211592	0mMCo	0.193488		0mMCo	42.019
0mMCo	0.4182	0mMCo	0.192658		0mMCo	336.116
0mMCo	0.347185	0mMCo	0.542105		0mMCo	62.5301
0mMCo	0.374887	0mMCo	0.607156		0mMCo	39.9929
0mMCo	0.209224	0mMCo	0.424594		0mMCo	40.009
0mMCo	0.226376	0mMCo	0.352871		0mMCo	71.1135
0mMCo	0.334152	0mMCo	0.263673		0mMCo	30.104
0mMCo	0.141183	0mMCo	0.1742		0mMCo	45.6291
0mMCo	0.133384	0mMCo	0.185054		0mMCo	58.2532
0mMCo	0.210879	0mMCo	0.183029		0mMCo	57.786
0mMCo	0.327259	0mMCo	0.459367		0mMCo	120.771
0mMCo	0.194213	0mMCo	0.191922		0mMCo	63.2448
0mMCo	0.210352	0mMCo	0.195347		0mMCo	87.2416
0mMCo	0.253182	0mMCo	0.181564		0mMCo	98.2988
0mMCo	0.174102	0mMCo	0.182581		0mMCo	58.6324
0mMCo	0.183674	0mMCo	0.265131		0mMCo	112.926
0mMCo	0.229626	0mMCo	0.163121		0mMCo	107.449
0mMCo	0.249752	0mMCo	0.297804		0mMCo	125.057
0mMCo	0.133996	0mMCo	0.197362		0mMCo	127.117
0mMCo	0.310214	0mMCo	0.18264		0mMCo	101.211
0mMCo	0.277753	0mMCo	0.195372		0mMCo	93.058
0mMCo	0.30984	0mMCo	0.293207		0mMCo	60.9086
0mMCo	0.240634	0mMCo	0.187103		0mMCo	44.6587
0mMCo	0.213282	0mMCo	0.17089		0mMCo	70.1254
0mMCo	0.416818	0mMCo	0.184111		0mMCo	300.775
0mMCo	0.245492	0mMCo	0.342507		0mMCo	68.1729
0mMCo	0.254852	0mMCo	0.213455		0mMCo	50.7689
0mMCo	0.153279	0mMCo	0.180289		0mMCo	116.026
0mMCo	0.166143	0mMCo	0.182324		0mMCo	66.6592
0mMCo	0.333173	0mMCo	0.19356		0mMCo	68.3676
0mMCo	0.206981	0mMCo	0.27926		0mMCo	77.3571
0mMCo	0.193297	0mMCo	0.182355		0mMCo	57.0864
0mMCo	0.263865	0mMCo	0.178925		0mMCo	52.3695
0mMCo	0.201061	0mMCo	0.185744		0mMCo	86.63
0mMCo	0.140034	0mMCo	0.191111		0mMCo	65.6686
0mMCo	0.380533	0mMCo	0.176657		0mMCo	94.856
0mMCo	0.29559	0mMCo	0.166341		0mMCo	58.6456
0mMCo	0.408827	0mMCo	0.175649		0mMCo	50.4679
0mMCo	0.420254	0mMCo	0.563671		0mMCo	77.557
0mMCo	0.163614	0mMCo	0.298409		0mMCo	81.2175
0mMCo	0.24363	0mMCo	0.19562		0mMCo	66.5257
0mMCo	0.159127	0mMCo	0.549366		0mMCo	104.017
0mMCo	0.217276	0mMCo	0.207716		0mMCo	76.778
0mMCo	0.365378	0mMCo	0.197234		0mMCo	93.0192
0mMCo	0.406279	0mMCo	0.324364		0mMCo	252.668
0mMCo	0.405397	0mMCo	0.183904		0mMCo	50.9492
0mMCo	0.32235	0mMCo	0.272778		0mMCo	93.8759
0mMCo	0.242008	0mMCo	0.163664		0mMCo	105.253
0mMCo	0.221198	0mMCo	0.2254		0mMCo	83.4835
0mMCo	0.215585	0mMCo	0.19472		0mMCo	53.4485
0mMCo	0.15785	0mMCo	0.269074		0mMCo	81.9841
0mMCo	0.159484	0mMCo	0.171311		0mMCo	44.0955
0mMCo	0.143413	0mMCo	0.164226		0mMCo	56.1065
0mMCo	0.327033	0mMCo	0.178706		0mMCo	61.5996
0mMCo	0.302866	0mMCo	0.514136		0mMCo	200.487
0mMCo	0.328473	0mMCo	0.197753		0mMCo	56.6096
0mMCo	0.216514	0mMCo	0.674038		0mMCo	208.037
0mMCo	0.215123	0mMCo	0.191131		0mMCo	44.603
0mMCo	0.19772	0mMCo	0.174689		0mMCo	36.894
0mMCo	0.198858	0mMCo	0.649608		0mMCo	108.592
0mMCo	0.274916	0mMCo	0.164907		0mMCo	110.375
0mMCo	0.270755	0mMCo	0.237116		0mMCo	63.8392
0mMCo	0.263024	0mMCo	0.23981		0mMCo	42.6339
0mMCo	0.166851	0mMCo	0.187684		0mMCo	260.683
0mMCo	0.353677	0mMCo	0.209399		0mMCo	56.5126
0mMCo	0.253769	0mMCo	0.30772		0mMCo	59.7139
0mMCo	0.230053	0mMCo	0.19546		0mMCo	111.265
0mMCo	0.149025	0mMCo	0.184688		0mMCo	103.506
0mMCo	0.215449	0mMCo	0.202001		0mMCo	70.2354
0mMCo	0.403129	0mMCo	0.282877		0mMCo	46.3418
0mMCo	0.422256	0mMCo	0.401686		0mMCo	90.3634
0mMCo	0.150359	0mMCo	0.566399		0mMCo	76.18
0mMCo	0.196973	0mMCo	0.340376		0mMCo	183.836
0mMCo	0.232209	0mMCo	0.183713		0mMCo	61.9995
0mMCo	0.237122	0mMCo	0.223243		0mMCo	186.035
0mMCo	0.328249	0mMCo	0.194119		0mMCo	43.0329
0mMCo	0.199671	0mMCo	0.197099		0mMCo	133.417
0mMCo	0.161832	0mMCo	0.589056		0mMCo	39.0286
0mMCo	0.200677	0mMCo	0.182975		0mMCo	44.1812
0mMCo	0.265616	0mMCo	0.164755		0mMCo	81.2506
0mMCo	0.27546	0mMCo	0.201525		0mMCo	162.702
0mMCo	0.317877	0mMCo	0.513423		0mMCo	174.887
0mMCo	0.243823	0mMCo	0.329909		0mMCo	48.081
0mMCo	0.257821	0mMCo	0.453523		0mMCo	55.0641
0mMCo	0.225022	0mMCo	0.203852		0mMCo	174.511
0mMCo	0.400381	0mMCo	0.206418		0mMCo	62.6798
0mMCo	0.206673	0mMCo	0.321281		0mMCo	48.3794
0mMCo	0.149398	0mMCo	0.171467		0mMCo	45.6632
0mMCo	0.187939	0mMCo	0.182155		0mMCo	43.8349
0mMCo	0.332216	0mMCo	0.173568		0mMCo	233.498
0mMCo	0.221318	0mMCo	0.217965		0mMCo	235.757
0mMCo	0.263194	0mMCo	0.19662		0mMCo	92.3219
0mMCo	0.192751	0mMCo	0.181594		0mMCo	75.8194
0mMCo	0.379244	0mMCo	0.190617		0mMCo	113.825
0mMCo	0.179675	0mMCo	0.319536		0mMCo	44.1969
0mMCo	0.237978	0mMCo	0.209566		0mMCo	87.2671
0mMCo	0.165714	0mMCo	0.259822		0mMCo	92.8193
0mMCo	0.406362	0mMCo	0.160989		0mMCo	129.418
0mMCo	0.292959	0mMCo	0.174468		0mMCo	58.35
0mMCo	0.208034	0mMCo	0.157828		0mMCo	177.658
0mMCo	0.151374	0mMCo	0.485778		0mMCo	71.917
0mMCo	0.406616	0mMCo	0.184172		0mMCo	31.1118
0mMCo	0.227082	0mMCo	0.183233		0mMCo	181.955
0mMCo	0.233516	0mMCo	0.202064		0mMCo	153.206
0mMCo	0.185809	0mMCo	0.586589		0mMCo	47.8832
0mMCo	0.137851	0mMCo	0.272033		0mMCo	62.0035
0mMCo	0.355478	0mMCo	0.250087		0mMCo	84.7581
0mMCo	0.179031	0mMCo	0.159743		0mMCo	111.595
0mMCo	0.328558	0mMCo	0.183409		0mMCo	72.9721
0mMCo	0.182877	0mMCo	0.156612		0mMCo	62.0464
0mMCo	0.164019	0mMCo	0.241547		0mMCo	27.1942
0mMCo	0.158849	0mMCo	0.392682		0mMCo	72.7131
0mMCo	0.17671	0mMCo	0.226988		0mMCo	129.492
0mMCo	0.258824	0mMCo	0.171614		0mMCo	82.9984
0mMCo	0.209051	0mMCo	0.584539		0mMCo	89.8459
0mMCo	0.349884	0mMCo	0.195697		0mMCo	151.259
0mMCo	0.288506	0mMCo	0.138188		0mMCo	190.138
0mMCo	0.29623	0mMCo	0.192978		0mMCo	135.628
0mMCo	0.284874	0mMCo	0.185573		0mMCo	61.3187
0mMCo	0.303068	0mMCo	0.249785		0mMCo	101.339
0mMCo	0.197354	0mMCo	0.193662		0mMCo	222.488
0mMCo	0.156709	0mMCo	0.174645		0mMCo	77.2989
0mMCo	0.156064	0mMCo	0.161237		0mMCo	80.3624
0mMCo	0.200029	0mMCo	0.2587		0mMCo	74.5187
0mMCo	0.421065	0mMCo	0.193752		0mMCo	197.027
0mMCo	0.206038	0mMCo	0.434789		0mMCo	81.5143
0mMCo	0.319688	0mMCo	0.264319		0mMCo	34.8083
0mMCo	0.227147	0mMCo	0.593332		0mMCo	50.9475
0mMCo	0.147993	0mMCo	0.197676		0mMCo	45.995
0mMCo	0.213914	0mMCo	0.188867		0mMCo	146.184
0mMCo	0.324307	0mMCo	0.231695		0mMCo	254.238
0mMCo	0.217938	0mMCo	0.150162		0mMCo	172.403
0mMCo	0.253153	0mMCo	0.371997		0mMCo	52.3042
0mMCo	0.39824	0mMCo	0.391759		0mMCo	74.7931
0mMCo	0.189433	0mMCo	0.405263		0mMCo	196.12
0mMCo	0.1725	0mMCo	0.438579		0mMCo	101.347
0mMCo	0.351376	0mMCo	0.184591		0mMCo	79.1544
0mMCo	0.330616	0mMCo	0.198781		0mMCo	28.7031
0mMCo	0.190279	0mMCo	0.394456		0mMCo	35.4528
0mMCo	0.301209	0mMCo	0.178773		0mMCo	119.504
0mMCo	0.21905	0mMCo	0.27258		0mMCo	142.971
0mMCo	0.186308	0mMCo	0.866649		0mMCo	55.7417
0mMCo	0.146627	0mMCo	0.205075		0mMCo	68.4042
0mMCo	0.398608	0mMCo	0.181748		0mMCo	50.9448
0mMCo	0.409989	0mMCo	0.16677		0mMCo	30.6815
0mMCo	0.396138	0mMCo	0.174342		0mMCo	47.5403
0mMCo	0.300942	0mMCo	0.164612		0mMCo	44.4788
0mMCo	0.326018	0mMCo	0.313457		0mMCo	138.042
0mMCo	0.319993	0mMCo	0.187909		0mMCo	62.7531
0mMCo	0.250541	0mMCo	0.174143		0mMCo	44.5326
0mMCo	0.229054	0mMCo	0.195685		0mMCo	42.632
0mMCo	0.285146	0mMCo	0.172548		0mMCo	113.997
0mMCo	0.224773	0mMCo	0.161425		0mMCo	227.893
0mMCo	0.231417	0mMCo	0.194445		0mMCo	62.6261
0mMCo	0.283282	0mMCo	0.301139		0mMCo	30.9265
0mMCo	0.155974	0mMCo	0.181595		0mMCo	98.1219
0mMCo	0.201028	0mMCo	0.13954		0mMCo	121.259
0mMCo	0.229378	0mMCo	0.194706		0mMCo	122.96
0mMCo	0.209271	0mMCo	0.229312		0mMCo	166.582
0mMCo	0.159722	0mMCo	0.163324		0mMCo	139.804
0mMCo	0.188281	0mMCo	0.187794		0mMCo	70.5481
0mMCo	0.185797	0mMCo	0.263347		0mMCo	50.9409
0mMCo	0.276682	0mMCo	0.189282		0mMCo	29.8528
0mMCo	0.348281	0mMCo	0.403076		0mMCo	70.0519
0mMCo	0.413337	0mMCo	0.198478		0mMCo	49.5853
0mMCo	0.164639	0mMCo	0.536846		0mMCo	43.1885
0mMCo	0.213269	0mMCo	0.156526		0mMCo	316.915
0mMCo	0.17701	0mMCo	0.18582		0mMCo	34.9505
0mMCo	0.208789	0mMCo	0.155319		0mMCo	80.31
0mMCo	0.230383	0mMCo	0.201809		0mMCo	63.8605
0mMCo	0.205986	0mMCo	0.423097		0mMCo	23.2875
0mMCo	0.170047	0mMCo	0.16423		0mMCo	84.1857
0mMCo	0.348108	0mMCo	0.168948		0mMCo	32.6974
0mMCo	0.209635	0mMCo	0.180286		0mMCo	73.7201
0mMCo	0.166188	0mMCo	0.151021		0mMCo	137.291
0mMCo	0.17973	0mMCo	0.184371		0mMCo	64.3107
0mMCo	0.298467	0mMCo	0.547559		0mMCo	87.783
0mMCo	0.176709	0mMCo	0.189651		0mMCo	59.2631
0mMCo	0.419251	0mMCo	0.208045		0mMCo	35.0366
0mMCo	0.157125	0mMCo	0.168227		0mMCo	195.721
0mMCo	0.181573	0mMCo	0.16395		0mMCo	128.434
0mMCo	0.182745	0mMCo	0.174428		0mMCo	52.3067
0mMCo	0.183465	0mMCo	0.193798		0mMCo	32.7339
0mMCo	0.171225	0mMCo	0.707139		0mMCo	43.5792
0mMCo	0.180121	0mMCo	0.172247		0mMCo	206.481
0mMCo	0.321377	0mMCo	0.204048		0mMCo	62.7945
0mMCo	0.226108	0mMCo	0.207366		0mMCo	105.381
0mMCo	0.243808	0mMCo	0.17036		0mMCo	39.0826
0mMCo	0.213911	0mMCo	0.185888		0mMCo	79.3392
0mMCo	0.179481	0mMCo	0.200826		0mMCo	74.6532
0mMCo	0.145023	0mMCo	0.452994		0mMCo	81.2771
0mMCo	0.22815	0mMCo	0.21178		0mMCo	100.326
0mMCo	0.171368	0mMCo	0.203514		0mMCo	45.9427
0mMCo	0.349477	0mMCo	0.331594		0mMCo	75.7833
0mMCo	0.204742	0mMCo	0.191529		0mMCo	46.1966
0mMCo	0.165102	0mMCo	0.17773		0mMCo	56.6576
0mMCo	0.175316	0mMCo	0.173266		0mMCo	147.333
0mMCo	0.193876	0mMCo	0.167519		0mMCo	51.6756
0mMCo	0.191033	0mMCo	0.178445		0mMCo	58.822
0mMCo	0.214675	0mMCo	0.180031		0mMCo	146.738
0mMCo	0.193609	0mMCo	0.494337		0mMCo	101.573
0mMCo	0.230062	0mMCo	0.178782		0mMCo	60.7007
0mMCo	0.199566	0mMCo	0.163514		0mMCo	33.0185
0mMCo	0.165771	0mMCo	0.212235		0mMCo	202.157
0mMCo	0.196299	0mMCo	0.636306		0mMCo	113.559
0mMCo	0.20965	0mMCo	0.191687		0mMCo	58.7922
0mMCo	0.248177	0mMCo	0.21037		0mMCo	51.4336
0mMCo	0.274137	0mMCo	0.19484		0mMCo	57.0915
0mMCo	0.147928	0mMCo	0.173785		0mMCo	87.235
0mMCo	0.182059	0mMCo	0.147859		0mMCo	46.9606
0mMCo	0.260907	0mMCo	0.214084		0mMCo	81.5196
0mMCo	0.156194	0mMCo	0.19599		0mMCo	84.7814
0mMCo	0.191457	0mMCo	0.166203		0mMCo	146.481
0mMCo	0.222948	0mMCo	0.144643		0mMCo	75.7914
0mMCo	0.179741	0mMCo	0.196226		0mMCo	91.0217
0mMCo	0.224657	0mMCo	0.204882		0mMCo	48.7195
0mMCo	0.181331	0mMCo	0.258245		0mMCo	23.0403
0mMCo	0.23296	0mMCo	0.162269		0mMCo	47.2341
0mMCo	0.227949	0mMCo	0.177582		0mMCo	44.9961
0mMCo	0.191968	0mMCo	0.19597		0mMCo	96.8803
0mMCo	0.172609	0mMCo	0.148951		0mMCo	83.1197
0mMCo	0.360544	0mMCo	0.181973		0mMCo	25.827
0mMCo	0.176665	0mMCo	0.235883		0mMCo	244.24
0mMCo	0.159212	0mMCo	0.869901		0mMCo	205.929
0mMCo	0.143664	0mMCo	0.274478		0mMCo	93.4675
0mMCo	0.137677	0mMCo	0.153912		0mMCo	45.4957
0mMCo	0.176769	0mMCo	0.183607		0mMCo	119.893
0mMCo	0.168808	0mMCo	0.171557		0mMCo	94.6975
0mMCo	0.347548	0mMCo	0.175598		0mMCo	51.8198
0mMCo	0.362011	0mMCo	0.503349		0mMCo	42.7183
0mMCo	0.232535	0mMCo	0.149522		0mMCo	48.7382
0mMCo	0.170155	0mMCo	0.18664		0mMCo	35.2278
0mMCo	0.212262	0mMCo	0.239627		0mMCo	29.8231
0mMCo	0.19052	0mMCo	0.181858		0mMCo	104.244
0mMCo	0.184154	0mMCo	0.164701		0mMCo	54.1217
0mMCo	0.192347	0mMCo	0.224085		0mMCo	41.9488
0mMCo	0.25966	0mMCo	0.225961		0mMCo	175.709
0mMCo	0.217217	0mMCo	0.177517		0mMCo	68.9628
0mMCo	0.139537	0mMCo	0.407775		0mMCo	131.964
0mMCo	0.323797	0mMCo	0.232173		0mMCo	29.9114
0mMCo	0.186541	0mMCo	0.205848		0mMCo	91.4064
0mMCo	0.153931	0mMCo	0.15978		0mMCo	78.0667
0mMCo	0.173579	0mMCo	0.18407		0mMCo	26.4306
0mMCo	0.17148	0mMCo	0.21122		0mMCo	52.687
0mMCo	0.184318	0mMCo	0.243738		0mMCo	25.1165
0mMCo	0.254918	0mMCo	0.173211		0mMCo	98.6714
0mMCo	0.35532	0mMCo	0.186483		0mMCo	152.673
0mMCo	0.305584	0mMCo	0.205663		0mMCo	63.5236
0mMCo	0.221571	0mMCo	0.167701		0mMCo	81.9086
0mMCo	0.15406	0mMCo	0.185247		0mMCo	124.314
0mMCo	0.155372	0mMCo	0.193912		0mMCo	75.3203
0mMCo	0.324159	0mMCo	0.397644		0mMCo	53.7656
0mMCo	0.317726	0mMCo	0.519954		0mMCo	112.941
0mMCo	0.248309	0mMCo	0.174604		0mMCo	25.3343
0mMCo	0.148732	0mMCo	0.333533		0mMCo	40.6214
0mMCo	0.160668	0mMCo	0.182505		0mMCo	59.4267
0mMCo	0.360932	0mMCo	0.198623		0mMCo	175.423
0mMCo	0.209528	0mMCo	0.147053		0mMCo	56.6901
0mMCo	0.243997	0mMCo	0.144373		0mMCo	64.1191
0mMCo	0.160168	0mMCo	0.212823		0mMCo	113.804
0mMCo	0.192993	0mMCo	0.375695		0mMCo	66.681
0mMCo	0.255532	0mMCo	0.257447		0mMCo	230.312
0mMCo	0.298215	0mMCo	0.230959		0mMCo	59.1935
0mMCo	0.285587	0mMCo	0.245362		0mMCo	27.7038
0mMCo	0.283745	0mMCo	0.211291		0mMCo	37.2605
0mMCo	0.274886	0mMCo	0.18964		0mMCo	43.3437
0mMCo	0.181477	0mMCo	0.20088		0mMCo	49.246
0mMCo	0.189994	0mMCo	0.181161		0mMCo	134.071
0mMCo	0.152087	0mMCo	0.183964		0mMCo	48.7552
0mMCo	0.146174	0mMCo	0.226842		0mMCo	30.2715
0mMCo	0.182184	0mMCo	0.260717		0mMCo	184.441
0mMCo	0.144734	0mMCo	0.481571		0mMCo	158.144
0mMCo	0.197751	0mMCo	0.188092		0mMCo	56.5321
0mMCo	0.234932	0mMCo	0.230918		0mMCo	165.076
0mMCo	0.175798	0mMCo	0.186676		0mMCo	172.608
0mMCo	0.233623	0mMCo	0.174073		0mMCo	51.8673
0mMCo	0.167704	0mMCo	0.198873		0mMCo	111.591
0mMCo	0.252982	0mMCo	0.436697		0mMCo	50.4697
0mMCo	0.147763	0mMCo	0.148794		0mMCo	193.584
0mMCo	0.30295	0mMCo	0.178233		0mMCo	21.6387
0mMCo	0.272121	0mMCo	0.378519		0mMCo	104.765
0mMCo	0.155378	0mMCo	0.18589		0mMCo	88.8335
0mMCo	0.245713	0mMCo	0.472263		0mMCo	66.3277
0mMCo	0.180005	0mMCo	0.160755		0mMCo	49.0793
0mMCo	0.203239	0mMCo	0.213751		0mMCo	76.5652
0mMCo	0.207086	0mMCo	0.205743		0mMCo	158.002
0mMCo	0.173003	0mMCo	0.240565		0mMCo	44.0137
0mMCo	0.199658	0mMCo	0.874605		0mMCo	126.104
0mMCo	0.13459	0mMCo	0.187334		0mMCo	141.868
0mMCo	0.153113	0mMCo	0.213293		0mMCo	163.421
0mMCo	0.304133	0mMCo	0.183067		0mMCo	115.998
0mMCo	0.194732	0mMCo	0.17188		0mMCo	95.6339
0mMCo	0.160362	0mMCo	0.209394		0mMCo	92.5104
0mMCo	0.161767	0mMCo	0.239893		0mMCo	118.716
0mMCo	0.168254	0mMCo	0.531805		0mMCo	37.6807
0mMCo	0.285526	0mMCo	0.493733		0mMCo	47.198
0mMCo	0.303374	0mMCo	0.178459		0mMCo	83.7156
0mMCo	0.136119	0mMCo	0.241842		0mMCo	36.9362
0mMCo	0.162393	0mMCo	0.547273		0mMCo	44.3496
0mMCo	0.182625	0mMCo	0.440845		0mMCo	39.7916
0mMCo	0.306449	0mMCo	0.129684		0mMCo	84.2253
0mMCo	0.141	0mMCo	0.175296		0mMCo	64.1962
0mMCo	0.124355	0mMCo	0.567437		0mMCo	75.6282
0mMCo	0.255682	0mMCo	0.313064		0mMCo	55.6496
0mMCo	0.142366	0mMCo	0.151846		0mMCo	61.4426
0mMCo	0.155346	0mMCo	0.150506		0mMCo	71.729
0mMCo	0.174446	0mMCo	0.150408		0mMCo	78.7004
0mMCo	0.171787	0mMCo	0.168562		0mMCo	21.8815
0mMCo	0.280982	0mMCo	0.157218		0mMCo	54.9207
0mMCo	0.244489	0mMCo	0.36623		0mMCo	85.2387
0mMCo	0.175861	0mMCo	0.239688		0mMCo	168.65
0mMCo	0.22064	0mMCo	0.163487		0mMCo	145.42
0mMCo	0.144353	0mMCo	0.16736		0mMCo	73.8089
0mMCo	0.168085	0mMCo	0.323937		0mMCo	60.1485
0mMCo	0.49226	0mMCo	0.191291		0mMCo	40.4314
0mMCo	0.273059	0mMCo	0.178858		0mMCo	63.7425
0mMCo	0.275575	0mMCo	0.647638		0mMCo	39.1061
0mMCo	0.330765	0mMCo	0.199433		0mMCo	142.068
0mMCo	0.521663	0mMCo	0.158358		0mMCo	193.435
0mMCo	0.154715	0mMCo	0.188665		0mMCo	63.619
0mMCo	0.164889	0mMCo	0.620513		0mMCo	303.408
0mMCo	0.174392	0mMCo	0.189414		0mMCo	147.992
0mMCo	0.189153	0mMCo	0.182049		0mMCo	27.5614
0mMCo	0.159699	0mMCo	0.175582		0mMCo	92.0367
0mMCo	0.123203	0mMCo	0.413875		0mMCo	104.751
0mMCo	0.157765	0mMCo	0.204823		0mMCo	73.0434
0mMCo	0.184059	0mMCo	0.163856		0mMCo	89.8852
0mMCo	0.311334	0mMCo	0.179183		0mMCo	39.8443
0mMCo	0.289016	0mMCo	0.50682		0mMCo	30.3511
0mMCo	0.157593	0mMCo	0.153779		0mMCo	163.679
0mMCo	0.259552	0mMCo	0.628644		0mMCo	53.9152
0mMCo	0.329956	0mMCo	0.553106		0mMCo	51.998
0mMCo	0.160964	0mMCo	0.176971		0mMCo	47.6152
0mMCo	0.191802	0mMCo	0.153967		0mMCo	152.853
0mMCo	0.15757	0mMCo	0.199866		0mMCo	133.891
0mMCo	0.165057	0mMCo	0.183227		0mMCo	53.5316
0mMCo	0.868542	0mMCo	0.188715		0mMCo	58.0396
0mMCo	0.216192	0mMCo	0.159581		0mMCo	66.275
0mMCo	0.160708	0mMCo	0.184198		0mMCo	218.448
0mMCo	0.189239	0mMCo	0.181619		0mMCo	91.6032
0mMCo	0.215141	0mMCo	0.372836		0mMCo	170.204
0mMCo	0.870487	0mMCo	0.186553		0mMCo	56.0107
0mMCo	0.201864	0mMCo	0.353099		0mMCo	62.1345
0mMCo	0.139389	0mMCo	0.21		0mMCo	45.0337
0mMCo	0.148167	0mMCo	0.194927		0mMCo	47.5465
0mMCo	0.169644	0mMCo	0.288218		0mMCo	128.42
0mMCo	0.256393	0mMCo	0.133641		0mMCo	98.9132
0mMCo	0.21791	0mMCo	0.688212		0mMCo	49.4601
0mMCo	0.244746	0mMCo	0.190701		0mMCo	129.252
0mMCo	0.251728	0mMCo	0.149565		0mMCo	28.2853
0mMCo	0.167505	0mMCo	0.173327		0mMCo	95.1151
0mMCo	0.168469	0mMCo	0.338747		0mMCo	72.8979
0mMCo	0.150436	0mMCo	0.182061		0mMCo	110.309
0mMCo	0.170049	0mMCo	0.217572		0mMCo	114.47
0mMCo	0.171903	0mMCo	0.248186		0mMCo	34.376
0mMCo	0.163835	0mMCo	0.866278		0mMCo	36.1701
0mMCo	0.870583	0mMCo	0.163849		0mMCo	105.971
0mMCo	0.234704	0mMCo	0.193202		0mMCo	47.9405
0mMCo	0.171336	0mMCo	0.220658		0mMCo	71.2629
0mMCo	0.170044	0mMCo	0.178573		0mMCo	61.0474
0mMCo	0.147746	0mMCo	0.154778		0mMCo	42.9689
0mMCo	0.24263	0mMCo	0.167746		0mMCo	87.3071
0mMCo	0.168179	0mMCo	0.183507		0mMCo	84.0461
0mMCo	0.154124	0mMCo	0.406063		0mMCo	90.593
0mMCo	0.21733	0mMCo	0.910428		0mMCo	23.3445
0mMCo	0.164342	0mMCo	0.195625		0mMCo	78.1934
0mMCo	0.213911	0mMCo	0.198045		0mMCo	140.487
0mMCo	0.225972	0mMCo	0.175606		0mMCo	61.0382
0mMCo	0.16723	0mMCo	0.172834		0mMCo	49.6944
0mMCo	0.219374	0mMCo	0.872256		0mMCo	199.734
0mMCo	0.181379	0mMCo	0.165646		0mMCo	25.7935
0mMCo	0.17279	0mMCo	0.188004		0mMCo	64.1609
0mMCo	0.244453	0mMCo	0.182319		0mMCo	58.3627
0mMCo	0.870684	0mMCo	0.16658		0mMCo	92.0092
0mMCo	0.168847	0mMCo	0.222953		0mMCo	92.3919
0mMCo	0.172785	0mMCo	0.188785		0mMCo	31.4821
0mMCo	0.215343	0mMCo	0.189438		0mMCo	79.1206
0mMCo	0.146441	0mMCo	0.137823		0mMCo	56.8435
0mMCo	0.212515	0mMCo	0.133118		0mMCo	44.6395
0mMCo	0.80593	0mMCo	0.915451		0mMCo	107.137
0mMCo	0.18382	0mMCo	0.55478		0mMCo	109.756
0mMCo	0.175017	0mMCo	0.161308		0mMCo	106.451
0mMCo	0.207083	0mMCo	0.17436		0mMCo	60.0367
0mMCo	0.234902	0mMCo	0.182778		0mMCo	179.611
0mMCo	0.258212	0mMCo	0.182351		0mMCo	110.667
0mMCo	0.2186	0mMCo	0.180814		0mMCo	45.382
0mMCo	0.235398	0mMCo	0.673728		0mMCo	26.5555
0mMCo	0.200991	0mMCo	0.199818		0mMCo	28.3874
0mMCo	0.151959	0mMCo	0.18541		0mMCo	38.9
0mMCo	0.264235	0mMCo	0.186728		0mMCo	116.012
0mMCo	0.26359	0mMCo	0.190815		0mMCo	81.7667
0mMCo	0.870485	0mMCo	0.22585		0mMCo	30.6105
0mMCo	0.25357	0mMCo	0.809864		0mMCo	26.2554
0mMCo	0.18936	0mMCo	0.174811		0mMCo	88.2899
0mMCo	0.254354	0mMCo	0.178132		0mMCo	50.6277
0mMCo	0.207426	0mMCo	0.172962		0mMCo	55.1645
0mMCo	0.186129	0mMCo	0.889073		0mMCo	61.2568
0mMCo	0.218064	0mMCo	0.446115		0mMCo	119.913
0mMCo	0.180091	0mMCo	0.180391		0mMCo	35.5889
0mMCo	0.157066	0mMCo	0.187937		0mMCo	121.562
0mMCo	0.239402	0mMCo	0.164685		0mMCo	132.261
0mMCo	0.193185	0mMCo	0.233323		0mMCo	30.6027
0mMCo	0.575985	0mMCo	0.152959		0mMCo	41.7043
0mMCo	0.154184	0mMCo	0.169996		0mMCo	80.2103
0mMCo	0.176493	0mMCo	0.161281		0mMCo	45.8834
0mMCo	0.180408	0mMCo	0.179829		0mMCo	114.862
0mMCo	0.229825	0mMCo	0.176983		0mMCo	86.1668
0mMCo	0.232176	0mMCo	0.428768		0mMCo	100.135
0mMCo	0.178504	0mMCo	0.185032		0mMCo	124.904
0mMCo	0.179787	0mMCo	0.410576		0mMCo	93.0283
0mMCo	0.192748	0mMCo	0.176094		0mMCo	51.5692
0mMCo	0.187368	0mMCo	0.307626		0mMCo	47.4554
0mMCo	0.20464	0mMCo	0.256083		0mMCo	151.766
0mMCo	0.162195	0mMCo	0.192562		0mMCo	56.4399
0mMCo	0.161844	0mMCo	0.423321		0mMCo	43.5795
0mMCo	0.165651	0mMCo	0.556544		0mMCo	26.7845
0mMCo	0.228457	0mMCo	0.326216		0mMCo	51.4592
0mMCo	0.213165	0mMCo	0.183392		0mMCo	158.967
0mMCo	0.252632	0mMCo	0.185812		0mMCo	113.105
0mMCo	0.203876	0mMCo	0.171111		0mMCo	114.302
0mMCo	0.150992	0mMCo	0.197425		0mMCo	75.3019
0mMCo	0.230259	0mMCo	0.200257		0mMCo	167.816
0mMCo	0.238035	0mMCo	0.685051		0mMCo	35.5901
0mMCo	0.181413	0mMCo	0.172064		0mMCo	71.2537
0mMCo	0.158311	0mMCo	0.169476		0mMCo	65.669
0mMCo	0.202903	0mMCo	0.286734		0mMCo	84.3397
0mMCo	0.223249	0mMCo	0.177051		0mMCo	50.7774
0mMCo	0.186853	0mMCo	0.176697		0mMCo	66.3727
0mMCo	0.190754	0mMCo	0.202311		0mMCo	51.9542
0mMCo	0.192373	0mMCo	0.407374		0mMCo	54.8989
0mMCo	0.192041	0mMCo	0.210199		0mMCo	168.79
0mMCo	0.175539	0mMCo	0.332218		0mMCo	99.5136
0mMCo	0.177076	0mMCo	0.251908		0mMCo	50.8991
0mMCo	0.218961	0mMCo	0.144786		0mMCo	93.4923
0mMCo	0.202216	0mMCo	0.199776		0mMCo	40.9263
0mMCo	0.45099	0mMCo	0.206089		0mMCo	61.6209
0mMCo	0.276896	0mMCo	0.200908		0mMCo	84.7163
0mMCo	0.532664	0mMCo	0.32555		0mMCo	54.6214
0mMCo	0.253539	0mMCo	0.188294		0mMCo	50.3288
0mMCo	0.157434	0mMCo	0.165228		0mMCo	66.6098
0mMCo	0.167862	0mMCo	0.281456		0mMCo	33.3013
0mMCo	0.230707	0mMCo	0.177227		0mMCo	34.8907
0mMCo	0.267574	0mMCo	0.20277		0mMCo	30.8103
0mMCo	0.221687	0mMCo	0.211964		0mMCo	68.8193
0mMCo	0.389962	0mMCo	0.184702		0mMCo	118.893
0mMCo	0.185602	0mMCo	0.17902		0mMCo	51.7266
0mMCo	0.166899	0mMCo	0.18779		0mMCo	55.6295
0mMCo	0.246991	0mMCo	0.326439		0mMCo	73.7985
0mMCo	0.16653	0mMCo	0.166686		0mMCo	57.6425
0mMCo	0.171775	0mMCo	0.163375		0mMCo	40.9227
0mMCo	0.846484	0mMCo	0.916625		0mMCo	56.5278
0mMCo	0.263207	0mMCo	0.288788		0mMCo	45.7361
0mMCo	0.129693	0mMCo	0.18419		0mMCo	60.1764
0mMCo	0.209657	0mMCo	0.561093		0mMCo	125.111
0mMCo	0.195785	0mMCo	0.691752		0mMCo	153.426
0mMCo	0.184367	0mMCo	0.247678		0mMCo	156.931
0mMCo	0.18951	0mMCo	0.437516		0mMCo	76.7537
0mMCo	0.290672	0mMCo	0.178193		0mMCo	50.9408
0mMCo	0.2534	0mMCo	0.171984		0mMCo	92.0694
0mMCo	0.252657	0mMCo	0.15248		0mMCo	111.283
0mMCo	0.207114	0mMCo	0.19468		0mMCo	75.5116
0mMCo	0.219883	0mMCo	0.369735		0mMCo	80.7105
0mMCo	0.176134	0mMCo	0.635989		0mMCo	32.3675
0mMCo	0.166675	0mMCo	0.514915		0mMCo	29.5754
0mMCo	0.251856	0mMCo	0.162261		0mMCo	46.5012
0mMCo	0.159063	0mMCo	0.266113		0mMCo	54.0042
0mMCo	0.164367	0mMCo	0.190639		0mMCo	57.3556
0mMCo	0.163978	0mMCo	0.378882		0mMCo	125.493
0mMCo	0.154134	0mMCo	0.172909		0mMCo	68.3569
0mMCo	0.260041	0mMCo	0.349031		0mMCo	41.5867
0mMCo	0.2004	0mMCo	0.175077		0mMCo	34.1528
0mMCo	0.175348	0mMCo	0.629299		0mMCo	41.1584
0mMCo	0.249674	0mMCo	0.189046		0mMCo	74.8207
0mMCo	0.191353	0mMCo	0.173651		0mMCo	101.077
0mMCo	0.216365	0mMCo	0.193701		0mMCo	96.5658
0mMCo	0.19597	0mMCo	0.173811		0mMCo	66.313
0mMCo	0.147653	0mMCo	0.537855		0mMCo	39.457
0mMCo	0.259653	0mMCo	0.254112		0mMCo	75.3168
0mMCo	0.182108	0mMCo	0.274868		0mMCo	75.7938
0mMCo	0.155692	0mMCo	0.196023		0mMCo	98.1403
0mMCo	0.188718	0mMCo	0.675497		0mMCo	62.8595
0mMCo	0.215051	0mMCo	0.217335		0mMCo	50.7925
0mMCo	0.191219	0mMCo	0.192643		0mMCo	50.6728
0mMCo	0.24746	0mMCo	0.193051		0mMCo	120.805
0mMCo	0.263655	0mMCo	0.543907		0mMCo	87.9305
0mMCo	0.179	0mMCo	0.157986		0mMCo	87.2435
0mMCo	0.397653	0mMCo	0.241755		0mMCo	144.767
0mMCo	0.191441	0mMCo	0.267333		0mMCo	54.3602
0mMCo	0.192665	0mMCo	0.183095		0mMCo	155.368
0mMCo	0.146386	0mMCo	0.456654		0mMCo	166.947
0mMCo	0.241937	0mMCo	0.357659		0mMCo	102.455
0mMCo	0.24142	0mMCo	0.196818		0mMCo	59.8299
0mMCo	0.252551	0mMCo	0.275313		0mMCo	82.9859
0mMCo	0.243563	0mMCo	0.18186		0mMCo	76.902
0mMCo	0.202334	0mMCo	0.306567		0mMCo	75.4303
0mMCo	0.520782	0mMCo	0.386758		0mMCo	193.096
0mMCo	0.241387	0mMCo	0.19339		0mMCo	77.9836
0mMCo	0.170909	0mMCo	0.394071		0mMCo	49.0274
0mMCo	0.194278	0mMCo	0.220998		0mMCo	46.1321
0mMCo	0.467038	0mMCo	0.285258		0mMCo	46.0789
0mMCo	0.204037	0mMCo	0.238366		0mMCo	28.1165
0mMCo	0.193945	0mMCo	0.264348		0mMCo	54.2127
0mMCo	0.164903	0mMCo	0.588258		0mMCo	51.8246
0mMCo	0.21465	0mMCo	0.195625		0mMCo	100.021
0mMCo	0.183845	0mMCo	0.553283		0mMCo	109.686
0mMCo	0.134713	0mMCo	0.229998		0mMCo	165.603
0mMCo	0.178163	0mMCo	0.205686		0mMCo	82.3678
0mMCo	0.255616	0mMCo	0.143904		0mMCo	47.0902
0mMCo	0.241777	0mMCo	0.595186		0mMCo	27.0906
0mMCo	0.214892	0mMCo	0.178955		0mMCo	73.0836
0mMCo	0.207213	0mMCo	0.190775		0mMCo	102.211
0mMCo	0.239087	0mMCo	0.177046		0mMCo	37.411
0mMCo	0.222166	0mMCo	0.572006		0mMCo	211.037
0mMCo	0.231952	0mMCo	0.719118		0mMCo	68.2168
0mMCo	0.163976	0mMCo	0.167527		0mMCo	60.2839
0mMCo	0.164658	0mMCo	0.174624		0mMCo	40.5887
0mMCo	0.216118	0mMCo	0.190951		0mMCo	89.3552
0mMCo	0.204891	0mMCo	0.200729		0mMCo	47.0638
0mMCo	0.332279	0mMCo	0.249731		0mMCo	47.6434
0mMCo	0.276138	0mMCo	0.175562		0mMCo	44.3411
0mMCo	0.199741	0mMCo	0.556989		0mMCo	28.8407
0mMCo	0.363279	0mMCo	0.363768		0mMCo	113.586
0mMCo	0.200527	0mMCo	0.22189		0mMCo	40.5659
0mMCo	0.166768	0mMCo	0.170064		0mMCo	25.7995
0mMCo	0.245642	0mMCo	0.160883		0mMCo	113.051
0mMCo	0.189048	0mMCo	0.275148		0mMCo	113.719
0mMCo	0.51331	0mMCo	0.182935		0mMCo	89.5525
0mMCo	0.245559	0mMCo	0.341177		0mMCo	106.794
0mMCo	0.241164	0mMCo	0.31984		0mMCo	53.5646
0mMCo	0.195068	0mMCo	0.189399		0mMCo	52.9743
0mMCo	0.251295	0mMCo	0.288087		0mMCo	44.244
0mMCo	0.160668	0mMCo	0.367508		0mMCo	41.0481
0mMCo	0.161613	0mMCo	0.167271		0mMCo	38.5859
0mMCo	0.179513	0mMCo	0.197345		0mMCo	28.8281
0mMCo	0.157285	0mMCo	0.321296		0mMCo	140.298
0mMCo	0.161729	0mMCo	0.237859		0mMCo	99.8069
0mMCo	0.197855	0mMCo	0.173839		0mMCo	88.2837
0mMCo	0.191477	0mMCo	0.176665		0mMCo	24.1692
0mMCo	0.696756	0mMCo	0.184284		0mMCo	151.394
0mMCo	0.15646	0mMCo	0.42444		0mMCo	166.04
0mMCo	0.252021	0mMCo	0.329655		0mMCo	85.7791
0mMCo	0.228448	0mMCo	0.178306		0mMCo	68.5309
0mMCo	0.248256	0mMCo	0.199638		0mMCo	107.185
0mMCo	0.209384	0mMCo	0.198432		0mMCo	94.3769
0mMCo	0.161152	0mMCo	0.196695		0mMCo	93.3033
0mMCo	0.213268	0mMCo	0.177514		0mMCo	72.3223
0mMCo	0.232423	0mMCo	0.198939		0mMCo	36.9864
0mMCo	0.199275	0mMCo	0.258042		0mMCo	130.912
0mMCo	0.255346	0mMCo	0.231051		0mMCo	52.0597
0mMCo	0.169396	0mMCo	0.245323		0mMCo	98.0385
0mMCo	0.276887	0mMCo	0.187465		0mMCo	248.224
0mMCo	0.25262	0mMCo	0.247136		0mMCo	73.8272
0mMCo	0.17206	0mMCo	0.52434		0mMCo	164.228
0mMCo	0.225749	0mMCo	0.191891		0mMCo	92.9223
0mMCo	0.201938	0mMCo	0.172459		0mMCo	50.4961
0mMCo	0.236964	0mMCo	0.186742		0mMCo	63.5568
0mMCo	0.194401	0mMCo	0.200447		0mMCo	122.825
0mMCo	0.440161	0mMCo	0.190324		0mMCo	135.983
0mMCo	0.232843	0mMCo	0.18438		0mMCo	71.3156
0mMCo	0.242995	0mMCo	0.385546		0mMCo	112.874
0mMCo	0.729928	0mMCo	0.16708		0mMCo	97.5769
0mMCo	0.268129	0mMCo	0.174215		0mMCo	34.481
0mMCo	0.194681	0mMCo	0.295457		0mMCo	72.7842
0mMCo	0.261394	0mMCo	0.166517		0mMCo	32.6686
0mMCo	0.183773	0mMCo	0.217539		0mMCo	47.5891
0mMCo	0.685978	0mMCo	0.206356		0mMCo	78.6376
0mMCo	0.239417	0mMCo	0.174123		0mMCo	83.5549
0mMCo	0.158812	0mMCo	0.210991		0mMCo	79.177
0mMCo	0.175912	0mMCo	0.187841		0mMCo	49.6375
0mMCo	0.210638	0mMCo	0.608766		0mMCo	53.1674
0mMCo	0.277419	0mMCo	0.202814		0mMCo	44.0926
0mMCo	0.171784	0mMCo	0.262105		0mMCo	108.065
0mMCo	0.136839	0mMCo	0.362017		0mMCo	94.9389
0mMCo	0.183217	0mMCo	0.198699		0mMCo	82.6987
0mMCo	0.256923	0mMCo	0.16753		0mMCo	74.4388
0mMCo	0.223107	0mMCo	0.329461		0mMCo	104.053
0mMCo	0.205734	0mMCo	0.218685		0mMCo	72.4645
0mMCo	0.168177	0mMCo	0.208405		0mMCo	62.1353
0mMCo	0.177764	0mMCo	0.195834		0mMCo	201.519
0mMCo	0.17186	0mMCo	0.375532		0mMCo	193.195
0mMCo	0.871016	0mMCo	0.197548		0mMCo	117.977
0mMCo	0.227542	0mMCo	0.249915		0mMCo	190.775
0mMCo	0.226944	0mMCo	0.177629		0mMCo	208.275
0mMCo	0.178181	0mMCo	0.166735		0mMCo	83.995
0mMCo	0.180954	0mMCo	0.214189		0mMCo	37.496
0mMCo	0.176145	0mMCo	0.203494		0mMCo	52.0629
0mMCo	0.157915	0mMCo	0.185293		0mMCo	51.5612
0mMCo	0.207957	0mMCo	0.579806		0mMCo	51.4963
0mMCo	0.200392	0mMCo	0.239388		0mMCo	68.2301
0mMCo	0.233344	0mMCo	0.189482		0mMCo	77.1908
0mMCo	0.163918	0mMCo	0.357513		0mMCo	59.9056
0mMCo	0.187019	0mMCo	0.198222		0mMCo	46.9461
0mMCo	0.230107	0mMCo	0.190608		0mMCo	39.4308
0mMCo	0.44332	0mMCo	0.391023		0mMCo	57.0376
0mMCo	0.496142	0mMCo	0.576667		0mMCo	160.189
0mMCo	0.172171	0mMCo	0.247952		0mMCo	44.6468
0mMCo	0.259428	0mMCo	0.261581		0mMCo	38.6119
0mMCo	0.244037	0mMCo	0.202251		0mMCo	54.0878
0mMCo	0.643023	0mMCo	0.442483		0mMCo	39.7103
0mMCo	0.157204	0mMCo	0.386309		0mMCo	90.9316
0mMCo	0.14997	0mMCo	0.550765		0mMCo	137.447
0mMCo	0.16581	0mMCo	0.179348		0mMCo	137.231
0mMCo	0.233067	0mMCo	0.293946		0mMCo	88.9367
0mMCo	0.190249	0mMCo	0.410986		0mMCo	83.0228
0mMCo	0.163717	0mMCo	0.163591		0mMCo	147.314
0mMCo	0.184249	0mMCo	0.176495		0mMCo	53.4036
0mMCo	0.171177	0mMCo	0.179007		0mMCo	123.967
0mMCo	0.217802	0mMCo	0.224973		0mMCo	91.1076
0mMCo	0.257377	0mMCo	0.294459		0mMCo	208.979
0mMCo	0.205662	0mMCo	0.199981		0mMCo	184.811
0mMCo	0.258223	0mMCo	0.184332		0mMCo	35.2631
0mMCo	0.218244	0mMCo	0.187402		0mMCo	48.4898
0mMCo	0.180329	0mMCo	0.33316		0mMCo	69.1632
0mMCo	0.176501	0mMCo	0.369557		0mMCo	48.4541
0mMCo	0.187882	0mMCo	0.530056		0mMCo	113.919
0mMCo	0.255995	0mMCo	0.187817		0mMCo	98.5883
0mMCo	0.352668	0mMCo	0.747276		0mMCo	158.647
0mMCo	0.632088	0mMCo	0.171798		0mMCo	180.429
0mMCo	0.357932	0mMCo	0.168919		0mMCo	54.8779
0mMCo	0.152874	0mMCo	0.516784		0mMCo	152.305
0mMCo	0.17843	0mMCo	0.275733		0mMCo	59.1575
0mMCo	0.202151	0mMCo	0.196985		0mMCo	66.2194
0mMCo	0.18496	0mMCo	0.180785		0mMCo	120.247
0mMCo	0.423169	0mMCo	0.284988		0mMCo	104.321
0mMCo	0.279344	0mMCo	0.565898		0mMCo	63.0774
0mMCo	0.20999	0mMCo	0.186965		0mMCo	36.6906
0mMCo	0.19825	0mMCo	0.196847		0mMCo	92.2531
0mMCo	0.163395	0mMCo	0.279135		0mMCo	111.528
0mMCo	0.591707	0mMCo	0.268559		0mMCo	293.777
0mMCo	0.213967	0mMCo	0.583906		0mMCo	60.4707
0mMCo	0.15798	0mMCo	0.20637		0mMCo	153.295
0mMCo	0.249384	0mMCo	0.155756		0mMCo	42.3228
0mMCo	0.207839	0mMCo	0.182116		0mMCo	85.3959
0mMCo	0.177568	0mMCo	0.266956		0mMCo	59.0548
0mMCo	0.244269	0mMCo	0.471684		0mMCo	78.8367
0mMCo	0.401363	0mMCo	0.190513		0mMCo	86.929
0mMCo	0.511048	0mMCo	0.174076		0mMCo	70.5816
0mMCo	0.190399	0mMCo	0.323739		0mMCo	117.741
0mMCo	0.205735	0mMCo	0.158573		0mMCo	121.988
0mMCo	0.24354	0mMCo	0.392516		0mMCo	85.6209
0mMCo	0.222516	0mMCo	0.346013		0mMCo	43.8714
0mMCo	0.224671	0mMCo	0.180117		0mMCo	95.9538
0mMCo	0.202739	0mMCo	0.196817		0mMCo	66.6331
0mMCo	0.233443	0mMCo	0.194571		0mMCo	97.5071
0mMCo	0.537121	0mMCo	0.189697		0mMCo	148.797
0mMCo	0.755917	0mMCo	0.663055		0mMCo	52.6779
0mMCo	0.162466	0mMCo	0.477208		0mMCo	63.7809
0mMCo	0.265357	0mMCo	0.250227		0mMCo	155.721
0mMCo	0.263312	0mMCo	0.220707		0mMCo	100.51
0mMCo	0.181247	0mMCo	0.180677		0mMCo	35.0458
0mMCo	0.156504	0mMCo	0.201758		0mMCo	64.6879
0mMCo	0.230579	0mMCo	0.186761		0mMCo	219.65
0mMCo	0.182834	0mMCo	0.264956		0mMCo	105.156
0mMCo	0.253002	0mMCo	0.78361		0mMCo	90.8834
0mMCo	0.163899	0mMCo	0.184458		0mMCo	95.7874
0mMCo	0.175302	0mMCo	0.186201		0mMCo	108.982
0mMCo	0.254078	0mMCo	0.314413		0mMCo	124.515
0mMCo	0.515217	0mMCo	0.199393		0mMCo	174.727
0mMCo	0.216623	0mMCo	0.178276		0mMCo	141.735
0mMCo	0.168184	0mMCo	0.852165		0mMCo	69.3922
0mMCo	0.182252	0mMCo	0.439025		0mMCo	121.294
0mMCo	0.19744	0mMCo	0.195693		0mMCo	81.52
0mMCo	0.195588	0mMCo	0.541347		0mMCo	57.6399
0mMCo	0.203902	0mMCo	0.170476		0mMCo	184.397
0mMCo	0.475584	0mMCo	0.325269		0mMCo	122.29
0mMCo	0.262151	0mMCo	0.17616		0mMCo	171.988
0mMCo	0.208141	0mMCo	0.526131		0mMCo	45.6782
0mMCo	0.179927	0mMCo	0.18484		0mMCo	62.5642
0mMCo	0.216086	0mMCo	0.19568		0mMCo	125.146
0mMCo	0.230125	0mMCo	0.939506		0mMCo	109.495
0mMCo	0.242704	0mMCo	0.179852		0mMCo	179.226
0mMCo	0.19665	0mMCo	0.356206		0mMCo	197.286
0mMCo	0.181656	0mMCo	0.21644		0mMCo	166.886
0mMCo	0.240569	0mMCo	0.666668		0mMCo	101.748
0mMCo	0.168814	0mMCo	0.190696		0mMCo	215.726
0mMCo	0.483278	0mMCo	0.196352		0mMCo	111.043
0mMCo	0.181524	0mMCo	0.412821		0mMCo	75.5709
0mMCo	0.175547	0mMCo	0.199427		0mMCo	113.683
0mMCo	0.231931	0mMCo	0.213357		0mMCo	118.192
0mMCo	0.201291	0mMCo	0.186929		0mMCo	72.8529
0mMCo	0.409293	0mMCo	0.3203		0mMCo	127.005
0mMCo	0.285764	0mMCo	0.198163		0mMCo	125.557
0mMCo	0.174111	0mMCo	0.206658		0mMCo	39.1951
0mMCo	0.16734	0mMCo	0.44501		0mMCo	62.8349
0mMCo	0.271793	0mMCo	0.43356		0mMCo	55.0218
0mMCo	0.189696	0mMCo	0.229953		0mMCo	30.8753
0mMCo	0.31037	0mMCo	0.176547		0mMCo	28.5398
0mMCo	0.159969	0mMCo	0.175302		0mMCo	67.2537
0mMCo	0.191502	0mMCo	0.4848		0mMCo	148.246
0mMCo	0.186243	0mMCo	0.22047		0mMCo	99.8613
0mMCo	0.209335	0mMCo	0.164609		0mMCo	59.0042
0mMCo	0.167009	0mMCo	0.192044		0mMCo	42.5626
0mMCo	0.185071	0mMCo	0.186998		0mMCo	100.578
0mMCo	0.349071	0mMCo	0.316351		0mMCo	155.6
0mMCo	0.228024	0mMCo	0.330241		0mMCo	64.1375
0mMCo	0.161529	0mMCo	0.216146		0mMCo	99.8318
0mMCo	0.188237	0mMCo	0.886548		0mMCo	175.751
0mMCo	0.166122	0mMCo	0.231898		0mMCo	47.1747
0mMCo	0.228158	0mMCo	0.277823		0mMCo	68.7259
0mMCo	0.16883	0mMCo	0.189925		0mMCo	103.917
0mMCo	0.162762	0mMCo	0.208504		0mMCo	106.416
0mMCo	0.194048	0mMCo	0.357123		0mMCo	61.9247
0mMCo	0.167067	0mMCo	0.155945		0mMCo	66.4607
0mMCo	0.193879	0mMCo	0.211239		0mMCo	73.5485
0mMCo	0.189439	0mMCo	0.19498		0mMCo	122.996
0mMCo	0.206268	0mMCo	0.174357		0mMCo	199.996
0mMCo	0.204812	0mMCo	0.170829		0mMCo	48.4648
0mMCo	0.21706	0mMCo	0.129088		0mMCo	104.786
0mMCo	0.172868	0mMCo	0.133716		0mMCo	83.4548
0mMCo	0.257492	0mMCo	0.252597		0mMCo	103.988
0mMCo	0.166313	0mMCo	0.525396		0mMCo	89.6705
0mMCo	0.173412	0mMCo	0.171978		0mMCo	32.8887
0mMCo	0.556045	0mMCo	0.196226		0mMCo	130.013
0mMCo	0.181578	0mMCo	0.382804		0mMCo	131.424
0mMCo	0.181482	0mMCo	0.178748		0mMCo	120.485
0mMCo	0.211381	0mMCo	0.190333		0mMCo	128.6
0mMCo	0.201956	0mMCo	0.191246		0mMCo	86.4687
0mMCo	0.507942	0mMCo	0.190321		0mMCo	115.015
0mMCo	0.167505	0mMCo	0.188347		0mMCo	77.3968
0mMCo	0.261091	0mMCo	0.306761		0mMCo	169.442
0mMCo	0.869262	0mMCo	0.19055		0mMCo	34.5027
0mMCo	0.234185	0mMCo	0.182736		0mMCo	104.177
0mMCo	0.173391	0mMCo	0.311355		0mMCo	148.077
0mMCo	0.196303	0mMCo	0.36228		0mMCo	107.77
0mMCo	0.207895	0mMCo	0.160296		0mMCo	50.5195
0mMCo	0.17653	0mMCo	0.186341		0mMCo	171.135
0mMCo	0.201868	0mMCo	0.1623		0mMCo	243.157
0mMCo	0.203716	0mMCo	0.138737		0mMCo	47.6766
0mMCo	0.212981	0mMCo	0.201255		0mMCo	24.8603
0mMCo	0.188993	0mMCo	0.215154		0mMCo	62.3631
0mMCo	0.422227	0mMCo	0.429928		0mMCo	202.222
0mMCo	0.226353	0mMCo	0.23356		0mMCo	51.3031
0mMCo	0.191236	0mMCo	0.265424		0mMCo	325.024
0mMCo	0.233362	0mMCo	0.346597		0mMCo	125.662
0mMCo	0.189452	0mMCo	0.452615		0mMCo	80.5368
0mMCo	0.142168	0mMCo	0.197495		0mMCo	98.6526
0mMCo	0.336014	0mMCo	0.177784		0mMCo	53.2813
0mMCo	0.173387	0mMCo	0.214184		0mMCo	34.8509
0mMCo	0.18053	0mMCo	0.410328		0mMCo	190.039
0mMCo	0.191252	0mMCo	0.188861		0mMCo	43.3992
0mMCo	0.188034	0mMCo	0.177342		0mMCo	28.2952
0mMCo	0.154606	0mMCo	0.430669		0mMCo	109.766
0mMCo	0.486974	0mMCo	0.644253		0mMCo	52.5392
0mMCo	0.19417	0mMCo	0.392946		0mMCo	44.8118
0mMCo	0.186345	0mMCo	0.222538		0mMCo	54.9427
0mMCo	0.191966	0mMCo	0.182866		0mMCo	55.5366
0mMCo	0.430623	0mMCo	0.607556		0mMCo	21.8717
0mMCo	0.256566	0mMCo	0.44722		0mMCo	32.8252
0mMCo	0.190423	0mMCo	0.201476		0mMCo	57.9204
0mMCo	0.203036	0mMCo	0.204616		0mMCo	53.6494
0mMCo	0.194786	0mMCo	0.301585		0mMCo	77.4871
0mMCo	0.268563	0mMCo	0.257577		0mMCo	80.6415
0mMCo	0.202232	0mMCo	0.199048		0mMCo	108.864
0mMCo	0.238401	0mMCo	0.187544		0mMCo	132.342
0mMCo	0.211759	0mMCo	0.309262		0mMCo	169.04
0mMCo	0.358592	0mMCo	0.197108		0mMCo	77.6258
0mMCo	0.143299	0mMCo	0.541212		0mMCo	33.6871
0mMCo	0.183384	0mMCo	0.178639		0mMCo	65.992
0mMCo	0.197395	0mMCo	0.208682		0mMCo	136.726
0mMCo	0.1841	0mMCo	0.788359		0mMCo	90.2748
0mMCo	0.187414	0mMCo	0.158861		0mMCo	67.4891
0mMCo	0.243322	0mMCo	0.199529		0mMCo	107.799
0mMCo	0.173335	0mMCo	0.173588		0mMCo	30.3625
0mMCo	0.186502	0mMCo	0.35146		0mMCo	55.1419
0mMCo	0.306043	0mMCo	0.206484		0mMCo	72.0328
0mMCo	0.174716	0mMCo	0.194992		0mMCo	96.8102
0mMCo	0.185185	0mMCo	0.430774		0mMCo	87.8841
0mMCo	0.180397	0mMCo	0.234045		0mMCo	24.4935
0mMCo	0.186634	0mMCo	0.28614		0mMCo	74.1763
0mMCo	0.237543	0mMCo	0.189366		0mMCo	58.5983
0mMCo	0.179351	0mMCo	0.22538		0mMCo	39.8921
0mMCo	0.189836	0mMCo	0.536192		0mMCo	49.811
0mMCo	0.180568	0mMCo	0.389971		0mMCo	98.3994
0mMCo	0.16355	0mMCo	0.411335		0mMCo	32.4947
0mMCo	0.142218	0mMCo	0.522626		0mMCo	294.68
0mMCo	0.203237	0mMCo	0.706735		0mMCo	22.012
0mMCo	0.162032	0mMCo	0.232056		0mMCo	61.2373
0mMCo	0.151761	0mMCo	0.191855		0mMCo	242.653
0mMCo	0.203756	0mMCo	0.266889		0mMCo	65.0072
0mMCo	0.225823	0mMCo	0.662253		0mMCo	69.3537
0mMCo	0.194283	0mMCo	0.177528		0mMCo	132.096
0mMCo	0.132501	0mMCo	0.154912		0mMCo	40.4303
0mMCo	0.185782	0mMCo	0.384577		0mMCo	24.8363
0mMCo	0.189548	0mMCo	0.18943		0mMCo	253.87
0mMCo	0.328034	0mMCo	0.192737		0mMCo	47.6761
0mMCo	0.155671	0mMCo	0.370922		0mMCo	38.6927
0mMCo	0.193023	0mMCo	0.186421		0mMCo	36.5525
0mMCo	0.167746	0mMCo	0.123718		0mMCo	224.929
0mMCo	0.220082	0mMCo	0.257824		0mMCo	127.348
0mMCo	0.182333	0mMCo	0.195812		0mMCo	75.121
0mMCo	0.180003	0mMCo	0.454645		0mMCo	113.041
0mMCo	0.308632	0mMCo	0.239034		0mMCo	173.354
0mMCo	0.29697	0mMCo	0.234812		0mMCo	71.56
0mMCo	0.194249	0mMCo	0.460049		0mMCo	22.9126
0mMCo	0.18875	0mMCo	0.175596		0mMCo	121.684
0mMCo	0.144515	0mMCo	0.180085		0mMCo	25.5658
0mMCo	0.186175	0mMCo	0.198263		0mMCo	25.1088
0mMCo	0.168127	0mMCo	0.200256		0mMCo	123.637
0mMCo	0.173432	0mMCo	0.131854		0mMCo	27.3778
0mMCo	0.172647	0mMCo	0.18638		0mMCo	62.6956
0mMCo	0.203144	0mMCo	0.168013		0mMCo	25.6829
0mMCo	0.299628	0mMCo	0.501745		0mMCo	222.213
0mMCo	0.209395	0mMCo	0.174916		0mMCo	73.0044
0mMCo	0.18404	0mMCo	0.241034		0mMCo	46.0277
0mMCo	0.16974	0mMCo	0.297178		0mMCo	78.2449
0mMCo	0.191069	0mMCo	0.601777		0mMCo	126.039
0mMCo	0.165538	0mMCo	0.160701		0mMCo	31.1305
0mMCo	0.187876	0mMCo	0.738307		0mMCo	91.0956
0mMCo	0.153351	0mMCo	0.135372		0mMCo	26.9407
0mMCo	0.190462	0mMCo	0.256801		0mMCo	78.3283
0mMCo	0.211209	0mMCo	0.166072		0mMCo	89.586
0mMCo	0.202954	0mMCo	0.191986		0mMCo	80.9258
0mMCo	0.181465	0mMCo	0.171407		0mMCo	49.4457
0mMCo	0.211522	0mMCo	0.203068		0mMCo	128.665
0mMCo	0.185643	0mMCo	0.160067		0mMCo	37.2709
0mMCo	0.202282	0mMCo	0.163051		0mMCo	276.137
0mMCo	0.22323	0mMCo	0.192061		0mMCo	55.2341
0mMCo	0.23901	0mMCo	0.182365		0mMCo	71.4153
0mMCo	0.221696	0mMCo	0.175442		0mMCo	24.3559
0mMCo	0.219669	0mMCo	0.241337		0mMCo	54.626
0mMCo	0.238282	0mMCo	0.50163		0mMCo	125.692
0mMCo	0.208621	0mMCo	0.163422		0mMCo	69.8105
0mMCo	0.193084	0mMCo	0.247339		0mMCo	92.2233
0mMCo	0.165466	0mMCo	0.199835		0mMCo	87.3781
0mMCo	0.198802	0mMCo	0.201113		0mMCo	53.6271
0mMCo	0.146185	0mMCo	0.174831		0mMCo	91.0991
0mMCo	0.162007	0mMCo	0.158282		0mMCo	64.9061
0mMCo	0.151121	0mMCo	0.194071		0mMCo	26.0679
0mMCo	0.177219	0mMCo	0.187101		0mMCo	63.7189
0mMCo	0.229265	0mMCo	0.194837		0mMCo	189.556
0mMCo	0.168306	0mMCo	0.176781		0mMCo	87.5595
0mMCo	0.15679	0mMCo	0.198496		0mMCo	28.4235
0mMCo	0.17135	0mMCo	0.200901		0mMCo	37.9628
0mMCo	0.168478	0mMCo	0.176878		0mMCo	73.1136
0mMCo	0.202104	0mMCo	0.195407		0mMCo	135.565
0mMCo	0.171113	0mMCo	0.213888		0mMCo	63.8048
0mMCo	0.17045	0mMCo	0.239047		0mMCo	62.8015
0mMCo	0.175274	0mMCo	0.199162		0mMCo	21.8074
0mMCo	0.201081	0mMCo	0.224216		0mMCo	74.1139
0mMCo	0.156539	0mMCo	0.174075		0mMCo	35.4845
0mMCo	0.273337	0mMCo	0.465522		0mMCo	50.1132
0mMCo	0.179268	0mMCo	0.181798		0mMCo	39.8198
0mMCo	0.196758	0mMCo	0.193069		0mMCo	32.9281
0mMCo	0.164431	0mMCo	0.203083		0mMCo	61.7262
0mMCo	0.169341	0mMCo	0.215034		0mMCo	83.8187
0mMCo	0.195344	0mMCo	0.175907		0mMCo	75.8526
0mMCo	0.201338	0mMCo	0.216059		0mMCo	35.8874
0mMCo	0.252066	0mMCo	0.387701		0mMCo	88.1707
0mMCo	0.173587	0mMCo	0.234488		0mMCo	141.662
0mMCo	0.182652	0mMCo	0.220876		0mMCo	149.9
0mMCo	0.193956	0mMCo	0.234729		0mMCo	103.921
0mMCo	0.170195	0mMCo	0.213442		0mMCo	58.6618
0mMCo	0.169035	0mMCo	0.20353		0mMCo	90.7567
0mMCo	0.1655	0mMCo	0.173273		0mMCo	73.8012
0mMCo	0.174661	0mMCo	0.191287		0mMCo	121.555
0mMCo	0.209876	0mMCo	0.208395		0mMCo	236.384
0mMCo	0.222411	0mMCo	0.196392		0mMCo	242.313
0mMCo	0.173193	0mMCo	0.198036		0mMCo	81.7692
0mMCo	0.185362	0mMCo	0.195481		0mMCo	49.9393
0mMCo	0.225716	0mMCo	0.211784		0mMCo	21.2923
0mMCo	0.184871	0mMCo	0.192563		0mMCo	106.836
0mMCo	0.214155	0mMCo	0.186965		0mMCo	42.8278
0mMCo	0.208715	0mMCo	0.240559		0mMCo	91.3046
0mMCo	0.218714	0mMCo	0.515938		0mMCo	118.007
0mMCo	0.182914	0mMCo	0.198544		0mMCo	89.5413
0mMCo	0.293797	0mMCo	0.251706		0mMCo	174.512
0mMCo	0.193906	0mMCo	0.215045		0mMCo	64.2944
0mMCo	0.190391	0mMCo	0.194934		0mMCo	153.544
0mMCo	0.189668	0mMCo	0.188194		0mMCo	60.5598
0mMCo	0.245991	0mMCo	0.161636		0mMCo	64.7623
0mMCo	0.185445	0mMCo	0.151747		0mMCo	84.7423
0mMCo	0.307403	0mMCo	0.202008		0mMCo	105.47
0mMCo	0.199973	0mMCo	0.17565		0mMCo	81.0762
0mMCo	0.19989	0mMCo	0.314669		0mMCo	33.1666
0mMCo	0.171564	0mMCo	0.249801		0mMCo	73.9427
0mMCo	0.226245	0mMCo	0.193509		0mMCo	25.0319
0mMCo	0.186806	0mMCo	0.194992		0mMCo	86.3717
0mMCo	0.206578	0mMCo	0.300944		0mMCo	37.4349
0mMCo	0.184024	0mMCo	0.21061		0mMCo	38.3741
0mMCo	0.188541	0mMCo	0.187116		0mMCo	100.75
0mMCo	0.188289	0mMCo	0.210124		0mMCo	114.019
0mMCo	0.214755	0mMCo	0.174597		0mMCo	93.7317
0mMCo	0.26151	0mMCo	0.167722		0mMCo	72.9449
0mMCo	0.218373	0mMCo	0.188288		0mMCo	34.5648
0mMCo	0.194516	0mMCo	0.207672		0mMCo	79.7668
0mMCo	0.205013	0mMCo	0.186506		0mMCo	207.041
0mMCo	0.186156	0mMCo	0.345529		0mMCo	149.634
0mMCo	0.175416	0mMCo	0.190881		0mMCo	47.9941
0mMCo	0.204224	0mMCo	0.195948		0mMCo	89.6527
0mMCo	0.199455	0mMCo	0.18859		0mMCo	67.6297
0mMCo	0.157455	0mMCo	0.187992		0mMCo	93.4536
0mMCo	0.254117	0mMCo	0.37951		0mMCo	46.7884
0mMCo	0.170509	0mMCo	0.326663		0mMCo	33.7542
0mMCo	0.177172	0mMCo	0.169296		0mMCo	37.7471
0mMCo	0.238829	0mMCo	0.215763		0mMCo	49.7908
0mMCo	0.195671	0mMCo	0.198418		0mMCo	38.7734
0mMCo	0.176845	0mMCo	0.204537		0mMCo	49.5718
0mMCo	0.200136	0mMCo	0.193759		0mMCo	72.9453
0mMCo	0.225566	0mMCo	0.223296		0mMCo	53.2826
0mMCo	0.184007	0mMCo	0.186912		0mMCo	43.6536
0mMCo	0.192759	0mMCo	0.180662		0mMCo	34.2878
0mMCo	0.197277	0mMCo	0.80914		0mMCo	47.8901
0mMCo	0.173885	0mMCo	0.218297		0mMCo	31.5905
0mMCo	0.196714	0mMCo	0.188587		0mMCo	103.743
0mMCo	0.230328	0mMCo	0.168983		0mMCo	82.4423
0mMCo	0.191242	0mMCo	0.174415		0mMCo	62.0497
0mMCo	0.260378	0mMCo	0.606069		0mMCo	46.7532
0mMCo	0.231288	0mMCo	0.324498		0mMCo	86.613
0mMCo	0.167708	0mMCo	0.173647		0mMCo	71.2425
0mMCo	0.214904	0mMCo	0.36068		0mMCo	66.0073
0mMCo	0.186929	0mMCo	0.213619		0mMCo	25.8665
0mMCo	0.187993	0mMCo	0.185483		0mMCo	51.9341
0mMCo	0.234724	0mMCo	0.163394		0mMCo	154.884
0mMCo	0.196062	0mMCo	0.159396		0mMCo	50.0996
0mMCo	0.213319	0mMCo	0.472765		0mMCo	68.9583
0mMCo	0.250062	0mMCo	0.221021		0mMCo	230.186
0mMCo	0.189654	0mMCo	0.155791		0mMCo	122.393
0mMCo	0.194192	0mMCo	0.17001		0mMCo	29.0811
0mMCo	0.205817	0mMCo	0.200351		0mMCo	163.737
0mMCo	0.158142	0mMCo	0.216124		0mMCo	71.4491
0mMCo	0.171246	0mMCo	0.215594		0mMCo	297.224
0mMCo	0.193472	0mMCo	0.175136		0mMCo	83.5202
0mMCo	0.236471	0mMCo	0.158098		0mMCo	103.067
0mMCo	0.177577	0mMCo	0.214108		0mMCo	45.1355
0mMCo	0.245846	0mMCo	0.464733		0mMCo	105.567
0mMCo	0.200603	0mMCo	0.185004		0mMCo	64.5249
0mMCo	0.223253	0mMCo	0.205853		0mMCo	243.297
0mMCo	0.268865	0mMCo	0.19554		0mMCo	61.8413
0mMCo	0.181497	0mMCo	0.195551		0mMCo	121.723
0mMCo	0.47927	0mMCo	0.429581		0mMCo	76.7039
0mMCo	0.21551	0mMCo	0.221728		0mMCo	56.6673
0mMCo	0.264115	0mMCo	0.165843		0mMCo	80.5308
0mMCo	0.176873	0mMCo	0.324187		0mMCo	139.384
0mMCo	0.205899	0mMCo	0.187167		0mMCo	35.1973
0mMCo	0.276216	0mMCo	0.225373		0mMCo	46.1783
0mMCo	0.189409	0mMCo	0.185734		0mMCo	54.2699
0mMCo	0.876174	0mMCo	0.30174		0mMCo	193.665
0mMCo	0.281583	0mMCo	0.222514		0mMCo	38.7037
0mMCo	0.150617	0mMCo	0.149847		0mMCo	118.984
0mMCo	0.246356	0mMCo	0.153075		0mMCo	91.3843
0mMCo	0.209117	0mMCo	0.192716		0mMCo	39.7025
0mMCo	0.168438	0mMCo	0.200615		0mMCo	52.0966
0mMCo	0.203701	0mMCo	0.179123		0mMCo	53.368
0mMCo	0.203951	0mMCo	0.278511		0mMCo	68.181
0mMCo	0.287159	0mMCo	0.161606		0mMCo	56.8963
0mMCo	0.192283	0mMCo	0.751146		0mMCo	40.176
0mMCo	0.235384	0mMCo	0.738935		0mMCo	77.5635
0mMCo	0.215958	0mMCo	0.20381		0mMCo	263.233
0mMCo	0.224848	0mMCo	0.200205		0mMCo	22.4577
0mMCo	0.189478	0mMCo	0.195081		0mMCo	124.264
0mMCo	0.188633	0mMCo	0.179588		0mMCo	32.6393
0mMCo	0.247772	0mMCo	0.197997		0mMCo	117.552
0mMCo	0.215945	0mMCo	0.202436		0mMCo	155.852
0mMCo	0.224835	0mMCo	0.199071		0mMCo	45.6189
0mMCo	0.194677	0mMCo	0.169198		0mMCo	77.5142
0mMCo	0.272935	0mMCo	0.144744		0mMCo	96.934
0mMCo	0.19576	0mMCo	0.199793		0mMCo	101.886
0mMCo	0.188564	0mMCo	0.205195		0mMCo	67.5906
0mMCo	0.259399	0mMCo	0.226112		0mMCo	58.0168
0mMCo	0.219562	0mMCo	0.191557		0mMCo	75.9854
0mMCo	0.219846	0mMCo	0.194559		0mMCo	109.293
0mMCo	0.190535	0mMCo	0.240101		0mMCo	48.4657
0mMCo	0.284056	0mMCo	0.212245		0mMCo	77.3041
0mMCo	0.226202	0mMCo	0.509241		0mMCo	72.6307
0mMCo	0.199523	0mMCo	0.403356		0mMCo	47.4695
0mMCo	0.238055	0mMCo	0.575727		0mMCo	86.7881
0mMCo	0.344795	0mMCo	0.178514		0mMCo	54.4694
0mMCo	0.168293	0mMCo	0.359124		0mMCo	58.359
0mMCo	0.245201	0mMCo	0.140984		0mMCo	43.0951
0mMCo	0.242192	0mMCo	0.345335		0mMCo	40.7976
0mMCo	0.22284	0mMCo	0.186869		0mMCo	51.6698
0mMCo	0.188051	0mMCo	0.197412		0mMCo	56.4912
0mMCo	0.144727	0mMCo	0.191015		0mMCo	29.9749
0mMCo	0.213772	0mMCo	0.213		0mMCo	80.3131
0mMCo	0.263382	0mMCo	0.194261		0mMCo	43.0846
0mMCo	0.221035	0mMCo	0.486045		0mMCo	58.129
0mMCo	0.263726	0mMCo	0.176741		0mMCo	43.2083
0mMCo	0.227763	0mMCo	0.165164		0mMCo	62.6704
0mMCo	0.229753	0mMCo	0.185907		0mMCo	55.3046
0mMCo	0.425138	0mMCo	0.187281		0mMCo	70.8229
0mMCo	0.268218	0mMCo	0.181661		0mMCo	132.735
0mMCo	0.211746	0mMCo	0.175119		0mMCo	165.062
0mMCo	0.270258	0mMCo	0.169603		0mMCo	61.9974
0mMCo	0.203992	0mMCo	0.19908		0mMCo	89.7559
0mMCo	0.203247	0mMCo	0.216255		0mMCo	149.191
0mMCo	0.285555	0mMCo	0.196068		0mMCo	37.1668
0mMCo	0.186175	0mMCo	0.208453		0mMCo	130.004
0mMCo	0.158858	0mMCo	0.183727		0mMCo	68.859
0mMCo	0.251808	0mMCo	0.38186		0mMCo	75.3526
0mMCo	0.259129	0mMCo	0.175508		0mMCo	52.068
0mMCo	0.269929	0mMCo	0.221306		0mMCo	128.735
0mMCo	0.237959	0mMCo	0.179919		0mMCo	51.6011
0mMCo	0.191796	0mMCo	0.210442		0mMCo	79.2241
0mMCo	0.188698	0mMCo	0.203547		0mMCo	35.3384
0mMCo	0.204477	0mMCo	0.192499		0mMCo	25.4939
0mMCo	0.271143	0mMCo	0.25099		0mMCo	68.6105
0mMCo	0.255452	0mMCo	0.277077		0mMCo	27.7069
0mMCo	0.174128	0mMCo	0.864645		0mMCo	48.2107
0mMCo	0.20249	0mMCo	0.198012		0mMCo	126.36
0mMCo	0.162624	0mMCo	0.197917		0mMCo	47.7542
0mMCo	0.231886	0mMCo	0.176269		0mMCo	78.9814
0mMCo	0.198574	0mMCo	0.192648		0mMCo	110.511
0mMCo	0.351988	0mMCo	0.218161		0mMCo	60.7165
0mMCo	0.154968	0mMCo	0.231379		0mMCo	163.742
0mMCo	0.242804	0mMCo	0.209252		0mMCo	126.541
0mMCo	0.205562	0mMCo	0.191225		0mMCo	229.693
0mMCo	0.157619	0mMCo	0.232599		0mMCo	127.904
0mMCo	0.15063	0mMCo	0.236208		0mMCo	49.5389
0mMCo	0.26889	0mMCo	0.564583		0mMCo	43.2137
0mMCo	0.25951	0mMCo	0.500794		0mMCo	21.1735
0mMCo	0.252226	0mMCo	0.506172		0mMCo	96.3841
0mMCo	0.220084	0mMCo	0.19518		0mMCo	31.9011
0mMCo	0.289273	0mMCo	0.195371		0mMCo	184.089
0mMCo	0.1885	0mMCo	0.190289		0mMCo	100.704
0mMCo	0.233286	0mMCo	0.179717		0mMCo	84.9577
0mMCo	0.452717	0mMCo	0.198415		0mMCo	27.7139
0mMCo	0.290883	0mMCo	0.172168		0mMCo	191.685
[truncated: 18,002 more rows]
