# Supplementary material for: Integrated-gut-liver-on-a-chip platform as an in vitro human model of non-alcoholic fatty liver disease
Source: Commun Biol. 2023 Mar 23;6:310. doi: 10.1038/s42003-023-04710-8 (PMC10036655; doi:10.1038/s42003-023-04710-8)
Supplement: Supplementary file 6 — Supplementary Data 4 [file 42003_2023_4710_MOESM6_ESM.xlsx]

## Sheet: Sheet1
Supplementary Data 4. The source data behind the graphs of Fig. 5
Group	ObjectNumber	AreaShape_Area	AreaShape_BoundingBoxArea	AreaShape_BoundingBoxMaximum_X	AreaShape_BoundingBoxMaximum_Y	AreaShape_BoundingBoxMinimum_X	AreaShape_BoundingBoxMinimum_Y	AreaShape_Center_X	AreaShape_Center_Y	AreaShape_Compactness	AreaShape_Eccentricity	AreaShape_EquivalentDiameter	AreaShape_EulerNumber	AreaShape_Extent	AreaShape_FormFactor	AreaShape_MajorAxisLength	AreaShape_MaxFeretDiameter	AreaShape_MaximumRadius	AreaShape_MeanRadius	AreaShape_MedianRadius	AreaShape_MinFeretDiameter	AreaShape_MinorAxisLength	AreaShape_Orientation	AreaShape_Perimeter	AreaShape_Solidity	Children_Cells_Count	Children_Cytoplasm_Count	Intensity_IntegratedIntensityEdge_CorrBlue	Intensity_IntegratedIntensityEdge_OptimGreen	Intensity_IntegratedIntensity_CorrBlue	Intensity_IntegratedIntensity_OptimGreen	Intensity_LowerQuartileIntensity_CorrBlue	Intensity_LowerQuartileIntensity_OptimGreen	Intensity_MADIntensity_CorrBlue	Intensity_MADIntensity_OptimGreen	Intensity_MassDisplacement_CorrBlue	Intensity_MassDisplacement_OptimGreen	Intensity_MaxIntensityEdge_CorrBlue	Intensity_MaxIntensityEdge_OptimGreen	Intensity_MaxIntensity_CorrBlue	Intensity_MaxIntensity_OptimGreen	Intensity_MeanIntensityEdge_CorrBlue	Intensity_MeanIntensityEdge_OptimGreen	Intensity_MeanIntensity_CorrBlue	Intensity_MeanIntensity_OptimGreen	Intensity_MedianIntensity_CorrBlue	Intensity_MedianIntensity_OptimGreen	Intensity_MinIntensityEdge_CorrBlue	Intensity_MinIntensityEdge_OptimGreen
Caco-2_Non-treated	1	40	48	401	10	395	2	397.675	5.575	1.39179	0.769188	7.1365	1	0.833333	0.7185	9.92105	8.60233	2.23607	1.29732	1	5	6.33978	-0.0448791	26.4497	0.833333	1	1	3.73778	3.86911	6.01766	5.82231	0.122835	0.124891	0.0344322	0.0138924	0.230241	0.095429	0.245423	0.202958	0.262517	0.202958	0.143761	0.148812	0.150442	0.145558	0.149208	0.146917	0.0620283	0.117097
Caco-2_Non-treated	2	142	240	399	19	384	3	390.549	10.0141	1.92621	0.644121	13.4462	1	0.591667	0.519155	16.6867	17.2047	4.24264	1.93401	2	13.098	12.764	-0.499505	58.6274	0.759358	1	1	7.18985	7.44787	21.3605	21.3268	0.11966	0.133194	0.0324786	0.0155757	0.165317	0.143099	0.252994	0.187723	0.321614	0.21405	0.138266	0.143228	0.150426	0.150189	0.147743	0.15013	0.0634942	0.0980395
Caco-2_Non-treated	3	65	108	491	16	482	4	486.046	8.53846	1.37564	0.814283	9.09728	1	0.601852	0.726932	12.3247	12.53	3.16228	1.65611	1.41421	6.86803	7.15412	-0.382276	33.5208	0.833333	1	1	3.62383	5.53187	8.59961	12.0364	0.10392	0.169117	0.0333333	0.016505	0.224817	0.112959	0.211246	0.237865	0.273273	0.239763	0.120794	0.184396	0.132302	0.185176	0.13359	0.18443	1.27e-05	0.133734
Caco-2_Non-treated	4	76	121	458	15	447	4	451.066	8.72368	1.22056	0.605322	9.83698	1	0.628099	0.819298	11.5429	11.6619	4	1.78675	1.41421	8.85438	9.18793	0.67999	34.1421	0.894118	1	1	3.25477	4.73599	10.0387	11.9312	0.0991599	0.138767	0.0344322	0.0197124	0.174949	0.0826406	0.232981	0.194982	0.232981	0.209159	0.108492	0.157866	0.132088	0.15699	0.130416	0.158639	2.86e-06	0.0986638
Caco-2_Non-treated	5	82	120	665	17	653	7	658.317	11.0366	1.18681	0.632413	10.2179	1	0.683333	0.842594	11.8043	11.7047	4.12311	1.88296	1.70711	8.8	9.14401	1.23861	34.9706	0.911111	1	1	8.85034	7.7032	32.5657	21.1997	0.300619	0.241092	0.0888889	0.0181968	0.257797	0.236601	0.444213	0.324808	0.68645	0.342184	0.295011	0.256773	0.397143	0.258533	0.378758	0.263832	0.0976894	0.187892
Caco-2_Non-treated	6	82	132	960	16	948	5	952.22	9.4878	1.39394	0.475055	10.2179	1	0.621212	0.717393	11.8203	12.2066	3.60555	1.76057	1.41421	10	10.4014	-1.55978	37.8995	0.863158	1	1	6.10757	1.59878	17.2861	4.3259	0.165944	0.0335246	0.0483516	0.0175158	0.181426	0.83176	0.316738	0.0989318	0.355322	0.121815	0.174502	0.0456795	0.210806	0.0527549	0.215639	0.0498029	0.0322448	0.00376383
Caco-2_Non-treated	7	96	117	1291	16	1282	3	1285.85	9.70833	1.31963	0.740864	11.0558	1	0.820513	0.757786	13.9642	13.0384	4.12311	1.90623	2	8	9.3791	0.0154446	39.8995	0.872727	1	1	3.80414	0.820426	11.2267	2.17901	0.0840095	0.00710066	0.0327271	0.0141692	0.0387927	0.668824	0.164596	0.0573708	0.197074	0.0708781	0.102815	0.0221737	0.116945	0.0226981	0.121132	0.0200808	0.0373715	0
Caco-2_Non-treated	8	402	741	172	26	133	7	153.784	16.2065	2.11606	0.890786	22.6239	1	0.54251	0.472576	35.8567	38.0526	8.06226	2.93485	2.82843	17.9476	16.2942	1.43306	103.391	0.804	1	1	21.0797	4.15786	142.209	16.8023	0.256178	0.0262746	0.0805911	0.0150459	0.654347	0.950477	0.492561	0.102678	0.492561	0.102678	0.229127	0.0451941	0.353755	0.0417967	0.389997	0.0407273	0.0219874	0
Caco-2_Non-treated	9	184	285	195	19	176	4	184.375	10.5761	1.66853	0.634887	15.3061	1	0.645614	0.599331	18.5306	20.2485	5.38516	2.25475	2	13.4726	14.3168	-1.01594	62.1127	0.803493	1	1	18.1164	2.64337	80.3464	9.72902	0.356783	0.035729	0.021973	0.0157844	0.239719	0.474926	0.528206	0.1077	0.528206	0.132775	0.341819	0.0498749	0.436665	0.0528751	0.506233	0.0513885	0.0652027	0.00441234
Caco-2_Non-treated	10	152	345	686	16	663	1	675.105	9.46711	2.29774	0.927012	13.9116	1	0.44058	0.435209	24.7133	24.4131	4.12311	1.84733	2	10.2859	9.26825	-1.16147	66.2487	0.727273	1	1	17.0711	9.50004	55.912	23.0038	0.282795	0.131936	0.0888902	0.0188203	0.681893	0.299775	0.621011	0.215528	0.625895	0.215528	0.28934	0.161018	0.367842	0.151341	0.382184	0.152853	0.0373664	0.10874
Caco-2_Non-treated	11	76	121	704	18	693	7	697.684	11.8684	1.34189	0.503947	9.83698	1	0.628099	0.745216	10.9427	10.8167	4	1.81673	1.41421	9.37074	9.45158	-1.52116	35.799	0.835165	1	1	8.00524	4.23336	23.4899	10.4939	0.242006	0.105392	0.0778999	0.0317005	0.481418	0.633626	0.488893	0.2242	0.507696	0.2242	0.266841	0.141112	0.309078	0.138077	0.319906	0.135073	0.120883	0.0672272
Caco-2_Non-treated	12	101	196	1171	17	1157	3	1162.96	9.91089	1.43168	0.4723	11.3401	1	0.515306	0.698479	12.9119	13.0384	4.24264	1.88023	2	11.6276	11.381	-1.22777	42.6274	0.814516	1	1	9.44738	3.23461	31.61	9.04799	0.243049	0.0795789	0.0674018	0.0120793	0.218409	0.0745521	0.398793	0.138947	0.608556	0.140368	0.262427	0.0898502	0.31297	0.089584	0.319905	0.08839	0.114543	0.0406603
Caco-2_Non-treated	13	400	806	367	31	336	5	349.322	15.5875	2.43503	0.706962	22.5676	1	0.496278	0.410673	29.4092	32.311	7.61577	2.81634	2.23607	22.2375	20.7997	-0.884901	110.634	0.739372	1	1	13.1224	14.7098	63.0847	60.3106	0.119661	0.127816	0.0373626	0.0220028	0.640683	0.997928	0.279368	0.239545	0.327475	0.239545	0.133902	0.1501	0.157712	0.150777	0.153605	0.149024	0.0417611	0.072174
Caco-2_Non-treated	14	402	888	1265	27	1228	3	1245.04	15.204	2.74887	0.837106	22.6239	1	0.452703	0.363786	34.5414	36.0555	6	2.5555	2.23607	19.4475	18.8956	-1.46048	117.841	0.710247	1	1	13.863	3.16582	61.7096	10.5908	0.118196	0.0118128	0.0356532	0.0146532	0.812259	1.7747	0.256414	0.0833292	0.293288	0.0833292	0.132028	0.0301506	0.153506	0.0263454	0.15214	0.0254256	0.0232086	0
Caco-2_Non-treated	15	143	224	344	21	330	5	335.783	12.5035	1.38202	0.608225	13.4935	1	0.638393	0.723578	15.5042	15.8114	5.65685	2.28716	2	12.6501	12.3067	0.328352	49.8345	0.856287	1	1	4.56852	7.32143	18.7032	24.5071	0.0924401	0.15374	0.0373626	0.0172837	0.197167	0.247806	0.226865	0.231573	0.262037	0.232257	0.106245	0.170266	0.130792	0.171378	0.127239	0.172347	2.86e-06	0.116733
Caco-2_Non-treated	16	85	143	306	22	295	9	299.588	14.1765	1.39432	0.697868	10.4031	1	0.594406	0.717194	13.0027	13.0384	4.12311	1.77982	1.41421	9.4	9.31289	-0.530112	38.5919	0.833333	1	1	5.50518	4.099	16.3444	10.8619	0.143847	0.114914	0.0456654	0.0156511	0.235967	0.0968937	0.276446	0.175088	0.414421	0.191364	0.161917	0.120559	0.192287	0.127788	0.18707	0.128285	0.0715635	0.0679654
Caco-2_Non-treated	17	125	238	616	19	599	5	606.728	11.168	1.9142	0.767258	12.6157	1	0.52521	0.52241	17.2008	16.9706	4.24264	1.87747	2	11.3747	11.0316	-0.946653	54.8345	0.766871	1	1	5.03704	6.20475	14.1985	16.9852	0.0838348	0.11991	0.0304022	0.0166063	0.280934	0.30404	0.25154	0.183043	0.25154	0.199746	0.104938	0.129266	0.113588	0.135882	0.113322	0.136877	1.27e-05	0.0702932
Caco-2_Non-treated	18	136	288	808	22	784	10	795.868	15.3676	2.19251	0.964765	13.159	1	0.472222	0.456098	28.1761	23.7697	4	1.75018	1.70711	7.70103	7.41354	-1.3533	61.2132	0.735135	1	1	12.369	10.8795	40.8647	27.4301	0.223696	0.155998	0.0778999	0.0477366	1.73212	0.949598	0.363377	0.35536	0.65691	0.35536	0.224891	0.19781	0.300476	0.201692	0.291828	0.207226	8.55e-06	0.105681
Caco-2_Non-treated	19	172	286	859	22	837	9	847.198	15.3081	1.85291	0.853346	14.7986	1	0.601399	0.539693	21.5851	21.095	5	2.10746	2	11.5932	11.2533	1.42091	63.2843	0.8	1	1	12.0861	6.54348	49.3455	20.8266	0.183401	0.081353	0.104273	0.0314914	0.891042	0.96061	0.478639	0.24366	0.591948	0.24366	0.219747	0.118972	0.286892	0.121085	0.27986	0.110482	6.77e-06	0.0307079
Caco-2_Non-treated	20	83	165	693	19	678	8	684.542	13.6145	1.50558	0.798729	10.28	1	0.50303	0.664196	14.1679	14.3178	4	1.69922	1.41421	8.67722	8.52471	-1.37682	39.6274	0.83	1	1	8.72866	5.60469	26.2606	14.1568	0.211664	0.152971	0.0948753	0.0170831	0.972496	0.186369	0.45227	0.229838	0.569974	0.229838	0.264505	0.169839	0.316392	0.170563	0.329311	0.167527	0.0715544	0.10889
Caco-2_Non-treated	21	118	247	786	30	773	11	779.356	17.8305	2.05586	0.822394	12.2573	1	0.477733	0.486414	18.678	18.6815	4	1.75136	1.41421	11.2636	10.6263	-0.199415	55.2132	0.702381	1	1	7.24614	6.70483	20.9988	15.8846	0.125645	0.117997	0.0510378	0.0175215	1.13202	0.271993	0.319906	0.184677	0.456658	0.186894	0.144923	0.134097	0.177956	0.134615	0.172409	0.135883	0	0.0791367
Caco-2_Non-treated	22	410	810	901	34	871	7	884.759	19.8829	2.06245	0.562854	22.8479	1	0.506173	0.484861	26.6632	29.8329	8.48528	3.0363	2.82843	22.1767	22.0386	0.97372	103.083	0.803922	1	1	17.4588	7.28936	100.015	34.0781	0.169852	0.0657512	0.0732625	0.0169873	1.27142	0.217007	0.412954	0.134616	0.512344	0.152874	0.196166	0.0819029	0.24394	0.0831173	0.245189	0.0828521	9e-06	0
Caco-2_Non-treated	23	132	176	1042	21	1026	10	1033.94	15.0455	1.14372	0.662879	12.9641	1	0.75	0.874341	15.2526	15.0333	5.09902	2.32565	2	10	11.42	1.50376	43.5563	0.916667	1	1	4.83355	5.0212	20.4653	20.0445	0.111848	0.108809	0.0434676	0.0370014	0.618121	0.917268	0.208063	0.260539	0.288649	0.260539	0.123937	0.128749	0.15504	0.151852	0.152394	0.167957	0.0263871	0
Caco-2_Non-treated	24	122	195	381	21	368	6	373.484	13.1721	1.4496	0.66391	12.4634	1	0.625641	0.689844	15.1418	15	4.47214	2.02588	2	11.9631	11.3232	-0.732796	47.1421	0.818792	1	1	5.56091	6.16866	16.4165	16.982	0.110383	0.126106	0.0310134	0.0149811	0.311117	0.0418538	0.223448	0.184374	0.27009	0.185273	0.123576	0.137081	0.134561	0.139197	0.133338	0.136845	0.0234482	0.0918593
Caco-2_Non-treated	25	255	551	475	25	446	6	462.569	15.2	2.13792	0.7818	18.0188	1	0.462795	0.467745	25.1888	28.4429	6.40312	2.47539	2.23607	16.8634	15.706	-1.52088	82.7696	0.745614	1	1	9.63102	11.6264	37.4691	40.9847	0.111247	0.145571	0.0361416	0.0158488	0.323122	0.130362	0.235911	0.213553	0.274983	0.228095	0.130149	0.157114	0.146938	0.160724	0.145801	0.159098	0.0246777	0.108357
Caco-2_Non-treated	26	54	81	716	22	707	13	710.556	17.2222	1.09941	0.658206	8.29186	1	0.666667	0.909583	9.78864	9.21954	3.60555	1.63831	1.41421	6.85994	7.36926	0.85702	27.3137	0.885246	1	1	4.13164	2.31381	13.3375	4.93152	0.178145	0.0732687	0.0757021	0.0198103	0.290333	0.300887	0.335776	0.147846	0.478389	0.147846	0.172152	0.0964088	0.246991	0.0913244	0.256167	0.0948565	7.75e-07	0.0357893
Caco-2_Non-treated	27	415	700	63	32	38	4	50.1181	16.2627	2.12435	0.66774	22.9868	1	0.592857	0.470732	28.4188	29.6816	7.81025	2.97082	2.82843	21.7264	21.1548	0.219167	105.255	0.788973	1	1	11.5754	12.7528	65.8745	58.9846	0.116739	0.123408	0.0404105	0.0175153	1.0811	0.687994	0.276681	0.195196	0.320157	0.206364	0.125819	0.138618	0.158734	0.142131	0.161672	0.144561	0.00318556	0.0650292
Caco-2_Non-treated	28	74	126	570	24	556	15	562.189	18.9595	1.33343	0.85137	9.70668	1	0.587302	0.749947	13.7574	13.3417	3	1.65447	1.41421	7.05642	7.21666	1.32353	35.2132	0.870588	1	1	2.85535	5.59007	9.12996	13.4542	0.0901237	0.160631	0.0327228	0.0200615	0.128348	0.0892035	0.159965	0.252308	0.278158	0.252308	0.0984602	0.192761	0.123378	0.181814	0.121381	0.179767	0.0310272	0.148636
Caco-2_Non-treated	29	73	108	672	23	660	14	665.164	17.9178	1.27072	0.812717	9.64088	1	0.675926	0.786958	12.9666	12.53	3.16228	1.70669	1.41421	7.56235	7.55511	-1.17565	34.1421	0.858824	1	1	9.99584	5.07198	29.6177	12.0502	0.323575	0.146932	0.08779	0.0166654	0.183408	0.119792	0.473269	0.259644	0.625895	0.259644	0.333195	0.169066	0.405722	0.165071	0.396832	0.164407	0.0681412	0.106056
Caco-2_Non-treated	30	980	1845	828	50	787	5	809.026	29.5571	2.69762	0.611139	35.3239	1	0.531165	0.370698	43.5382	45.2769	11.6619	4.05633	3.60555	37.9732	34.4615	-0.541295	182.267	0.742987	1	1	33.5652	20.2057	308.34	109.438	0.223938	0.0834086	0.0918185	0.0215088	0.947015	2.4881	0.535532	0.395382	0.637125	0.395382	0.212438	0.127884	0.314633	0.111672	0.31234	0.103276	1.43e-05	0.00393209
Caco-2_Non-treated	31	105	195	963	26	950	11	956.057	17.1238	1.65987	0.797972	11.5624	1	0.538462	0.602457	15.9888	16.1245	4	1.7898	1.41421	9.8387	9.63638	-0.459671	46.799	0.795455	1	1	7.1953	1.56236	23.1884	3.63667	0.167715	0.0165509	0.0521368	0.017115	0.189014	0.977524	0.346286	0.0904052	0.453002	0.0904052	0.175495	0.0381063	0.220842	0.0346349	0.215517	0.0341384	0.0466526	0
Caco-2_Non-treated	32	140	195	1145	28	1132	13	1138.16	19.9429	1.45691	0.729086	13.3512	1	0.717949	0.686383	16.4433	17.2047	5.09902	2.21254	2	11.7004	11.2542	0.534458	50.6274	0.869565	1	1	6.86081	5.66915	26.9755	19.3744	0.147266	0.121451	0.0481075	0.0192635	0.459018	0.277471	0.293542	0.187633	0.367779	0.198324	0.155928	0.128844	0.192682	0.138389	0.200253	0.139773	0.0215032	0.074896
Caco-2_Non-treated	33	251	380	44	24	24	5	33.2231	13.3386	1.96181	0.722683	17.8769	1	0.660526	0.509733	22.687	22.8035	6	2.44364	2	16.6517	15.6808	0.774879	78.663	0.804487	1	1	8.67051	8.09357	38.3676	30.2386	0.115027	0.102086	0.0373669	0.0215307	0.47362	0.918969	0.226873	0.172988	0.318195	0.188768	0.12212	0.113994	0.152859	0.120473	0.153853	0.125946	0	0.0140393
Caco-2_Non-treated	34	319	560	244	34	224	6	234.182	19.442	1.76939	0.791417	20.1535	1	0.569643	0.565168	27.7961	27.2947	7	2.74435	2.23607	17.4105	16.9911	-0.170423	84.2193	0.813776	1	1	17.3865	5.20374	104.312	22.5579	0.242254	0.0526927	0.0830258	0.0187698	0.741354	0.969607	0.509653	0.131422	0.614903	0.132677	0.241479	0.0722742	0.326997	0.0707144	0.31466	0.0711903	7.12e-06	0
Caco-2_Non-treated	35	708	1462	343	38	300	4	320.863	19.7938	2.46256	0.756626	30.0242	1	0.484268	0.406081	39.0446	42.9535	10	3.78801	3.16228	28.0555	25.5292	1.03822	148.018	0.764579	1	1	18.4879	20.9121	116.831	117.754	0.127231	0.14762	0.0356532	0.0193137	1.06017	0.783333	0.29354	0.245471	0.389999	0.25103	0.141129	0.159634	0.165016	0.166319	0.162892	0.167656	2.86e-06	0.0939693
Caco-2_Non-treated	36	82	126	545	23	531	14	538.061	17.9878	1.48684	0.816363	10.2179	1	0.650794	0.672566	13.9483	13.9284	3.60555	1.71944	1.41421	7.77817	8.0557	-1.30933	39.1421	0.854167	1	1	3.98567	7.8383	11.8348	18.2332	0.112707	0.2048	0.0339329	0.018849	0.308485	0.027647	0.216131	0.263034	0.276693	0.27233	0.113876	0.223951	0.144326	0.222356	0.142616	0.223313	0	0.157715
Caco-2_Non-treated	37	101	150	658	24	643	14	649.614	17.8614	1.27411	0.795889	11.3401	1	0.673333	0.784863	14.8018	14.5602	4.24264	1.97476	2	8.76812	8.96167	-1.24247	40.2132	0.893805	1	1	7.89658	6.72887	31.3257	21.3951	0.210323	0.157608	0.0909694	0.0566727	0.608306	0.784035	0.585596	0.314314	0.700624	0.384573	0.232252	0.197908	0.310155	0.211833	0.301474	0.216893	1.31e-05	0.10721
Caco-2_Non-treated	38	131	210	691	25	670	15	678.962	19.4962	1.91953	0.905815	12.9149	1	0.62381	0.52096	21.7622	20.3961	4	1.8291	2	8.51331	9.22004	1.51837	56.2132	0.757225	1	1	18.1337	9.3162	53.3069	23.7448	0.333339	0.166063	0.0769231	0.0156999	0.855614	0.0830221	0.565334	0.23978	0.625895	0.245102	0.355564	0.182671	0.406923	0.181258	0.419909	0.184156	0.124057	0.120734
Caco-2_Non-treated	39	59	96	722	28	714	16	717.441	20.5763	1.23941	0.804128	8.66724	1	0.614583	0.806833	11.6639	11.1803	3.60555	1.62804	1.41421	6.30593	6.93367	-0.127723	30.3137	0.855072	1	1	5.54903	3.01272	14.2795	6.36726	0.165508	0.0965381	0.0760684	0.0124712	0.170401	0.044279	0.463004	0.136881	0.487913	0.164234	0.205519	0.111582	0.242025	0.10792	0.258609	0.107294	0.0622719	0.0819647
Caco-2_Non-treated	40	393	840	778	32	738	11	757.975	21.1476	3.02145	0.953566	22.3692	1	0.467857	0.330967	45.2499	41.6293	5.83095	2.29288	2	17.0062	13.6286	1.32373	122.154	0.670648	1	1	28.6213	17.4769	138.436	67.3005	0.229797	0.152701	0.124058	0.0202751	2.62449	0.476394	0.546533	0.247377	0.615152	0.267083	0.270013	0.164876	0.352254	0.171248	0.3657	0.174473	0.029796	0.0647813
Caco-2_Non-treated	41	362	780	943	40	917	10	928.066	25.9309	2.26909	0.879613	21.4689	1	0.464103	0.440705	35.9603	33.6155	6	2.49245	2.23607	18.1377	17.1059	0.520574	101.598	0.697495	1	1	17.7272	10.4585	92.067	44.0895	0.187672	0.100894	0.0683772	0.0223885	1.66748	0.747785	0.416367	0.18781	0.557515	0.191945	0.196969	0.116206	0.254329	0.121794	0.246891	0.124208	0.028088	0.00266829
Caco-2_Non-treated	42	157	255	1070	23	1053	8	1060.58	15.7707	1.4764	0.474124	14.1386	1	0.615686	0.677323	15.642	16.4924	5.83095	2.3034	2	13.4164	13.7721	1.43023	53.9706	0.839572	1	1	7.03084	5.82022	25.271	18.9715	0.127229	0.103397	0.0373626	0.0190386	0.435085	0.426814	0.273262	0.183292	0.333823	0.183292	0.143487	0.11878	0.160962	0.120838	0.163371	0.123201	0.0280841	0.0446853
Caco-2_Non-treated	43	510	992	1164	34	1133	2	1149.3	17.2863	2.33755	0.850567	25.4824	1	0.514113	0.427798	37.3399	38.2099	8	3.12172	2.82843	21.2128	19.6358	0.636397	122.397	0.768072	1	1	21.5549	10.7361	134.162	47.7404	0.204162	0.0702436	0.0590914	0.0220051	0.981946	1.95136	0.453493	0.17681	0.529679	0.19611	0.205285	0.102249	0.263064	0.0936086	0.262285	0.0920995	1.36e-05	0.029747
Caco-2_Non-treated	44	300	513	85	23	58	4	70.8067	13.7933	2.05307	0.741016	19.5441	1	0.584795	0.487075	25.3267	26.0768	7.07107	2.67718	2.23607	18	17.0066	1.40115	87.9767	0.75	1	1	9.11759	8.1779	41.8264	32.2531	0.102815	0.075798	0.0356532	0.0318691	0.844571	1.77496	0.189514	0.185459	0.287431	0.188923	0.116892	0.104845	0.139421	0.10751	0.135294	0.107642	0.00782888	0.0217195
Caco-2_Non-treated	45	181	325	209	28	184	15	197.475	20.4199	1.93167	0.92666	15.1808	1	0.556923	0.517687	26.4393	24.5153	4.47214	2.03299	2	10.6066	9.93853	1.40693	66.2843	0.808036	1	1	15.1078	3.8253	63.4439	10.6669	0.211662	0.0439148	0.143102	0.0156406	1.57796	0.477807	0.523323	0.147358	0.528206	0.147358	0.260479	0.0659534	0.350519	0.0589334	0.380221	0.0565874	0.0652027	0.0138048
Caco-2_Non-treated	46	285	551	236	24	207	5	219.418	13.2947	2.2605	0.795765	19.0492	1	0.517241	0.44238	27.3272	29.7321	7	2.63981	2	17.598	16.5495	-1.31225	89.9767	0.738342	1	1	20.1174	4.16635	91.3877	15.4238	0.226804	0.0398096	0.0940171	0.0156249	1.14714	0.531271	0.593652	0.12105	0.702327	0.12105	0.254651	0.0527386	0.320658	0.0541185	0.315514	0.0539271	0.0156359	0
Caco-2_Non-treated	47	133	252	393	28	375	14	383.218	20.5714	1.73176	0.874725	13.0131	1	0.527778	0.577449	19.6396	18.7883	4.47214	1.94893	2	10.1149	9.51773	1.05749	53.799	0.841772	1	1	6.10589	6.57982	20.0322	18.7905	0.126132	0.125453	0.0317489	0.0164625	0.11164	0.121999	0.242249	0.193172	0.302569	0.19763	0.127206	0.13708	0.150618	0.141282	0.146766	0.13872	4.98e-06	0.094278
Caco-2_Non-treated	48	119	225	484	23	469	8	475.908	15.5966	1.77057	0.699164	12.3092	1	0.528889	0.564791	16.3774	15.6525	4	1.78961	1.41421	12.1911	11.7092	-0.558978	51.4558	0.767742	1	1	5.85186	7.21522	17.7468	19.7314	0.114421	0.14789	0.0318685	0.0186372	0.421944	0.153139	0.280844	0.215998	0.295252	0.215998	0.132997	0.163982	0.149133	0.16581	0.14519	0.166796	0.0420152	0.122641
Caco-2_Non-treated	49	52	84	904	23	892	16	897.269	19.25	1.46113	0.799504	8.13686	1	0.619048	0.684401	11.1718	11.7047	3	1.47789	1	6	6.71047	-1.45602	30.8995	0.776119	1	1	5.20575	2.08802	12.0137	3.78289	0.164595	0.0545352	0.0652015	0.0189491	0.527564	0.0794382	0.364839	0.115529	0.437611	0.115529	0.185919	0.074572	0.231032	0.0727479	0.228087	0.0755648	0.0703347	0.00193033
Caco-2_Non-treated	50	409	702	1186	34	1160	7	1171.78	21.1296	1.84276	0.279296	22.8201	1	0.582621	0.542664	24.387	27.8568	8.94427	3.2387	2.82843	23.856	23.4165	0.138296	97.3198	0.800391	1	1	15.6934	8.00781	96.9816	33.3576	0.158489	0.0614843	0.0722833	0.0183238	1.29384	1.07393	0.343354	0.185466	0.531138	0.185466	0.17633	0.0899754	0.237119	0.0815589	0.226621	0.0789093	2.85e-06	0
Caco-2_Non-treated	51	638	1634	648	52	610	9	631.544	25.594	3.08075	0.890556	28.5013	1	0.390453	0.324597	49.4686	48.3735	8.06226	2.99015	2.82843	25.2	22.502	0.775257	157.16	0.678723	1	1	18.4711	21.5749	106.738	93.9206	0.114177	0.121033	0.0495726	0.0249176	1.80482	1.64057	0.308926	0.278641	0.433468	0.284283	0.133849	0.15634	0.167302	0.147211	0.163139	0.147439	0.00342199	0.0597954
Caco-2_Non-treated	52	72	176	661	28	645	17	653.708	22.3194	2.02453	0.933301	9.57461	1	0.409091	0.493941	18.435	17.2047	3	1.44267	1	6.62412	6.61994	-1.13788	42.799	0.705882	1	1	10.582	5.74223	22.0398	10.6959	0.223945	0.124605	0.0698509	0.0235165	0.995996	0.424783	0.58877	0.229314	0.709894	0.248305	0.278473	0.151111	0.306108	0.148555	0.270343	0.142081	0.115276	0.0992812
Caco-2_Non-treated	53	94	165	917	28	902	17	907.777	22.5532	1.69633	0.827879	10.94	1	0.569697	0.589509	15.9447	15.2643	4	1.73765	1.41421	9.86394	8.9435	1.09197	44.7635	0.758065	1	1	7.59968	3.63299	20.6477	8.0258	0.16606	0.0646351	0.0588523	0.0223166	0.157613	1.02092	0.339686	0.184095	0.4486	0.184095	0.185358	0.0886095	0.219657	0.0853809	0.218563	0.0836593	0.0498219	0.03065
Caco-2_Non-treated	54	110	187	965	33	954	16	959.564	25.0636	1.65286	0.871871	11.8345	1	0.588235	0.605014	17.9604	16.6433	4.12311	1.80362	1.70711	9.17061	8.79585	-0.368864	47.799	0.833333	1	1	7.03951	1.4542	21.882	3.24082	0.146042	0.00460161	0.0542125	0.0224023	0.812705	2.44743	0.349217	0.0987556	0.400499	0.114332	0.167607	0.0346238	0.198927	0.029462	0.198545	0.0304824	0.0449432	0
Caco-2_Non-treated	55	107	180	1079	29	1064	17	1070.73	22.2056	1.42671	0.868282	11.672	1	0.594444	0.700915	16.987	15.6205	4	1.90686	2	8.35629	8.42677	-1.15758	43.799	0.856	1	1	7.21964	5.14168	23.315	14.4013	0.17369	0.11881	0.0512826	0.0166088	0.507425	0.336568	0.319661	0.174612	0.417585	0.191788	0.18999	0.135307	0.217898	0.134591	0.214411	0.13558	0.0559251	0.0868507
Caco-2_Non-treated	56	104	256	368	29	352	13	359.452	20.1923	2.33261	0.936488	11.5073	1	0.40625	0.428704	21.5247	20.5183	3	1.54177	1.41421	8.3224	7.54872	-0.838811	55.2132	0.722222	1	1	6.73351	7.17821	15.7865	15.2155	0.116486	0.131912	0.0327228	0.0143953	0.17915	0.18171	0.251285	0.187933	0.284252	0.199221	0.137419	0.146494	0.151793	0.146303	0.1475	0.149218	0.0373676	0.0624577
Caco-2_Non-treated	57	113	200	377	28	357	18	366.912	23.2743	1.79743	0.908984	11.9948	1	0.565	0.556349	19.5355	19.9249	4.24264	1.79192	2	9	8.143	-1.40844	50.5208	0.773973	1	1	6.19872	6.78178	17.0088	15.97	0.112398	0.125441	0.0420024	0.0150938	0.154477	0.0445517	0.24982	0.182441	0.285717	0.197869	0.12914	0.141287	0.15052	0.141328	0.153728	0.141112	0.0339488	0.0749107
Caco-2_Non-treated	58	245	460	501	28	478	8	489.061	19.0653	1.70853	0.759131	17.6619	1	0.532609	0.585299	23.4644	23.0868	6.08276	2.55619	2.23607	16.2635	15.2739	-1.11206	72.5269	0.859649	1	1	8.97398	12.2607	39.3784	48.3711	0.122601	0.177811	0.0354109	0.0190404	0.532938	0.522731	0.28718	0.254879	0.299879	0.27835	0.142444	0.194614	0.160728	0.197433	0.158499	0.197915	0.0344329	0.115091
Caco-2_Non-treated	59	261	480	803	38	779	18	789.475	25.6322	1.86852	0.87836	18.2295	1	0.54375	0.535182	27.6238	28.0179	6	2.5004	2.23607	14.4499	13.2042	-0.998964	78.2843	0.813084	1	1	13.9677	9.72601	56.3318	35.7127	0.138465	0.122442	0.067646	0.0175473	2.50396	0.0569858	0.436397	0.212913	0.55923	0.212913	0.193995	0.135084	0.215831	0.13683	0.200499	0.135746	0.00610858	0.0244258
Caco-2_Non-treated	60	51	96	1272	27	1260	19	1265.55	22.2549	1.841	0.840376	8.05824	1	0.53125	0.543182	12.4607	11.0454	2.23607	1.34525	1	6.84675	6.75375	-1.54178	34.3492	0.708333	1	1	3.36274	1.00701	6.0429	1.74725	0.0949971	0.0222008	0.0288156	0.0133202	0.0809068	0.145006	0.190968	0.0703538	0.190968	0.0703538	0.112091	0.0335672	0.118488	0.0342598	0.119662	0.0350216	0.00293359	0
Caco-2_Non-treated	61	414	700	268	37	248	2	259.01	20.6111	1.98016	0.874495	22.9591	1	0.591429	0.50501	33.9585	34.0588	7.28011	3.09692	2.82843	18.025	16.4711	-0.188372	101.497	0.831325	1	1	19.2998	10.7468	130.879	48.6205	0.234443	0.0957325	0.0791163	0.0212277	1.37926	1.36596	0.377539	0.195984	0.633705	0.207327	0.216852	0.12075	0.316132	0.117441	0.312097	0.117707	0.0188166	0.0424483
Caco-2_Non-treated	62	52	90	509	25	499	16	503.577	20.6154	1.36809	0.835225	8.13686	1	0.577778	0.730946	11.6349	10.8167	3	1.50385	1	6.26099	6.39814	0.864553	29.8995	0.8	1	1	4.50311	6.00356	9.79719	11.447	0.15507	0.201628	0.0344322	0.0165541	0.171981	0.0492908	0.229551	0.261988	0.290357	0.262121	0.166782	0.222354	0.188407	0.220135	0.189258	0.225016	0.0810751	0.180024
Caco-2_Non-treated	63	138	220	855	29	835	18	843.812	23.2681	1.56175	0.894808	13.2555	1	0.627273	0.640305	20.6669	19.4165	5	2.04072	2	9.70143	9.22675	-1.49524	52.0416	0.846626	1	1	6.65013	3.65598	25.0589	12.4387	0.125897	0.0738053	0.0542075	0.0185037	0.518149	0.668267	0.295245	0.140956	0.428827	0.147565	0.147781	0.0812439	0.181587	0.0901356	0.178766	0.0905273	0.00806537	0.0276908
Caco-2_Non-treated	64	166	266	954	38	940	19	947.428	28.6145	1.51673	0.848107	14.5381	1	0.62406	0.659314	20.4521	20.2485	5	2.22257	2	11.6	10.836	-0.37577	56.2487	0.84264	1	1	6.37216	2.35982	27.8773	6.56326	0.113199	0.0221885	0.0532359	0.0167046	1.13581	0.885952	0.332123	0.130148	0.355322	0.130148	0.127443	0.0471963	0.167935	0.0395377	0.166313	0.0364449	0	0
Caco-2_Non-treated	65	64	104	1262	27	1249	19	1255.83	22.75	1.23539	0.856854	9.02703	1	0.615385	0.809459	13.0412	13.4164	3.60555	1.63385	1.41421	6.54846	6.72348	-1.21324	31.5208	0.864865	1	1	3.25431	0.875333	8.28398	1.94144	0.0852294	0.0198701	0.034188	0.0119538	0.294977	0.137764	0.231261	0.0657533	0.24982	0.0806969	0.112218	0.0301839	0.129437	0.030335	0.133581	0.0281914	0.0141671	0
Caco-2_Non-treated	66	1037	1968	1336	48	1288	7	1312.88	27.0395	3.17728	0.662956	36.3366	0	0.526931	0.314734	46.614	48.9183	11.0454	3.94374	3.16228	39.0786	34.898	-1.30508	203.48	0.67601	1	1	52.1857	10.3421	349.064	66.7452	0.135115	0.0485193	0.0940148	0.0156446	6.67251	1.3866	0.879133	0.106397	0.879133	0.138963	0.29154	0.0577769	0.33661	0.0643637	0.194149	0.0641228	0.00635803	0.0105733
Caco-2_Non-treated	67	57	88	39	31	31	20	34.0526	24.3684	1.14934	0.683976	8.51908	1	0.647727	0.870064	10.2913	10.7703	3.60555	1.60062	1.41421	7	7.50757	-0.186156	28.6924	0.838235	1	1	3.37323	3.43969	8.30271	7.33273	0.102322	0.12017	0.0402931	0.0112291	0.238898	0.0456571	0.234434	0.150436	0.320148	0.176807	0.124934	0.127396	0.145662	0.128644	0.139196	0.128443	0.0341898	0.0923825
Caco-2_Non-treated	68	129	255	254	32	239	15	245.504	23.5581	1.99511	0.79426	12.8159	1	0.505882	0.501224	17.6891	16.6433	4.12311	1.79609	1.41421	10.6948	10.7475	-0.552932	56.8701	0.781818	1	1	11.7921	5.75632	37.6414	15.9687	0.241156	0.101136	0.0573833	0.0214255	0.424988	0.427042	0.467406	0.192741	0.503061	0.215614	0.240656	0.117476	0.291794	0.123788	0.29122	0.12315	0.0510465	0.0420373
Caco-2_Non-treated	69	211	616	665	50	643	22	652.024	32.8815	2.96518	0.927618	16.3907	1	0.342532	0.337247	32.747	31.3847	4	1.81438	2	13.601	12.232	-0.628283	88.669	0.627976	1	1	15.0229	11.1816	49.5531	31.0384	0.160084	0.127007	0.0644706	0.0194382	2.65172	0.692559	0.42711	0.236998	0.607085	0.236998	0.200306	0.149088	0.234849	0.147101	0.214421	0.14624	0.0559333	0.0836124
Caco-2_Non-treated	70	206	345	1117	34	1102	11	1109.24	23.2233	1.66557	0.880082	16.1953	1	0.597101	0.600394	24.3475	24.1868	5.38516	2.32988	2	12.3299	11.5607	-0.370892	65.663	0.834008	1	1	11.3925	4.59676	49.3553	14.6243	0.192681	0.0542792	0.0495791	0.0167035	0.270701	0.542373	0.358737	0.172705	0.410264	0.172705	0.196423	0.0792544	0.239589	0.0709919	0.240789	0.0699917	0.043478	0.00392479
Caco-2_Non-treated	71	589	899	233	48	202	19	217.11	33.4363	1.40794	0.597834	27.385	1	0.655172	0.710258	31.0141	30.5287	10.6301	4.20963	3.60555	23.9622	24.8615	1.15495	102.083	0.904762	1	1	18.5965	6.4553	202.827	45.7452	0.240975	0.0642886	0.106343	0.0137995	0.234088	0.787803	0.523567	0.126384	0.593652	0.137018	0.211324	0.0733557	0.344358	0.0776659	0.337858	0.0763452	0.0249096	0.0220271
Caco-2_Non-treated	72	67	105	685	30	670	23	676.94	25.7015	1.45251	0.926975	9.23618	1	0.638095	0.688461	15.3383	14.0357	3	1.57922	1.41421	5.79828	5.75373	1.47716	34.9706	0.858974	1	1	10.392	5.32372	27.3668	11.7417	0.33719	0.159995	0.0781441	0.0161461	0.0839229	0.186883	0.492563	0.23167	0.620035	0.252487	0.346401	0.177457	0.408459	0.175249	0.418081	0.175783	0.167536	0.139214
Caco-2_Non-treated	73	67	104	838	30	825	22	830.776	25.6567	1.46977	0.814521	9.23618	1	0.644231	0.680378	12.6297	12.3693	3.16228	1.62082	1.41421	6.64078	7.32692	1.30622	35.1777	0.858974	1	1	4.74169	2.93888	12.7911	6.53734	0.133463	0.080525	0.060562	0.0170089	0.535651	0.208258	0.348237	0.162371	0.360446	0.162371	0.158056	0.0979627	0.190912	0.0975722	0.194391	0.1017	0.0295625	0.0249291
Caco-2_Non-treated	74	158	400	980	40	960	20	971.614	30.7025	2.68704	0.672908	14.1835	1	0.395	0.372157	21.2026	19.8494	4	1.73897	1.41421	17.8389	15.6841	0.0844016	73.0416	0.634538	1	1	11.0552	5.50764	29.3726	13.1636	0.142989	0.0630099	0.0449328	0.0198062	0.781273	0.782661	0.309167	0.148262	0.407091	0.153013	0.167502	0.0834491	0.185903	0.0833139	0.186337	0.0801825	0.023455	0
Caco-2_Non-treated	75	472	825	1008	35	975	10	989.191	21.7225	2.23292	0.751833	24.5147	1	0.572121	0.447845	31.9936	34.9285	8.06226	3.16927	2.82843	21.6311	21.0951	-1.37855	115.083	0.82087	1	1	12.9727	2.86471	73.511	6.45315	0.097936	0	0.0527473	0	1.9174	8.32729	0.361916	0.138576	0.391221	0.138576	0.128443	0.0283635	0.155744	0.0136719	0.148974	0	0.0092913	0
Caco-2_Non-treated	76	47	70	1293	30	1283	23	1287.19	26.3404	1.2408	0.867006	7.73578	1	0.671429	0.805929	11.2226	10.8167	3	1.47736	1	5.57832	5.59218	1.05067	27.0711	0.886792	1	1	2.7075	1.28358	6.02645	2.2868	0.105507	0.0362714	0.0278388	0.0128153	0.162997	0.444794	0.141404	0.0980105	0.229804	0.0980105	0.1083	0.0513434	0.128222	0.0486553	0.13127	0.0483382	1.2e-05	0.00985219
Caco-2_Non-treated	77	50	72	671	30	663	21	666.72	25.2	1.23883	0.835495	7.97885	1	0.694444	0.807211	10.9303	10.6301	3	1.53817	1.20711	5.57086	6.00617	-0.559203	27.8995	0.909091	1	1	7.98897	4.16669	18.8949	8.21645	0.297934	0.149693	0.0930403	0.0195653	0.0227245	0.261489	0.451536	0.216017	0.625895	0.216017	0.319559	0.166667	0.377899	0.164329	0.371194	0.164881	0.167531	0.119903
Caco-2_Non-treated	78	43	64	708	30	700	22	704.047	25.7674	1.04194	0.574145	7.39928	1	0.671875	0.959752	8.3044	7.81025	3.16228	1.55195	1.41421	6.26099	6.79926	-0.770932	23.7279	0.877551	1	1	4.20514	2.09957	12.9065	4.61645	0.184738	0.0940685	0.109402	0.0165475	0.362171	0.127468	0.36044	0.137393	0.529915	0.142793	0.210257	0.104978	0.300151	0.107359	0.305373	0.108792	0.0918201	0.0663574
Caco-2_Non-treated	79	100	210	757	36	743	21	749.81	28.05	1.61188	0.88724	11.2838	1	0.47619	0.620393	17.533	16.6433	3.60555	1.75961	1.41421	8.3205	8.0881	0.60024	45.0061	0.833333	1	1	14.4596	7.11209	41.032	18.97	0.31039	0.169491	0.102565	0.0197378	0.847705	0.220739	0.611978	0.226585	0.615152	0.269836	0.370758	0.182361	0.41032	0.1897	0.428339	0.192205	0.120891	0.134087
Caco-2_Non-treated	80	73	105	945	30	930	23	937.315	26.2055	1.42395	0.899845	9.64088	1	0.695238	0.702272	14.8753	14.1421	3	1.63876	1.41421	6	6.48878	-1.41446	36.1421	0.869048	1	1	5.56601	2.76663	13.6468	6.81116	0.138222	0.0771746	0.0496947	0.0181475	0.493832	0.383494	0.322838	0.166359	0.341641	0.166359	0.173938	0.0864573	0.186943	0.0933035	0.187917	0.0972975	0.0591014	0.0330796
Caco-2_Non-treated	81	109	210	52	38	38	23	44.0734	30.5413	1.70915	0.870484	11.7806	1	0.519048	0.585085	17.9622	16.2788	3.60555	1.75942	1.41421	9.31314	8.84095	0.650583	48.3848	0.778571	1	1	6.50362	6.33218	18.1438	15.8399	0.129123	0.133461	0.0367519	0.0134233	0.12357	0.0856137	0.275215	0.185746	0.296461	0.189697	0.151247	0.14726	0.166457	0.14532	0.164837	0.146482	0.049819	0.105836
Caco-2_Non-treated	82	330	540	83	38	53	20	66.9121	28.1091	2.05526	0.729915	20.498	1	0.611111	0.486557	25.9439	29.8329	7.07107	2.87131	2.23607	16.5855	17.7336	-1.4822	92.3198	0.799031	1	1	11.2542	11.733	60.4457	48.2745	0.13603	0.126813	0.0439543	0.0179742	0.275174	0.655686	0.264234	0.196321	0.350925	0.212633	0.133979	0.139679	0.183169	0.146286	0.187801	0.14883	7.04e-06	0.0508309
Caco-2_Non-treated	83	80	121	172	34	161	23	165.262	27.6	1.22845	0.713471	10.0925	1	0.661157	0.814036	12.4563	12.2066	4	1.82043	1.41421	8.31033	8.72796	-0.980598	35.1421	0.898876	1	1	6.49869	2.10695	23.377	5.09862	0.190974	0.0528865	0.104273	0.0128444	0.428524	0.0809575	0.346282	0.10985	0.492561	0.10985	0.209635	0.0679662	0.292213	0.0637328	0.295247	0.06376	0.0808396	0.0241272
Caco-2_Non-treated	84	443	792	205	38	169	16	184.632	27.1558	1.81788	0.898928	23.7496	1	0.559343	0.550092	37.3173	35.9026	7.81025	3.13067	3	17.9073	16.3486	1.26791	100.598	0.84381	1	1	25.8134	5.58951	172.874	26.9782	0.271063	0.0477721	0.0951135	0.0136843	0.931453	0.13676	0.528206	0.11339	0.528206	0.115541	0.290039	0.0628035	0.390235	0.0608988	0.433093	0.0607201	1.16e-06	0.0120201
Caco-2_Non-treated	85	45	63	438	31	431	22	434.044	26.0222	1.04234	0.626672	7.5694	1	0.714286	0.959379	8.78519	8.60233	3.16228	1.5741	1.41421	6	6.84615	0.270567	24.2782	0.9	1	1	2.92383	3.41998	6.61422	6.98195	0.118572	0.142798	0.0334554	0.014166	0.0798434	0.0661924	0.228095	0.186875	0.228095	0.205148	0.132901	0.155454	0.146983	0.155154	0.153736	0.157212	0.0217462	0.11547
Caco-2_Non-treated	86	707	1643	531	46	478	15	508.685	29.8345	3.50936	0.906722	30.003	1	0.43031	0.284953	55.8155	52.7731	8.48528	2.95036	2.82843	27.8324	23.5391	-1.50577	176.575	0.638663	1	1	22.5022	33.0688	117.032	156.632	0.126012	0.200421	0.0385847	0.0221127	0.164227	1.13969	0.299637	0.305296	0.346035	0.319878	0.145176	0.213347	0.165534	0.221544	0.164594	0.222508	6.71e-07	0.122535
Caco-2_Non-treated	87	373	558	1040	36	1009	18	1023.76	26.7534	1.60626	0.851778	21.7926	1	0.668459	0.622564	30.6611	30.4138	8	3.15149	3	16.1939	16.0634	-1.54851	86.7696	0.881797	1	1	9.42202	4.33465	55.7633	20.6785	0.102082	0	0.0472528	0.0323907	1.64318	6.87237	0.287186	0.222062	0.349213	0.234319	0.123974	0.0570348	0.1495	0.0554384	0.144335	0.0323907	0.0139322	0
Caco-2_Non-treated	88	278	480	1198	44	1178	20	1187.36	30.9712	1.79159	0.825118	18.8138	1	0.579167	0.558165	25.8494	24.6982	6.32456	2.63529	2.23607	16.7601	14.6039	-0.499898	79.1127	0.822485	1	1	10.2883	8.12408	57.2433	35.7579	0.156291	0.0927472	0.0542125	0.0363239	0.725037	1.69414	0.285961	0.250233	0.436389	0.271962	0.144905	0.114424	0.205911	0.128625	0.205131	0.12983	0	0.0175538
Caco-2_Non-treated	89	210	400	1301	31	1276	15	1286.65	22.0381	2.37172	0.824862	16.3518	1	0.525	0.421635	25.4582	24.0208	4.12311	1.98106	2	13.8287	14.3924	-1.42693	79.1127	0.714286	1	1	7.93373	3.18666	24.8166	8.59921	0.0791255	0.0262686	0.0388278	0.0136452	0.502209	0.764358	0.200497	0.11284	0.226874	0.11284	0.111743	0.0448825	0.118174	0.0409486	0.121135	0.0401896	0	0
Caco-2_Non-treated	90	227	338	281	44	268	18	274.524	31.8722	1.73173	0.911312	17.0007	1	0.671598	0.577457	27.0669	26.5707	5	2.36174	2	11.1566	11.1439	-0.240748	70.2843	0.879845	1	1	12.8135	9.32847	62.2104	30.6252	0.205622	0.109039	0.0737462	0.0210228	0.545744	1.05217	0.473754	0.292673	0.535536	0.292673	0.206669	0.150459	0.274055	0.134913	0.280227	0.130973	0.0214954	0.0572332
Caco-2_Non-treated	91	392	728	599	33	571	7	584.594	17.949	2.16285	0.58601	22.3408	1	0.538462	0.462353	27.3716	29.8329	7.61577	2.91679	2.23607	24.423	22.1793	-0.188989	103.219	0.768627	1	1	13.5189	20.8061	68.899	91.0217	0.119671	0.188252	0.0512817	0.042489	1.55988	1.15447	0.304522	0.437449	0.439575	0.437449	0.146944	0.226153	0.175763	0.232198	0.166314	0.223767	0.00489782	0.114169
Caco-2_Non-treated	92	70	88	727	34	719	23	722.4	28.0857	1.23047	0.667892	9.4407	1	0.795455	0.812698	11.1308	11.1803	4	1.75349	1.41421	7	8.28419	0.337776	32.8995	0.909091	1	1	5.96405	3.50863	20.107	7.93036	0.18463	0.092873	0.0884005	0.0184485	0.331494	0.125722	0.359966	0.159484	0.534325	0.161578	0.198802	0.116954	0.287243	0.113291	0.291834	0.115783	0.0788918	0.0774455
Caco-2_Non-treated	93	79	156	883	34	870	22	875.557	28.3418	1.65684	0.584848	10.0293	1	0.50641	0.603558	12.1239	12.3693	3.60555	1.62694	1.41421	10.2859	9.83419	-1.53839	40.5563	0.738318	1	1	4.36511	3.10243	10.6512	6.6655	0.0979932	0.06118	0.0416373	0.0212954	0.220642	0.430661	0.242254	0.148437	0.314783	0.152663	0.117976	0.0838494	0.134825	0.0843735	0.135294	0.087942	0	0.0154127
Caco-2_Non-treated	94	52	63	970	32	963	23	965.846	27.3077	1.24173	0.751389	8.13686	1	0.825397	0.805327	10.4951	9.43398	3	1.49481	1.20711	6	6.92528	0.0668039	28.4853	0.881356	1	1	4.96511	1.90209	11.6545	3.80922	0.17388	0.0582882	0.0385836	0.0170249	0.225958	0.291321	0.293295	0.116009	0.408313	0.123663	0.190966	0.0731572	0.224125	0.0732541	0.201476	0.0708047	0.0837724	0.0183342
Caco-2_Non-treated	95	542	1170	1135	44	1105	5	1120.94	26.0148	3.04678	0.883751	26.2697	1	0.463248	0.328216	42.1692	45.2217	7.81025	2.87537	2.23607	22.1711	19.7334	-0.570325	144.054	0.714097	1	1	22.0162	14.3908	125.232	68.0705	0.173145	0.100383	0.0588523	0.0253946	0.607466	1.37614	0.397565	0.193116	0.438347	0.224413	0.174732	0.114213	0.231056	0.125591	0.231753	0.123501	0	0.0306733
Caco-2_Non-treated	96	93	132	1239	30	1227	19	1232.52	24.6774	1.57997	0.48362	10.8817	1	0.704545	0.632923	12.2145	12.8062	4.12311	1.74043	1.41421	9.88996	10.6911	-0.851916	42.9706	0.869159	1	1	3.40539	0.936935	11.0781	2.63069	0.0742465	0.0146222	0.0443229	0.0139338	0.0900857	0.523975	0.170706	0.0611992	0.231267	0.0734578	0.0896155	0.0246562	0.119119	0.028287	0.127112	0.0276628	0.0136848	0
Caco-2_Non-treated	97	90	156	432	37	419	25	425.267	29.6333	1.42478	0.806899	10.7047	1	0.576923	0.701862	15.0232	14.8661	3.60555	1.73066	1.41421	8.83454	8.87403	0.954786	40.1421	0.841121	1	1	4.65409	5.81147	12.8154	13.9995	0.105752	0.136994	0.0388389	0.0181886	0.00645346	0.0103628	0.295252	0.211845	0.295252	0.219704	0.12928	0.16143	0.142393	0.15555	0.139694	0.153936	0.0464115	0.109646
Caco-2_Non-treated	98	275	529	618	41	595	18	605.604	27.28	1.88945	0.751354	18.7121	1	0.519849	0.529255	24.5263	25.4951	7	2.67014	2.23607	17.0229	16.1849	-0.946331	80.8051	0.818452	1	1	11.6017	16.8345	53.6402	69.7371	0.126011	0.167436	0.0645922	0.0737855	1.74047	1.77863	0.368258	0.403488	0.399271	0.425049	0.16814	0.243978	0.195055	0.25359	0.196341	0.277076	3.53e-06	0.0868785
Caco-2_Non-treated	99	112	182	162	37	148	24	154.625	29.4464	1.41056	0.542206	11.9416	1	0.615385	0.708939	13.486	13.6015	4.47214	2.03347	2	11.3274	11.3315	0.960729	44.5563	0.823529	1	1	9.56208	2.53459	33.8168	6.40756	0.206847	0.0431448	0.1116	0.013788	0.369107	0.460871	0.492561	0.0974862	0.492561	0.115152	0.239052	0.0633648	0.301935	0.0572104	0.292073	0.0588294	0.0249178	0.0202463
Caco-2_Non-treated	100	106	204	676	39	659	27	668.198	32.2264	1.7726	0.70886	11.6174	1	0.519608	0.564142	15.3952	16.1245	3.60555	1.74858	1.41421	11	10.859	-1.52923	48.5919	0.796992	1	1	12.9211	6.54873	38.8656	16.3466	0.27656	0.13483	0.0886447	0.0193147	0.471566	0.337178	0.481818	0.194793	0.625895	0.255746	0.300492	0.152296	0.366657	0.154213	0.369723	0.157038	0.130406	0.103369
Caco-2_Non-treated	101	290	624	749	35	723	11	735.293	22.3241	1.9895	0.922785	19.2156	1	0.464744	0.502639	32.1722	32.5576	5.83095	2.47036	2.23607	13.8609	12.3964	0.787356	85.1482	0.82153	1	1	22.0986	9.30954	105.298	34.9376	0.26326	0.0885807	0.0996304	0.0290927	1.76068	1.95912	0.565336	0.212975	0.613443	0.212975	0.294648	0.124127	0.363098	0.120474	0.355568	0.115848	0.07156	0.0533845
Caco-2_Non-treated	102	55	72	833	34	821	28	826.291	30.4909	1.26395	0.854504	8.36828	1	0.763889	0.791172	11.7738	11.0454	3	1.5569	1.41421	5	6.11585	1.51277	29.5563	0.916667	1	1	3.29841	2.02431	9.53069	4.54291	0.110569	0.0705374	0.055311	0.012333	0.635353	0.0321622	0.232975	0.13629	0.492314	0.13629	0.131936	0.0809722	0.173285	0.0825984	0.161549	0.0829933	0.0451913	0.0471404
Caco-2_Non-treated	103	348	987	149	39	102	18	126.086	27.9684	3.22408	0.978416	21.0496	1	0.352584	0.310166	51.7478	47.0744	5	2.14075	2	13.0964	10.6934	-1.2272	118.74	0.630435	1	1	33.8528	6.75419	143.287	21.7272	0.272041	0.0445475	0.0993895	0.0173936	1.10678	2.58047	0.628584	0.126432	0.813687	0.126432	0.322407	0.0643256	0.411743	0.0624345	0.458124	0.060844	3.25e-06	0.000910059
Caco-2_Non-treated	104	104	170	774	37	757	27	765.913	31.4904	1.42886	0.841517	11.5073	1	0.611765	0.699859	16.1429	16.1245	4.24264	1.93889	2	8.38435	8.7209	1.49091	43.2132	0.859504	1	1	6.21695	6.71838	22.5841	18.5248	0.159955	0.156062	0.0695971	0.0217572	0.846599	0.271706	0.335535	0.257764	0.445911	0.257764	0.168026	0.181578	0.217155	0.178123	0.205373	0.177368	0.00805968	0.119219
Caco-2_Non-treated	105	187	336	923	35	895	23	908.941	29.6738	2.58513	0.953059	15.4304	1	0.556548	0.386828	30.4928	27.1662	4.12311	1.83808	2	10.1315	9.23277	1.46086	77.9411	0.74502	1	1	13.1032	6.92782	47.6449	19.5758	0.18755	0.0844572	0.0614202	0.0216054	0.341327	0.998936	0.329193	0.188202	0.569722	0.188202	0.192694	0.10188	0.254786	0.104683	0.242865	0.104859	0.0432271	0.0307352
Caco-2_Non-treated	106	820	1333	1067	58	1036	15	1050.6	34.0305	2.1441	0.707674	32.3119	1	0.615154	0.466396	39.9094	42.19	11.3137	4.26488	4	29.0273	28.1975	0.0767969	148.64	0.808679	1	1	17.8473	16.0848	159.731	112.063	0.133591	0.108751	0.0586081	0.0311704	1.18887	2.29209	0.309171	0.266428	0.42248	0.266428	0.137287	0.123729	0.194794	0.136663	0.193908	0.156266	0	0
Caco-2_Non-treated	107	70	99	1261	35	1250	26	1254.84	29.7714	1.26165	0.677062	9.4407	1	0.707071	0.792614	11.4072	11.3137	3.60555	1.72136	1.41421	8	8.39485	-1.07979	33.3137	0.875	1	1	3.54881	1.09995	9.18337	2.69453	0.0976833	0.0265136	0.0249084	0.0118591	0.191898	0.156617	0.162885	0.0809636	0.25446	0.0809636	0.118294	0.036665	0.131191	0.0384933	0.135046	0.0434175	0.038831	0
Caco-2_Non-treated	108	43	60	367	37	361	27	363.86	31.3023	1.24138	0.849521	7.39928	1	0.716667	0.805556	10.8741	9.48683	2.82843	1.40549	1	5	5.73669	0.0559893	25.8995	0.877551	1	1	2.99259	3.59863	6.5903	6.75276	0.117585	0.141399	0.0264995	0.0180018	0.0841275	0.0746997	0.180223	0.186724	0.291822	0.196749	0.130113	0.156462	0.153263	0.157041	0.137369	0.159926	0.0837635	0.107572
Caco-2_Non-treated	109	66	128	446	37	430	29	436.318	32.5758	1.8084	0.909831	9.167	1	0.515625	0.552975	16.4499	15.5242	2.82843	1.46321	1	6.55473	6.82634	1.50578	38.7279	0.725275	1	1	4.22096	5.6057	9.32248	10.3475	0.107217	0.143979	0.0368732	0.0159679	0.178038	0.0136839	0.203432	0.207186	0.296473	0.207186	0.120599	0.160163	0.14125	0.15678	0.13652	0.157918	0	0.110606
Caco-2_Non-treated	110	615	2014	579	41	526	3	547.003	21.5463	3.70109	0.914457	27.9829	1	0.305362	0.27019	55.8152	53.3667	7.61577	2.71624	2.23607	24.3394	22.5875	-1.02056	169.125	0.57423	1	1	19.7548	32.3876	89.5079	139.321	0.107215	0.203054	0.0341781	0.0267196	1.25693	1.44364	0.264229	0.3188	0.309171	0.323914	0.131699	0.215918	0.145541	0.226539	0.14628	0.23069	0.0171078	0.125638
Caco-2_Non-treated	111	42	80	854	34	844	26	848.714	29.2857	1.27094	0.862281	7.31273	1	0.525	0.786822	10.6079	10	2.82843	1.38709	1	4.91935	5.37216	1.12511	25.8995	0.807692	1	1	4.2493	1.99748	8.74473	3.33054	0.114292	0.0651815	0.0881446	0.0183544	1.05138	0.126785	0.425397	0.127974	0.604166	0.127974	0.177054	0.0832284	0.208208	0.0792985	0.173871	0.0851083	0	0.0409189
Caco-2_Non-treated	112	102	228	869	33	850	21	859.294	27.2451	2.33118	0.89123	11.3961	1	0.447368	0.428967	18.6519	18.2483	3.16228	1.56097	1.41421	8.49706	8.45961	1.27811	54.663	0.71831	1	1	8.15531	3.81166	17.5758	7.43424	0.119414	0.0571409	0.0527473	0.014809	0.317441	0.562829	0.332112	0.127712	0.332112	0.132609	0.166435	0.0777891	0.172312	0.0728847	0.172161	0.0708853	0.0434677	0.0225472
Caco-2_Non-treated	113	162	240	1252	36	1232	24	1242.9	30.4383	1.52003	0.793763	14.3619	1	0.675	0.657881	19.2559	20.2485	5.65685	2.27135	2	11	11.712	-1.39174	55.6274	0.84375	1	1	5.93484	1.43395	22.1395	5.03417	0.106352	0.0178869	0.029304	0.012578	0.384879	0.461361	0.184863	0.0690294	0.265449	0.0785048	0.118697	0.0286791	0.136664	0.0310751	0.135046	0.031062	0.0432331	0.000486732
Caco-2_Non-treated	114	313	594	31	38	9	11	19.1917	25.2141	1.96172	0.868764	19.9631	1	0.526936	0.509757	29.4733	29.5296	6	2.63741	2.23607	15.2608	14.596	-0.577178	87.8406	0.843666	1	1	24.1007	8.34532	126.98	32.5271	0.160319	0.0843147	0.159951	0.0195206	4.44782	1.15612	0.834195	0.177002	0.834195	0.179275	0.321343	0.111271	0.405687	0.103921	0.271919	0.103927	0.0205146	0.0415019
Caco-2_Non-treated	115	167	340	92	38	75	18	82.7305	27.491	2.24889	0.90807	14.5819	1	0.491176	0.444664	23.6821	23.4307	4	1.8778	2	10.7331	9.91852	-0.583243	68.6985	0.780374	1	1	8.31794	6.08121	24.7327	18.0841	0.106784	0.0745316	0.0452981	0.0334547	1.57067	1.66525	0.268629	0.175348	0.340424	0.210116	0.138632	0.101353	0.1481	0.108288	0.149092	0.112249	0	0.00673236
Caco-2_Non-treated	116	172	408	366	43	342	26	354.407	32.5523	2.71202	0.871968	14.7986	1	0.421569	0.368729	24.1993	26.4197	4.24264	1.90433	1.41421	13.5987	11.8471	1.21598	76.5624	0.632353	1	1	9.48937	11.3394	26.0043	28.7721	0.122599	0.153296	0.0339364	0.0147612	0.244651	0.109834	0.243476	0.219809	0.262526	0.232799	0.13955	0.166756	0.151188	0.16728	0.151895	0.167307	0.0327257	0.083633
Caco-2_Non-treated	117	331	884	608	45	582	11	593.417	28.9668	3.55895	0.915707	20.5291	1	0.374434	0.280981	39.6185	34.2053	5.83095	2.17762	2	17.3214	15.9205	-0.409331	121.669	0.604015	1	1	20.5196	28.5773	72.3545	94.8815	0.154898	0.190142	0.062149	0.0661811	1.37267	2.20192	0.334079	0.433839	0.439329	0.449013	0.189997	0.264604	0.218594	0.286651	0.220527	0.314242	0.0500752	0.103275
Caco-2_Non-treated	118	70	120	898	38	886	28	892.643	32.8286	1.29322	0.612106	9.4407	1	0.583333	0.773266	11.1373	11.7047	3.60555	1.70703	1.41421	8.27721	8.80708	1.05998	33.7279	0.864198	1	1	5.94752	2.93468	17.5711	7.23154	0.189999	0.0823768	0.0634921	0.0207278	0.0231993	0.191926	0.527728	0.143861	0.542127	0.16596	0.198251	0.0978226	0.251016	0.103308	0.236153	0.106329	0.00904688	0.028741
Caco-2_Non-treated	119	59	88	1150	39	1142	28	1145.27	33.4746	1.25641	0.736553	8.66724	1	0.670455	0.79592	11.0511	10.8167	3.60555	1.63234	1.41421	7	7.47476	0.302141	30.5208	0.842857	1	1	4.10571	2.9117	10.4688	6.07204	0.125954	0.0789967	0.047985	0.0251012	0.246214	0.603568	0.302816	0.19588	0.33212	0.19588	0.152063	0.107841	0.177438	0.102916	0.184134	0.0995443	0.0483602	0.0388709
Caco-2_Non-treated	120	918	1768	1237	54	1185	20	1213.07	36.3181	2.88523	0.847849	34.1882	1	0.519231	0.346592	51.0152	51.1566	10.198	3.91444	3.16228	32.4727	27.0501	-1.55026	182.439	0.695982	1	1	22.9939	12.3023	157.811	70.2272	0.120889	0.0398197	0.0449329	0.0292905	1.90422	5.60074	0.295251	0.247961	0.472292	0.251587	0.141937	0.0759404	0.171908	0.0765002	0.162647	0.0622175	0	0.00941807
Caco-2_Non-treated	121	401	759	1278	51	1245	28	1261.64	39.207	2.41987	0.742641	22.5958	0	0.528327	0.413246	29.6454	32.249	8.06226	2.81716	2.23607	19.4029	19.8533	-1.40896	110.426	0.775629	1	1	11.6638	5.03401	56.7593	20.8179	0.105752	0.0367965	0.0343151	0.0144844	0.436089	0.800485	0.249829	0.117188	0.290367	0.128898	0.119018	0.0513675	0.141544	0.051915	0.14116	0.0514401	3.19e-06	0.00760756
Caco-2_Non-treated	122	109	225	33	40	18	25	26.1927	32.9908	1.72634	0.833968	11.7806	1	0.484444	0.579261	17.0912	17.6918	4	1.863	1.41421	8.96891	9.43115	-0.755744	48.6274	0.801471	1	1	14.4674	5.054	45.1311	11.8625	0.233213	0.0933596	0.171554	0.0140236	1.53691	0.35976	0.834195	0.196376	0.834195	0.196376	0.344461	0.120333	0.414047	0.10883	0.399028	0.104406	1.74e-06	0.0666405
Caco-2_Non-treated	123	254	700	754	48	726	23	738.606	35.8465	2.75474	0.927724	17.9834	1	0.362857	0.363011	33.8805	31.241	5	2.05174	2	13.8636	12.6465	1.0557	93.7696	0.651282	1	1	25.5603	11.6867	94.2299	37.0003	0.285604	0.117819	0.0871737	0.0282569	0.935535	1.08946	0.574616	0.220724	0.615152	0.231911	0.304289	0.139127	0.370984	0.14567	0.368025	0.145229	0.0542243	0.0606398
Caco-2_Non-treated	124	295	832	1293	50	1261	24	1277	34.7424	4.71119	0.711145	19.3805	1	0.354567	0.21226	31.7812	32.28	4.24264	1.79282	1.41421	23.9547	22.3436	0.752383	132.154	0.52305	1	1	13.6535	6.51904	39.7051	15.5188	0.10105	0.0367711	0.0338177	0.0157072	0.129823	1.43864	0.240793	0.116534	0.257644	0.117886	0.115707	0.0552461	0.134593	0.052606	0.136881	0.0504682	0.0171053	0
Caco-2_Non-treated	125	50	80	318	37	310	27	313.58	31.36	1.27589	0.781962	7.97885	1	0.625	0.783766	10.6016	9.48683	3	1.50289	1.20711	6.47183	6.60828	0.163835	28.3137	0.819672	1	1	4.00694	3.93241	8.85027	7.95292	0.138466	0.143402	0.0344322	0.0171487	0.196745	0.0810535	0.25617	0.219453	0.25617	0.219453	0.160278	0.157297	0.177005	0.159058	0.184864	0.155657	0.0979285	0.113308
Caco-2_Non-treated	126	143	220	404	40	384	29	393.413	34.3916	1.84349	0.897697	13.4935	1	0.65	0.54245	21.5942	20.6155	4.12311	1.86712	2	10	9.51466	1.36595	57.5563	0.798883	1	1	4.83644	8.34882	17.9366	22.63	0.0882799	0.14178	0.03724	0.0156861	0.496662	0.0535482	0.204886	0.203756	0.285715	0.232242	0.0912535	0.157525	0.125431	0.158252	0.125886	0.159112	0	0.112836
Caco-2_Non-treated	127	123	192	63	44	47	32	55.3008	37.9756	1.59987	0.754858	12.5143	1	0.640625	0.625049	16.4435	16.1555	4	1.88649	2	10.6014	10.7851	1.30332	49.7279	0.825503	1	1	5.40874	6.72931	17.7142	17.8672	0.112705	0.130673	0.0411477	0.0146995	0.2624	0.0456213	0.212945	0.184125	0.2906	0.190375	0.117581	0.146289	0.144018	0.145262	0.142859	0.146928	0.0202764	0.0995875
Caco-2_Non-treated	128	477	841	393	53	364	24	375.543	37.2872	2.17917	0.722605	24.6442	1	0.567182	0.45889	31.1243	34.8281	9.05539	3.29648	2.82843	22.5404	21.515	-0.510195	114.29	0.808475	1	1	12.8502	15.4485	70.0901	72.2724	0.111663	0.136882	0.0350468	0.0146507	0.848089	0.0380598	0.288891	0.211022	0.354336	0.225728	0.12723	0.152955	0.146939	0.151514	0.14665	0.150642	0.0188137	0.0926835
Caco-2_Non-treated	129	333	570	1093	44	1063	25	1076.9	34.3964	2.09035	0.844465	20.591	1	0.584211	0.478389	29.8549	29.8329	7.28011	2.77505	2.23607	16.7812	15.9906	1.37835	93.5269	0.808252	1	1	16.9785	11.5222	84.327	44.2813	0.198907	0.111414	0.0482296	0.0206387	0.373981	0.767726	0.342863	0.225712	0.454951	0.230682	0.202125	0.137169	0.253234	0.132977	0.257635	0.132472	0.0622743	0.0728809
Caco-2_Non-treated	130	993	1763	480	60	439	17	457.851	38.2377	2.5053	0.754186	35.5574	1	0.563244	0.399153	47.393	53.1507	10.6301	4.09191	3.60555	33.7474	31.1212	-0.603562	176.811	0.739389	1	1	18.8141	26.6178	147.122	172.178	0.110391	0.155029	0.0356532	0.018363	0.64823	0.278457	0.257889	0.240414	0.299647	0.250399	0.117588	0.166361	0.148159	0.173392	0.14922	0.172453	1.24e-05	0.110576
Caco-2_Non-treated	131	610	858	583	46	550	20	566.477	32.418	1.72262	0.656428	27.8689	1	0.710956	0.580512	33.1088	34.8281	10.0499	3.9094	3.60555	24.509	24.9769	1.22038	114.912	0.853147	1	1	14.913	28.4855	123.157	171.831	0.144336	0.20977	0.0554335	0.0686675	1.41222	1.71854	0.276693	0.519085	0.433469	0.519085	0.14913	0.284855	0.201897	0.281691	0.193899	0.269526	1.38e-05	0.135592
Caco-2_Non-treated	132	805	1880	631	61	584	21	611.902	43.3453	4.47448	0.744609	32.015	1	0.428191	0.22349	48.1836	51.614	9.21954	3.01927	2.23607	35.6654	32.1626	-1.12506	212.752	0.637371	1	1	28.7356	45.1103	144.487	200.897	0.135112	0.219426	0.0434643	0.0289784	0.8562	1.01789	0.337003	0.344846	0.496953	0.398448	0.154492	0.242528	0.179486	0.249561	0.175589	0.254576	1.31e-05	0.101421
Caco-2_Non-treated	133	212	300	852	44	832	29	840.561	35.3491	1.34228	0.599241	16.4294	1	0.706667	0.745003	18.8633	19.4165	7	2.71281	2.23607	14	15.1014	-1.55394	59.799	0.902128	1	1	8.1841	4.96041	44.6403	18.4075	0.129194	0.0739456	0.0715507	0.0136521	1.48685	0.303582	0.397328	0.153311	0.600989	0.153311	0.151557	0.0918595	0.210568	0.0868278	0.2005	0.0864827	0	0.0388419
Caco-2_Non-treated	134	247	483	872	47	851	24	861.3	36.0931	2.61823	0.613196	17.7339	1	0.511387	0.381938	22.7861	24.4131	6.32456	2.35466	2	17.3074	17.9994	-0.783237	90.1482	0.762346	1	1	15.4406	7.22311	62.1506	22.204	0.178146	0.0739626	0.0732601	0.0151392	1.38486	0.34413	0.603907	0.14177	0.603907	0.161184	0.190625	0.0891742	0.251622	0.0898947	0.251042	0.0887462	0	0.04502
Caco-2_Non-treated	135	92	176	912	42	896	31	903.554	36.3261	1.76265	0.707842	10.823	1	0.522727	0.567327	13.8735	15.1327	3.60555	1.68722	1.41421	9.61524	9.79986	1.56833	45.1421	0.741935	1	1	10.1703	4.88931	26.1356	10.496	0.201956	0.101617	0.0808303	0.0161876	0.408195	0.24717	0.429804	0.185028	0.588769	0.185028	0.24215	0.116412	0.284083	0.114087	0.254468	0.115603	0.0107474	0.0549709
Caco-2_Non-treated	136	294	644	260	57	237	29	249.483	40.0544	2.19967	0.832684	19.3477	1	0.456522	0.454614	28.3188	30	6	2.48121	2	17.1219	15.6815	0.797158	90.1482	0.720588	1	1	17.1845	12.797	69.3505	42.4175	0.179499	0.119587	0.0588554	0.0251072	0.883719	1.19113	0.35068	0.235488	0.472048	0.235488	0.207043	0.154181	0.235886	0.144277	0.23762	0.142886	0.043725	0.0578644
Caco-2_Non-treated	137	364	598	300	46	277	20	288.016	33.3489	2.1075	0.732695	21.5281	1	0.608696	0.474495	27.8686	31.8904	7.07107	2.8221	2.23607	19.9457	18.9662	-0.62712	98.1838	0.801762	1	1	20.1592	16.0618	107.376	60.9064	0.22541	0.123757	0.0698332	0.022444	1.2497	2.30019	0.458377	0.583454	0.592923	0.583454	0.229081	0.182521	0.294988	0.167325	0.292076	0.143515	0	0.0735561
Caco-2_Non-treated	138	206	342	554	47	535	29	545.869	37.5971	1.75592	0.781027	16.1953	1	0.602339	0.569502	22.2466	22.2036	5.09902	2.27747	2	14.6429	13.8929	-0.89509	67.4203	0.795367	1	1	8.74764	16.5558	34.8466	55.1043	0.130657	0.243059	0.0329613	0.0227472	0.23389	0.170057	0.254711	0.373441	0.316976	0.373441	0.141091	0.267029	0.169158	0.267496	0.170706	0.266481	0.017104	0.185749
Caco-2_Non-treated	139	120	196	638	47	624	33	630.875	39.4833	1.35349	0.628536	12.3608	1	0.612245	0.738828	14.4204	13.9284	5	2.10553	2	11.3842	11.2159	0.500057	45.1777	0.863309	1	1	6.10757	7.80117	20.1767	23.268	0.129185	0.175261	0.0405468	0.0194761	0.312795	0.344443	0.264228	0.267821	0.285727	0.284645	0.152689	0.195029	0.168139	0.1939	0.163383	0.188115	0.0698445	0.133753
Caco-2_Non-treated	140	912	1739	710	62	673	15	692.502	38.4079	3.04086	0.786821	34.0763	1	0.524439	0.328854	48.9526	48.1041	9.21954	3.51661	3.16228	34.1708	30.2126	0.176197	186.681	0.714174	1	1	47.4479	23.2654	344.93	152.757	0.280844	0.135762	0.0988945	0.0318657	0.608499	1.48775	0.620035	0.222699	0.690612	0.290953	0.291091	0.142733	0.378213	0.167497	0.375584	0.165223	0.0158833	0.0596254
Caco-2_Non-treated	141	75	90	891	42	881	33	885.747	37.3333	1.02433	0.461352	9.77205	1	0.833333	0.976245	10.4844	10.6301	4.12311	1.9551	2	8	9.30194	0.989424	31.0711	0.9375	1	1	5.27357	3.08167	17.4707	8.85154	0.182307	0.101698	0.0605617	0.0164827	0.351872	0.153152	0.263992	0.172971	0.428583	0.190727	0.181847	0.106265	0.232942	0.118021	0.239206	0.117271	0.0620383	0.0534343
Caco-2_Non-treated	142	135	255	242	50	227	33	234.089	41.3852	1.87641	0.729346	13.1106	1	0.529412	0.532933	17.2479	16.6433	4.12311	1.88198	2	11.6276	11.8	-0.55779	56.4203	0.767045	1	1	9.23705	5.10794	29.2145	13.546	0.164482	0.0822115	0.0565324	0.0184139	0.183901	0.314396	0.333835	0.165692	0.414909	0.165692	0.184741	0.102159	0.216404	0.100341	0.217474	0.101846	1.32e-05	0.0478724
Caco-2_Non-treated	143	324	594	321	50	299	23	308.34	36.6759	2.48731	0.64844	20.3108	1	0.545455	0.40204	25.9937	27.5136	6.32456	2.47195	2.23607	20.5922	19.7881	0.51251	100.634	0.713656	1	1	18.9208	14.2141	71.8461	48.7255	0.161663	0.130141	0.0529928	0.0197535	1.30651	0.482843	0.442495	0.222405	0.487428	0.222405	0.207921	0.156199	0.221747	0.150387	0.209528	0.152402	0.0561703	0.0958756
Caco-2_Non-treated	144	132	247	416	48	397	35	407.515	41.4015	1.60686	0.751961	12.9641	1	0.534413	0.622333	17.1197	18.2483	5	2.02607	2	11.6276	11.2855	1.54394	51.6274	0.785714	1	1	4.88931	7.48935	15.8471	21.2271	0.0810886	0.143273	0.0356532	0.0175651	0.257778	0.0121156	0.186581	0.209123	0.234443	0.209123	0.104028	0.159348	0.120054	0.160811	0.117949	0.164794	0.00782962	0.108171
Caco-2_Non-treated	145	54	77	875	42	868	31	871.13	37.037	1.26324	0.788705	8.29186	1	0.701299	0.791618	11.3398	10.4403	3	1.5082	1	6	6.97138	-0.0157795	29.2782	0.857143	1	1	3.9538	2.74891	9.15155	5.42844	0.135294	0.0839401	0.0417575	0.0187606	0.0807065	0.177326	0.309408	0.142537	0.386577	0.163301	0.141207	0.0981753	0.169473	0.100527	0.169482	0.101107	0	0.0643221
Caco-2_Non-treated	146	155	300	1299	50	1279	35	1288.47	42.129	2.00037	0.8042	14.0482	1	0.516667	0.499908	19.6385	21.9545	5	2.02565	2	12.6	11.6723	1.0836	62.4203	0.759804	1	1	6.48856	4.21246	20.773	11.9606	0.109413	0.0631647	0.0234432	0.0142701	0.343006	0.478835	0.215885	0.147507	0.310391	0.147507	0.115867	0.0752225	0.134019	0.0771651	0.13652	0.0768913	0	0.0255126
Caco-2_Non-treated	147	420	899	1329	63	1298	34	1314.3	46.6238	2.30026	0.513393	23.1249	1	0.467186	0.434734	27.4575	30.8058	8.24621	3.00041	2.23607	24.2062	23.5628	0.819476	110.184	0.713073	1	1	10.613	6.68211	53.1484	30.0509	0.0945126	0.0570835	0.0315014	0.0156436	0.538159	1.01569	0.249829	0.1314	0.267167	0.132715	0.107202	0.0674961	0.126544	0.0715497	0.125531	0.0728555	0.0168622	0.00981511
Caco-2_Non-treated	148	154	234	271	50	258	32	263.481	40.3052	1.60104	0.845314	14.0028	1	0.65812	0.624594	19.8705	20.2485	5.09902	2.20292	2	11.1359	10.6162	-0.295078	55.663	0.823529	1	1	11.2615	7.69633	44.4475	25.1098	0.237491	0.14293	0.0544609	0.0222298	0.168059	0.518384	0.400741	0.248856	0.577542	0.248856	0.234614	0.16034	0.28862	0.163051	0.290364	0.161727	5.75e-06	0.0485981
Caco-2_Non-treated	149	258	442	514	48	488	31	500.295	39.8527	2.09707	0.87135	18.1245	1	0.58371	0.476855	27.0063	26.9258	5.83095	2.35527	2	13.5978	13.251	1.23726	82.4558	0.819048	1	1	10.0453	15.2006	38.2169	52.1311	0.114286	0.184894	0.0358854	0.0181529	0.575928	0.493014	0.233212	0.275649	0.27938	0.286287	0.132175	0.200008	0.148128	0.202059	0.1475	0.202223	0	0.137107
Caco-2_Non-treated	150	527	945	775	59	740	32	757.474	45.759	2.07502	0.833814	25.9036	1	0.557672	0.481922	36.3921	37.0135	8.60233	3.36494	3	21.6749	20.0901	-1.01406	117.225	0.794872	1	1	15.6458	14.4037	103.443	74.9706	0.125398	0.117323	0.0667829	0.0242626	1.60542	1.04347	0.341881	0.251386	0.523322	0.276044	0.156458	0.144037	0.196287	0.142259	0.187919	0.137125	0	0.0450384
Caco-2_Non-treated	151	113	140	930	49	920	35	924.752	41.7345	1.21615	0.771051	11.9948	1	0.807143	0.822268	15.2983	14.7648	4.47214	2.09046	2	9	9.74153	0.13132	41.5563	0.904	1	1	7.56243	5.71601	29.2315	17.9134	0.202142	0.137005	0.0551893	0.0217749	0.214451	0.294601	0.28426	0.205094	0.529431	0.225396	0.20439	0.154487	0.258686	0.158526	0.250799	0.162411	0.0823062	0.0927496
Caco-2_Non-treated	152	244	650	98	48	72	23	84.6475	36.7213	2.47897	0.907726	17.6258	1	0.375385	0.403393	30.6688	27.2947	4.47214	2.08125	2	13.8947	12.8675	-0.891043	87.1838	0.691218	1	1	11.8057	9.06695	46.4252	29.639	0.149216	0.0994551	0.0449399	0.0216898	0.983422	0.879297	0.285718	0.190912	0.37144	0.190912	0.155338	0.119302	0.190267	0.121471	0.192683	0.121891	0.0127076	0.0539134
Caco-2_Non-treated	153	835	1813	149	62	100	25	125.377	42.412	3.03104	0.793207	32.6061	0	0.460563	0.32992	48.4433	51.9711	8.94427	3.39021	3	31.5296	29.4996	-1.25932	178.338	0.670144	1	1	40.6095	10.8603	290.461	57.0385	0.166066	0.0541803	0.173996	0.0142149	4.63623	1.36227	0.718938	0.124922	0.813687	0.140774	0.267168	0.0714491	0.347858	0.0683095	0.314176	0.0676471	0.0202778	0.0260053
Caco-2_Non-treated	154	77	120	487	45	475	35	480.545	39.2338	1.22189	0.653618	9.90149	1	0.641667	0.818405	11.6136	11.4018	4.12311	1.86018	2	8.21995	8.78948	-1.56785	34.3848	0.855556	1	1	3.63653	4.93407	10.9185	13.6869	0.100869	0.159038	0.0373616	0.0195561	0.140739	0.112918	0.200015	0.21402	0.315032	0.226654	0.125398	0.17014	0.141799	0.177752	0.139939	0.176713	0.0368888	0.113167
Caco-2_Non-treated	155	158	272	743	52	726	36	734.348	43.1962	1.47092	0.755115	14.1835	1	0.580882	0.679845	18.6685	18.4391	5	2.19827	2	12.522	12.239	1.01192	54.0416	0.863388	1	1	13.2037	5.53216	54.4283	17.8548	0.240427	0.0987821	0.0993895	0.0157599	0.723448	0.230315	0.535785	0.182031	0.613443	0.182031	0.280931	0.117706	0.344483	0.113005	0.324554	0.112441	0.107457	0.066784
Caco-2_Non-treated	156	612	1120	1143	66	1115	26	1130.47	44.2908	2.64425	0.666884	27.9146	1	0.546429	0.378179	37.1144	39.4588	9	3.24148	2.82843	26.6019	27.6562	-0.227137	142.604	0.723404	1	1	19.6865	7.35773	130.583	26.5077	0.159959	0	0.0525109	0.0220548	0.607474	7.93273	0.366557	0.213501	0.469117	0.239196	0.156242	0.0583947	0.213371	0.0433132	0.216117	0.0220548	1.03e-05	0
Caco-2_Non-treated	157	78	100	709	47	699	37	703.09	41.2692	1.11581	0.530154	9.96557	1	0.78	0.896206	11.0852	11.3137	4	1.89973	2	8.38435	9.39912	0.349085	33.0711	0.906977	1	1	9.59401	4.67117	32.144	11.4566	0.31271	0.125904	0.124298	0.0187626	0.374841	0.253885	0.591462	0.210471	0.627359	0.210471	0.309484	0.150683	0.412103	0.146879	0.409533	0.148119	0.0869504	0.0889564
Caco-2_Non-treated	158	348	729	978	57	951	30	964.244	41.9195	2.11551	0.847799	21.0496	1	0.477366	0.4727	31.2007	30.2324	6	2.61705	2.23607	17.6777	16.5463	0.950573	96.1838	0.778523	1	1	11.1268	7.38561	62.4054	29.5592	0.133834	0.0622395	0.0437118	0.0221333	0.079885	1.57908	0.248608	0.166282	0.374371	0.171366	0.130903	0.0868896	0.179326	0.0849402	0.181697	0.0863815	0.0107566	0.0114297
Caco-2_Non-treated	159	627	1386	1042	52	1000	19	1021.03	39.0909	2.98784	0.83929	28.2546	1	0.452381	0.33469	45.1464	44.4185	8.94427	3.25147	2.82843	28.2013	24.5454	1.21632	153.433	0.643737	1	1	18.7508	10.3949	109.441	50.8857	0.122108	0.013191	0.0488431	0.0465858	1.75586	5.98619	0.346524	0.301705	0.443719	0.313239	0.138895	0.0769992	0.174546	0.0811574	0.164598	0.0484089	0	0
Caco-2_Non-treated	160	82	170	400	47	383	37	390.756	41.7805	1.45821	0.898846	10.2179	1	0.482353	0.68577	16.0468	16.4924	3.60555	1.65927	1.41421	7.15542	7.03274	-1.14169	38.7635	0.811881	1	1	4.1243	5.70987	10.8695	13.6535	0.108682	0.151357	0.0263833	0.0162219	0.234736	0.143353	0.211234	0.205082	0.251783	0.235444	0.117837	0.163139	0.132555	0.166506	0.127473	0.166258	0.0422473	0.125052
Caco-2_Non-treated	161	116	182	477	51	463	38	470.405	43.6983	1.30147	0.585409	12.153	1	0.637363	0.76836	14.2574	13.9284	4.47214	2.04943	2	11.2924	11.559	-1.51162	43.5563	0.852941	1	1	4.79903	7.27728	17.2127	21.2211	0.118205	0.17005	0.0327228	0.0121651	0.363286	0.0679474	0.191221	0.255369	0.267167	0.255369	0.123052	0.186597	0.148385	0.182941	0.1458	0.183336	0.038596	0.140608
Caco-2_Non-treated	162	440	864	680	58	648	31	663.275	43.4636	1.96844	0.757307	23.6691	1	0.509259	0.508017	31.0898	32.5576	8.06226	3.18253	2.82843	18.1981	20.3035	1.20006	104.326	0.80292	1	1	18.2157	12.132	113.733	63.3205	0.162893	0.126041	0.0820591	0.0175793	2.12253	0.145867	0.509171	0.207815	0.739208	0.252934	0.204671	0.136314	0.258483	0.14391	0.232971	0.142006	1.14e-05	0.0867865
Caco-2_Non-treated	163	233	460	1257	55	1234	35	1242	44.2017	1.95524	0.426948	17.224	1	0.506522	0.511445	20.5922	25.0599	5.83095	2.31889	2	19	18.621	-0.65303	75.663	0.737342	1	1	7.67244	3.97882	30.7987	13.3836	0.104096	0.0382119	0.028083	0.0167145	0.345872	1.14799	0.219063	0.127573	0.271798	0.128754	0.109606	0.0568402	0.132183	0.0574403	0.129557	0.0574225	0	0.00863673
Caco-2_Non-treated	164	608	1786	165	80	127	33	148.696	57.4161	4.96392	0.650465	27.8232	1	0.340426	0.201454	47.5526	46.6905	6.08276	2.34777	2	37	36.1179	-0.337732	194.746	0.508787	1	1	42.215	10.7159	188.57	36.5984	0.16631	0.0471624	0.116475	0.0136188	4.56315	0.762362	0.627359	0.124075	0.731624	0.124075	0.244018	0.0619414	0.310149	0.0601947	0.262524	0.0615527	0.0109982	0
Caco-2_Non-treated	165	376	702	203	59	176	33	188.261	43.3112	2.20092	0.56993	21.8801	1	0.535613	0.454356	27.6088	32.5576	7.07107	2.75777	2.23607	24.8601	22.6859	-1.03309	101.977	0.723077	1	1	24.533	6.03503	137.881	24.4909	0.241035	0.0521747	0.116484	0.0129318	1.19595	0.280581	0.528206	0.114814	0.731624	0.116278	0.269594	0.066319	0.366705	0.0651353	0.332358	0.0643829	0.0825409	0.0249679
Caco-2_Non-treated	166	61	88	611	54	603	43	605.885	48.4262	1.32748	0.83319	8.81292	1	0.693182	0.753307	12.4295	11.6619	3.16228	1.56638	1.41421	6.95701	6.87334	0.301619	31.8995	0.859155	1	1	4.68907	7.86707	11.3528	16.1675	0.147503	0.238552	0.0398044	0.0328701	0.478772	0.34807	0.230287	0.3319	0.299884	0.365564	0.161692	0.271278	0.186111	0.265042	0.187918	0.259641	0.0559283	0.192193
Caco-2_Non-treated	167	159	252	685	61	673	40	679.038	50.3962	2.0044	0.87065	14.2283	1	0.630952	0.498902	21.9304	20.8806	4.12311	1.92011	2	11	10.7876	-0.154067	63.2843	0.80303	1	1	16.1804	7.59643	52.4443	23.0155	0.227544	0.129283	0.101345	0.0141449	1.65849	0.15979	0.510881	0.183193	0.620771	0.205056	0.294189	0.138117	0.329839	0.144752	0.337251	0.146321	0.0434779	0.0935905
Caco-2_Non-treated	168	638	1209	733	60	702	21	715.757	41.2649	2.10968	0.817322	28.5013	1	0.527709	0.474006	39.1712	40.8534	9.84886	3.63032	3.16228	24.8294	22.5697	0.392416	130.054	0.806574	1	1	25.8394	12.7958	228.499	67.1073	0.252149	0.089932	0.108913	0.0155581	0.842629	0.116072	0.531151	0.174023	0.627359	0.174023	0.232788	0.115277	0.358149	0.105184	0.35996	0.104505	0	0.0506433
Caco-2_Non-treated	169	204	325	152	55	139	30	144.779	42.1127	1.65383	0.902496	16.1165	1	0.627692	0.604656	25.5529	26	5	2.32318	2	11.4043	11.0056	-0.301709	65.1127	0.836066	1	1	24.3254	2.99996	102.208	12.1166	0.416363	0.0445456	0.102083	0.0141566	0.274546	0.169676	0.627359	0.109304	0.6337	0.109304	0.426762	0.0526309	0.501018	0.0593949	0.525277	0.060519	0.0779092	0.00843997
Caco-2_Non-treated	170	75	121	211	50	200	39	204.76	44.56	1.23683	0.833649	9.77205	1	0.619835	0.808518	13.3617	12.8062	4	1.77096	1.41421	7.07107	7.3796	0.705277	34.1421	0.903614	1	1	5.91357	2.09478	19.705	5.19854	0.182855	0.0561139	0.0885185	0.0148222	0.188646	0.107194	0.34946	0.119293	0.624674	0.119293	0.197119	0.0698262	0.262733	0.0693139	0.261792	0.0665464	0.00464943	0.0256079
Caco-2_Non-treated	171	251	399	430	54	411	33	420.618	43.6534	1.83495	0.638555	17.8769	1	0.629073	0.544973	21.3673	22.6716	6.7082	2.70443	2.23607	16.0619	16.4437	0.220287	76.0772	0.786834	1	1	7.88263	10.9531	32.8587	41.5409	0.097388	0.149173	0.0311361	0.0164397	0.590199	0.190728	0.222234	0.231742	0.281087	0.231742	0.115921	0.161075	0.130911	0.165502	0.133593	0.165584	0.0466429	0.06879
Caco-2_Non-treated	172	246	432	791	54	773	30	780.972	41.565	1.79672	0.830242	17.6979	1	0.569444	0.556569	24.5314	24.0416	5.83095	2.49984	2.23607	13.4164	13.6739	0.507813	74.5269	0.866197	1	1	7.64036	8.50975	40.3024	33.831	0.107206	0.12005	0.0527572	0.0169311	1.24662	0.143814	0.334069	0.186388	0.389503	0.194936	0.117544	0.130919	0.163831	0.137524	0.158497	0.138332	0.0107534	0.0887531
Caco-2_Non-treated	173	116	182	990	52	976	39	982.155	44.8534	1.38736	0.528348	12.153	1	0.637363	0.720794	14.0126	14.4222	4.47214	2.03949	2	11.8842	11.8971	-0.86207	44.9706	0.822695	1	1	6.47862	5.30283	23.2983	16.4684	0.158498	0.121245	0.049572	0.0224695	0.479665	0.233101	0.296716	0.230961	0.443968	0.230961	0.161966	0.132571	0.200848	0.141969	0.192442	0.143715	0.00929135	0.0539013
Caco-2_Non-treated	174	825	1677	50	70	11	27	32.6412	47.9188	1.97967	0.365552	32.4102	1	0.49195	0.505136	35.2862	42.0476	12.3693	4.41439	4	34.2	32.8441	-0.323255	143.261	0.815217	1	1	37.0352	15.9937	348.371	107.716	0.196046	0.114614	0.213556	0.0167276	3.65959	0.361743	0.751903	0.181536	0.832731	0.203456	0.29393	0.126934	0.422267	0.130565	0.387798	0.130468	0.0141654	0.0627693
Caco-2_Non-treated	175	271	551	181	59	162	30	172.904	42.941	2.01515	0.922795	18.5755	1	0.491833	0.496241	31.3786	29.7321	5.65685	2.4322	2.23607	13.0339	12.0899	0.457244	82.8406	0.806548	1	1	23.4803	4.29117	123.218	15.6034	0.323084	0.0424189	0.136761	0.014343	0.172377	0.551836	0.731624	0.107983	0.731624	0.123771	0.335433	0.0613025	0.454679	0.0575771	0.490599	0.0569705	9.36e-06	0.0186312
Caco-2_Non-treated	176	299	462	448	55	426	34	435.736	43.6856	1.53057	0.608807	19.5115	1	0.647186	0.653352	22.9695	24.7588	7.07107	2.92186	2.82843	19.1199	18.2221	-0.49513	75.8345	0.837535	1	1	7.60872	11.0778	42.9553	47.7784	0.11033	0.143846	0.0355311	0.0166988	0.263214	0.0508083	0.247143	0.214145	0.273272	0.237086	0.110271	0.160548	0.143663	0.159794	0.145801	0.158068	0.0249208	0.0987821
Caco-2_Non-treated	177	65	98	492	54	485	40	488.154	45.2769	1.3587	0.869413	9.09728	1	0.663265	0.735999	13.561	13.6015	3.16228	1.60855	1.41421	6	6.7003	-0.134001	33.3137	0.878378	1	1	4.30199	6.03572	9.43433	12.7325	0.114666	0.175822	0.0308919	0.0212163	0.421592	0.184997	0.278156	0.260363	0.278156	0.264535	0.138774	0.194701	0.145144	0.195885	0.146656	0.197287	0.0290744	0.135075
Caco-2_Non-treated	178	332	520	1005	49	979	29	991.747	37.3343	1.65172	0.730394	20.56	1	0.638462	0.60543	26.5625	25.318	7.2111	2.86633	2.82843	18.6918	18.1429	1.22091	83.0122	0.819753	1	1	12.4315	3.88453	72.9725	11.3133	0.169242	0	0.0510457	0.0198374	0.621893	4.95922	0.343357	0.189911	0.540183	0.189911	0.17266	0.0539518	0.219797	0.0340762	0.208307	0.0198374	0.00294215	0
Caco-2_Non-treated	179	55	84	331	51	319	44	324.655	46.4909	1.49478	0.904597	8.36828	1	0.654762	0.668995	13.5715	11.6619	2.82843	1.42093	1	5.33578	5.78508	1.32489	32.1421	0.833333	1	1	3.62533	5.26127	8.17542	10.2547	0.120528	0.168844	0.029304	0.0172843	0.183697	0.0527057	0.206608	0.222597	0.277671	0.229823	0.129476	0.187903	0.148644	0.186449	0.141163	0.189724	0.0620418	0.145986
Caco-2_Non-treated	180	130	228	407	55	388	43	396.3	48.1846	1.64469	0.852883	12.8655	1	0.570175	0.608016	18.5211	18.6815	5	2.01679	2	9.9485	9.66991	-1.1094	51.8345	0.844156	1	1	5.20452	7.68972	18.4051	21.7251	0.106485	0.152234	0.0356532	0.0141666	0.556279	0.104564	0.228586	0.227189	0.250074	0.227189	0.115656	0.170883	0.141578	0.167116	0.14629	0.166251	0.0266302	0.124521
Caco-2_Non-treated	181	204	437	868	56	845	37	854.691	46.6324	1.92503	0.89324	16.1165	1	0.466819	0.519473	25.8084	24.8395	5.38516	2.21947	2	12.5547	11.603	1.0639	70.2487	0.784615	1	1	16.3437	6.89047	63.6953	21.774	0.259348	0.0909469	0.053975	0.0152546	0.902424	0.248946	0.385104	0.165891	0.622962	0.166545	0.25537	0.107664	0.312232	0.106735	0.310874	0.106482	7.51e-06	0.0421885
Caco-2_Non-treated	182	101	150	954	50	944	35	948.842	42.7921	1.36064	0.786078	11.3401	1	0.673333	0.734948	14.9737	14.5602	4	1.94774	2	8.21995	9.25563	0.138607	41.5563	0.855932	1	1	6.77986	3.20198	22.5332	8.36855	0.170953	0.0566416	0.0507934	0.0273696	0.82589	0.822243	0.30624	0.16612	0.427363	0.16612	0.183239	0.0865399	0.223101	0.082857	0.220281	0.0830459	0.0171064	0.0172534
Caco-2_Non-treated	183	301	468	1091	57	1065	39	1078.71	47.103	1.76462	0.794745	19.5766	1	0.643162	0.566694	25.9934	25.632	6.40312	2.80066	2.23607	16.6503	15.7765	1.46043	81.6985	0.817935	1	1	13.306	11.1124	71.7486	45.9755	0.169237	0.134491	0.0730159	0.0176025	0.293468	0.313213	0.38511	0.226707	0.526257	0.247517	0.182274	0.152224	0.238367	0.152743	0.228333	0.152026	5.78e-06	0.0842905
Caco-2_Non-treated	184	917	1632	1186	64	1138	30	1161.24	44.2726	2.20208	0.798434	34.1696	1	0.561887	0.454116	45.7938	47.8539	11.1803	4.39715	4	32.8295	27.5716	-1.46045	159.296	0.77384	1	1	23.8949	6.57265	207.037	48.1174	0.163679	0.0308764	0.0608027	0.0210508	0.884204	1.35404	0.363128	0.131451	0.49866	0.148931	0.170678	0.0469475	0.225776	0.0524726	0.223451	0.0521041	0.00757206	0
Caco-2_Non-treated	185	341	609	1226	65	1197	44	1212.11	52.5924	2.05192	0.819613	20.8369	1	0.559934	0.48735	29.4302	28.6356	7	2.70381	2.23607	18.3842	16.8611	1.00273	93.7696	0.802353	1	1	10.4174	4.08145	48.4674	18.2347	0.104589	0.0340375	0.0372432	0.0183805	0.751731	2.15018	0.237866	0.138388	0.303063	0.138388	0.124016	0.0485887	0.142133	0.0534743	0.139818	0.0538733	9.89e-06	0
Caco-2_Non-treated	186	76	110	1236	57	1226	46	1230.13	50.25	1.10981	0.675134	9.83698	1	0.690909	0.901057	11.6232	11.6619	4.12311	1.86647	1.41421	8.04315	8.57436	-0.734772	32.5563	0.915663	1	1	2.83663	1.24897	8.62461	3.29854	0.0742465	0.0293795	0.039072	0.0148409	0.290461	0.412261	0.181695	0.0854632	0.217348	0.0854632	0.101308	0.044606	0.113482	0.0434019	0.113074	0.0461994	0.00587042	0.00311625
Caco-2_Non-treated	187	347	690	304	69	281	39	292.398	52.3458	2.12474	0.782808	21.0194	1	0.502899	0.470646	28.786	29.6142	7.07107	2.71596	2.23607	21.1535	17.9125	-0.124762	96.2548	0.788636	1	1	22.8111	22.2376	115.199	80.3027	0.257643	0.162845	0.0737485	0.0290727	1.02275	1.77052	0.49403	0.628764	0.628828	0.628764	0.268366	0.261619	0.331985	0.23142	0.327721	0.188356	0	0.126523
Caco-2_Non-treated	188	421	783	546	64	519	35	531.43	49.3967	1.99383	0.569889	23.1524	1	0.537676	0.501548	27.2751	28.3196	8.06226	3.09678	2.82843	23.2119	22.4125	0.589667	102.705	0.792844	1	1	11.5806	25.4355	68.8753	125.733	0.129189	0.279535	0.0341809	0.0197279	0.314045	0.244278	0.264229	0.361597	0.310874	0.361597	0.130119	0.285792	0.163599	0.298653	0.163129	0.298615	9.95e-06	0.208126
Caco-2_Non-treated	189	275	540	591	60	564	40	578.458	48.8327	2.6906	0.733355	18.7121	1	0.509259	0.371664	26.096	26.4764	5.09902	2.16538	2	17.7692	17.7413	1.47763	96.4264	0.719895	1	1	15.3407	30.4273	55.4272	100.026	0.154889	0.2903	0.0451717	0.0629637	1.22312	1.43734	0.419551	0.565763	0.419551	0.565763	0.182627	0.362229	0.201553	0.363729	0.205136	0.333882	0.0266324	0.190458
Caco-2_Non-treated	190	246	400	883	62	863	42	872.715	51.7602	1.84353	0.678699	17.6979	1	0.615	0.542438	21.5456	22.2036	6.32456	2.56877	2.23607	17.4731	15.8235	0.408365	75.4914	0.82	1	1	11.7524	7.65496	50.5428	28.0346	0.154098	0.0989965	0.0515262	0.0164188	0.360067	0.397853	0.361912	0.172428	0.408555	0.187334	0.175409	0.114253	0.205458	0.113962	0.203426	0.116934	0.0236949	0.0628649
Caco-2_Non-treated	191	595	1248	922	58	874	32	897.813	43.6504	4.04209	0.920398	27.5241	1	0.476763	0.247397	53.3783	48.7647	6.40312	2.48396	2.23607	23.8411	20.87	1.54865	173.847	0.624344	1	1	34.4832	19.4205	178.754	77.2869	0.20978	0.106784	0.0884005	0.0230505	2.02012	1.9223	0.577546	0.241913	0.644457	0.241913	0.221046	0.12449	0.300426	0.129894	0.290367	0.129163	0.00465232	0.0235177
Caco-2_Non-treated	192	49	70	53	54	46	44	49.4898	48.9796	1.17512	0.724043	7.89865	1	0.7	0.850977	9.8132	9.48683	3	1.5742	1.41421	6	6.7687	-0.347555	26.8995	0.875	1	1	3.39726	3.66095	8.38183	7.87876	0.1273	0.149671	0.0378494	0.0127492	0.278639	0.0759609	0.250313	0.19046	0.347993	0.211592	0.141553	0.15254	0.171058	0.160791	0.163256	0.158796	0.050072	0.118534
Caco-2_Non-treated	193	177	396	177	60	159	38	166.119	48.678	1.70195	0.903289	15.0121	1	0.44697	0.587561	23.751	25	5	2.19129	2	9.89949	10.19	0.641205	61.5269	0.859223	1	1	20.7836	3.08375	90.7585	10.5059	0.396215	0.0450569	0.0840006	0.0154373	0.858256	0.439977	0.700367	0.106747	0.731624	0.106772	0.392143	0.058184	0.51276	0.0593556	0.574604	0.0583977	0.0901103	0.0171593
Caco-2_Non-treated	194	63	99	252	54	241	45	246.825	48.5238	1.23856	0.626987	8.95623	1	0.636364	0.807386	10.6586	10.8167	3.60555	1.67844	1.41421	8	8.30335	0.957578	31.3137	0.818182	1	1	4.73126	4.14704	12.9429	8.96605	0.126692	0.122221	0.0716728	0.0214233	0.209637	0.253453	0.33237	0.213126	0.442748	0.213126	0.163147	0.143002	0.205444	0.142318	0.210392	0.144774	0.0405504	0.0984893
Caco-2_Non-treated	195	887	1600	370	62	320	30	344.372	44.9515	2.70406	0.878934	33.606	1	0.554375	0.369814	51.2651	51.2445	10.2956	3.67032	3.16228	27.6524	24.4506	1.23137	173.61	0.762683	1	1	20.4383	26.026	140.849	154.115	0.121134	0.156991	0.0369983	0.0175574	0.818309	0.314196	0.248122	0.25579	0.298179	0.265459	0.136255	0.173507	0.158793	0.173748	0.160086	0.173376	0	0.107188
Caco-2_Non-treated	196	52	88	487	54	479	43	482.731	47.2115	1.28125	0.810207	8.13686	1	0.590909	0.780486	11.3539	10.8167	3	1.46225	1	6.95701	6.65503	0.469465	28.935	0.764706	1	1	4.19322	5.49018	8.02941	10.4645	0.128705	0.178167	0.0275946	0.0201751	0.093181	0.0694407	0.257887	0.247106	0.257887	0.248057	0.155305	0.20334	0.154412	0.201241	0.158497	0.203898	0.0884118	0.159634
Caco-2_Non-treated	197	114	208	523	61	510	45	515.36	51.5789	1.78919	0.875782	12.0478	1	0.548077	0.558912	18.5102	17.2047	4	1.77073	1.41421	9.19239	8.935	-0.634223	50.6274	0.820144	1	1	6.02724	10.6957	17.0382	27.2039	0.119661	0.215735	0.0244211	0.0221258	0.279523	0.317158	0.195607	0.318781	0.265449	0.318781	0.136983	0.243084	0.149458	0.238631	0.152383	0.241293	0.0371217	0.16229
Caco-2_Non-treated	198	100	156	512	58	499	46	505.71	50.86	1.29329	0.620193	11.2838	1	0.641026	0.773222	13.495	13	4.12311	1.93827	2	10.3042	10.5861	-1.36877	40.3137	0.862069	1	1	4.319	7.94422	14.3072	21.9572	0.107219	0.202033	0.034188	0.0192817	0.12831	0.295335	0.174115	0.297858	0.273275	0.297858	0.11673	0.214709	0.143072	0.219572	0.144337	0.215473	0.0344329	0.137257
Caco-2_Non-treated	199	86	143	636	58	623	47	629.14	51.6512	1.37557	0.542695	10.4642	1	0.601399	0.72697	11.8067	12.3693	4.12311	1.87063	1.41421	10	9.91681	-1.27346	38.5563	0.826923	1	1	4.01253	7.08041	10.8971	18.0896	0.0880469	0.187545	0.0405277	0.0203708	0.147094	0.164507	0.253239	0.272193	0.254714	0.285039	0.118016	0.208247	0.126711	0.210344	0.130416	0.211954	0.0078176	0.151853
Caco-2_Non-treated	200	60	156	1117	54	1105	41	1109.57	47.0167	1.8431	0.782404	8.74039	1	0.384615	0.542565	13.0896	12.083	2.82843	1.34847	1	8.70651	8.15185	-0.420474	37.2782	0.652174	1	1	6.56049	4.27754	12.1642	7.14764	0.155315	0.0987784	0.0402931	0.0212291	0.484255	0.457279	0.314042	0.215262	0.394631	0.215262	0.177311	0.115609	0.202737	0.119127	0.186328	0.118852	0.0232023	0.0417868
Caco-2_Non-treated	201	320	550	216	69	191	47	204.416	56.5781	2.09429	0.726767	20.1851	1	0.581818	0.477488	26.6892	28.3196	6.08276	2.56157	2.23607	19.3196	18.3324	0.82049	91.7696	0.792079	1	1	19.3726	5.65849	97.7333	23.0215	0.241031	0.0571805	0.0637405	0.0152434	0.460295	0.553659	0.413196	0.11653	0.605866	0.129271	0.239168	0.069858	0.305417	0.0719422	0.305984	0.0726281	0.057392	0.0183967
Caco-2_Non-treated	202	39	56	415	54	408	46	411.282	50.0256	0.993968	0.578806	7.04673	1	0.696429	1.00607	7.95574	7.81025	3.16228	1.50858	1	5.81378	6.48764	0.736206	22.0711	0.866667	1	1	1.79245	3.34138	4.61664	6.52966	0.0911601	0.150093	0.0328458	0.018601	0.0391852	0.0630575	0.144581	0.212392	0.225411	0.212392	0.0896226	0.167069	0.118375	0.167427	0.111735	0.174736	0.0295624	0.0900294
Caco-2_Non-treated	203	60	70	835	55	825	48	829.617	51.2167	1.01448	0.700027	8.74039	1	0.857143	0.985725	10.4333	9.84886	4	1.76138	1.70711	6	7.45058	1.47022	27.6569	0.952381	1	1	3.85263	2.47339	12.1364	5.80151	0.139697	0.0842251	0.0556777	0.0147918	0.489771	0.073207	0.245191	0.154892	0.403677	0.154892	0.148178	0.0951303	0.202273	0.0966919	0.209538	0.098263	0.0464123	0.0397659
Caco-2_Non-treated	204	66	110	270	56	259	46	264.485	51.0606	1.28866	0.840239	9.167	1	0.6	0.775998	12.7685	12.7279	3.60555	1.65754	1.41421	6.57384	6.92331	-0.978365	32.6924	0.846154	1	1	6.05451	6.31425	16.6756	14.1043	0.18487	0.194648	0.0695971	0.0197904	0.192463	0.212027	0.45349	0.283727	0.465944	0.283727	0.201817	0.210475	0.252661	0.213702	0.254467	0.213356	0.0700955	0.167164
Caco-2_Non-treated	205	114	162	1274	56	1256	47	1265.2	50.9737	1.69063	0.892045	12.0478	1	0.703704	0.591495	18.8639	17.72	4.12311	1.81789	1.41421	8	8.52547	1.39595	49.2132	0.832117	1	1	5.25916	3.11212	14.5538	8.15221	0.1016	0.0587567	0.029304	0.0136506	0.0455974	0.183418	0.226631	0.116638	0.226631	0.122897	0.122306	0.072375	0.127665	0.0715106	0.13066	0.0714336	1.31e-05	0.0214752
Caco-2_Non-treated	206	218	480	229	66	209	42	218.142	52.6927	2.53846	0.629754	16.6603	1	0.454167	0.393939	23.1371	23.8537	4.47214	2.01256	2	17.8997	17.9728	-0.034415	83.3909	0.64881	1	1	16.9782	6.1882	66.5313	19.1331	0.237855	0.0726893	0.0695867	0.0153151	0.166765	0.32315	0.361674	0.135142	0.568508	0.14219	0.235809	0.0859472	0.30519	0.0877667	0.293532	0.0883981	9.63e-06	0.0388629
Caco-2_Non-treated	207	209	340	289	60	269	43	277.579	51.6699	1.51662	0.820253	16.3128	1	0.614706	0.65936	22.2352	22.4722	6	2.51053	2.23607	13.4	12.7186	0.865219	63.1127	0.881857	1	1	12.3782	21.9961	60.4281	106.486	0.220827	0.408934	0.0644731	0.0976647	0.212545	0.401362	0.385109	0.642572	0.617832	0.780988	0.229225	0.407335	0.28913	0.509504	0.283282	0.532379	0.0449429	0.173439
Caco-2_Non-treated	208	133	238	391	59	374	45	382.451	51.4361	1.88153	0.80803	13.0131	1	0.558824	0.531483	17.8945	18.3576	4.24264	1.90005	2	11.877	10.5424	-0.907509	56.0772	0.806061	1	1	5.66706	7.18254	17.5275	20.4574	0.104226	0.139763	0.0326007	0.0133338	0.493213	0.151722	0.217351	0.20024	0.258134	0.227879	0.118064	0.149636	0.131786	0.153815	0.131027	0.155215	0.016863	0.0931464
Caco-2_Non-treated	209	328	837	497	74	466	47	479.515	60.7561	3.36127	0.912826	20.4358	1	0.391876	0.297507	37.4069	38.9487	5.38516	2.10577	2	17.1957	15.2751	0.970401	117.705	0.674897	1	1	11.68	21.4565	43.103	66.3403	0.0976914	0.184112	0.0324879	0.0176175	0.140407	0.516521	0.236153	0.276805	0.256178	0.28615	0.112307	0.206313	0.131412	0.202257	0.132114	0.199777	2.13e-06	0.120978
Caco-2_Non-treated	210	244	486	662	62	635	44	645.906	53.0328	2.14762	0.864298	17.6258	1	0.502058	0.465631	26.855	26.3059	5.38516	2.27069	2	15.4952	13.5075	-1.45733	81.1482	0.779553	1	1	8.91621	12.1454	33.6349	40.0842	0.100865	0.133585	0.0385907	0.0279249	0.528077	0.953464	0.267165	0.273974	0.267165	0.281253	0.12558	0.171062	0.137848	0.164279	0.135053	0.160293	0.0339552	0.0890779
Caco-2_Non-treated	211	676	1080	966	65	926	38	944.546	52.1805	2.31119	0.797033	29.3379	1	0.625926	0.432677	40.6795	39.5601	8.94427	3.50612	3	25.2595	24.5678	1.35231	140.119	0.7806	1	1	21.2465	14.3124	164.306	87.4582	0.170953	0.0963829	0.0698413	0.0319599	1.23885	1.93332	0.349208	0.258745	0.538708	0.263729	0.168623	0.113591	0.243057	0.129376	0.239074	0.128138	0	0.019167
Caco-2_Non-treated	212	227	425	1006	59	981	42	994.573	51.4758	1.7728	0.882149	17.0007	1	0.534118	0.564081	26.5924	24.5153	5	2.32762	2	14.0108	12.5242	-1.33638	71.1127	0.744262	1	1	13.4812	10.8097	59.6594	39.6022	0.212341	0.159158	0.0481041	0.0170273	0.106839	0.159423	0.322845	0.243758	0.498672	0.243758	0.210644	0.168902	0.262817	0.174459	0.260936	0.176302	0.0932962	0.0428411
Caco-2_Non-treated	213	328	1332	1038	68	1002	31	1014.72	52.5762	4.8198	0.746799	20.4358	1	0.246246	0.207477	36.3524	40.2492	6.08276	2.07076	1.41421	24.1862	24.1762	0.887117	140.947	0.428198	1	1	23.8097	19.3414	73.3162	59.3757	0.172653	0.154042	0.0493388	0.0373343	0.94801	1.1772	0.365094	0.28586	0.423936	0.307064	0.186013	0.151105	0.223525	0.181023	0.228097	0.190385	0.0373665	0
Caco-2_Non-treated	214	332	600	1108	63	1088	33	1098.02	45.25	1.72095	0.806106	20.56	1	0.553333	0.581075	27.6454	30.3645	7.81025	3.00344	2.82843	17.6644	16.3597	-0.263342	84.734	0.807786	1	1	11.2055	11.7396	62.0817	50.6559	0.130406	0.12159	0.0525031	0.0306272	0.990749	1.28283	0.307459	0.299607	0.423942	0.299607	0.14366	0.150508	0.186993	0.152578	0.189505	0.158358	0	0.0335098
Caco-2_Non-treated	215	362	750	1209	70	1179	45	1194.33	56.174	2.05578	0.869963	21.4689	1	0.482667	0.486434	32.5149	30.0832	6.40312	2.73408	2.23607	16.8868	16.0337	1.06318	96.7046	0.771855	1	1	9.88454	3.78197	50.9717	18.8188	0.0937814	0.0352249	0.0417473	0.0158464	1.28393	0.556868	0.279367	0.129941	0.450307	0.129941	0.120543	0.0461216	0.140806	0.0519856	0.135055	0.0512933	0.00929023	0.00518371
Caco-2_Non-treated	216	162	224	1304	62	1288	48	1294.99	54.6914	1.24702	0.553623	14.3619	1	0.723214	0.801911	16.2064	16.5529	6	2.44349	2	13	13.4962	1.39717	50.3848	0.89011	1	1	4.59926	3.29088	18.7465	12.2287	0.0823066	0.0583445	0.0329681	0.017129	0.22394	0.400878	0.18487	0.12624	0.248606	0.151362	0.102206	0.0731306	0.115719	0.0754861	0.121379	0.0726975	0.0310237	0.0187601
Caco-2_Non-treated	217	233	380	173	70	153	51	160.876	59.897	1.36474	0.499958	17.224	1	0.613158	0.73274	19.2246	19.3132	6.7082	2.80035	2.23607	17.4629	16.6495	0.117799	63.2132	0.869403	1	1	15.0915	2.86512	67.7175	13.0906	0.166617	0.042274	0.087661	0.0147218	2.10274	0.295565	0.568499	0.109116	0.731624	0.120927	0.264762	0.0502652	0.290633	0.0561827	0.239201	0.0549311	0.0559321	0.00558571
Caco-2_Non-treated	218	345	589	329	63	298	44	311.226	53.2841	1.72834	0.855237	20.9587	1	0.585739	0.578589	30.1921	30.5941	7.61577	2.98547	2.82843	17.3925	15.6467	-1.37773	86.5624	0.823389	1	1	13.5233	13.7136	85.0273	63.0235	0.16753	0.163167	0.0746039	0.0192757	1.96437	0.275659	0.319907	0.239334	0.562397	0.266262	0.177938	0.180443	0.246456	0.182677	0.239076	0.183448	0	0.118842
Caco-2_Non-treated	219	595	1332	861	69	824	33	840.079	53.1983	3.89758	0.752925	27.5241	1	0.446697	0.25657	41.4473	42.0119	6.32456	2.53879	2.23607	29.2572	27.2767	0.92825	170.711	0.640474	1	1	28.8298	14.5961	146.22	58.9402	0.162896	0.0817324	0.0761905	0.0183537	1.45003	1.358	0.452029	0.160396	0.580722	0.167004	0.190926	0.096663	0.245747	0.0990592	0.243726	0.100176	0.00611928	0.0395057
Caco-2_Non-treated	220	178	408	1070	65	1053	41	1061.98	53.118	2.49931	0.821159	15.0545	1	0.436275	0.400111	22.3003	23.5372	4.47214	1.89782	2	14.0463	12.7268	-0.280541	74.7696	0.73251	1	1	10.4921	9.53611	34.9635	26.6399	0.142012	0.135933	0.052503	0.0157245	0.332371	0.328741	0.323086	0.215992	0.40855	0.215992	0.163938	0.149002	0.196424	0.149663	0.190974	0.151642	0.0605709	0.0738962
Caco-2_Non-treated	221	77	108	1289	60	1280	48	1284.66	53.0649	1.37574	0.744998	9.90149	1	0.712963	0.726884	12.5765	12.53	3.16228	1.69966	1.41421	8	8.38937	0.3457	36.4853	0.875	1	1	3.03895	2.22137	9.08654	5.18487	0.082367	0.0539383	0.0395599	0.0127296	0.0821149	0.135571	0.174126	0.110728	0.212954	0.117289	0.089381	0.0653344	0.118007	0.0673359	0.114784	0.0679249	0.0280933	0.0196171
Caco-2_Non-treated	222	461	837	105	60	78	29	93.18	46.4881	2.04112	0.756313	24.2273	1	0.550777	0.489927	31.9452	32.5576	9.05539	3.29999	2.82843	21.2132	20.8989	-0.671594	108.74	0.852126	1	1	16.6417	10.5119	96.835	54.1297	0.139504	0.0952922	0.065326	0.0213466	2.20908	1.38953	0.484007	0.185409	0.484007	0.219916	0.178943	0.113031	0.210054	0.117418	0.198785	0.115733	0.0310167	0.0591755
Caco-2_Non-treated	223	80	132	258	62	247	50	252	55.1875	1.25758	0.781113	10.0925	1	0.606061	0.79518	13.0097	12.53	3.60555	1.80046	1.41421	7.77817	8.12313	-0.675886	35.5563	0.888889	1	1	5.75711	5.6849	18.1281	15.032	0.172419	0.175769	0.0561661	0.0133286	0.197192	0.119576	0.352391	0.228374	0.428826	0.240065	0.185713	0.183384	0.226601	0.1879	0.214418	0.190544	0.0854801	0.134613
Caco-2_Non-treated	224	251	486	503	62	476	44	490.088	53.5339	2.4213	0.831099	17.8769	0	0.516461	0.413001	27.9023	28.2312	6.40312	2.29292	2	15.5226	15.5171	1.36891	87.3909	0.695291	1	1	9.93337	15.9014	39.0647	51.7588	0.122359	0.189744	0.0341893	0.0169473	0.0396075	0.196254	0.290121	0.256093	0.301111	0.290139	0.127351	0.203864	0.155636	0.20621	0.155324	0.206556	0.0295596	0.112409
Caco-2_Non-treated	225	198	375	607	68	582	53	594.258	59.1465	2.03651	0.920706	15.8777	1	0.528	0.491036	26.5406	25.632	5	2.12968	2	10.7517	10.3577	-1.15398	71.1838	0.828452	1	1	7.27897	15.5045	29.6828	51.1663	0.108682	0.241289	0.0417515	0.0179961	1.34457	0.306358	0.270092	0.327821	0.337003	0.328742	0.121316	0.258408	0.149913	0.258415	0.147503	0.257801	0	0.193904
Caco-2_Non-treated	226	60	90	734	61	724	52	728.75	56.2167	1.09458	0.685738	8.74039	1	0.666667	0.913593	10.3913	9.84886	3.16228	1.69039	1.41421	7.07107	7.56328	0.910286	28.7279	0.923077	1	1	5.12493	2.59967	15.5928	6.42809	0.189264	0.0919453	0.0642164	0.0150291	0.0834329	0.087226	0.368011	0.152005	0.627359	0.179868	0.204997	0.103987	0.25988	0.107135	0.254946	0.10746	0.0649663	0.068629
Caco-2_Non-treated	227	90	165	1060	65	1045	54	1052.39	58.1444	1.50916	0.883962	10.7047	1	0.545455	0.662619	16.3415	17.2047	4	1.70938	1.41421	8.22192	7.64062	-1.01311	41.3137	0.841121	1	1	6.04383	5.53523	17.4582	13.5807	0.150803	0.129484	0.0466422	0.020518	0.317418	0.402744	0.253001	0.209711	0.320156	0.230789	0.15497	0.141929	0.19398	0.150897	0.190974	0.146352	0.0449421	0.0847121
Caco-2_Non-treated	228	89	140	1286	63	1272	53	1277.97	57.1798	1.68021	0.675114	10.6451	1	0.635714	0.595164	13.2236	13.9284	4	1.7142	1.41421	9	9.7552	1.16908	43.3492	0.809091	1	1	4.66369	2.74659	11.0328	6.23249	0.0981798	0.05657	0.0284493	0.0127728	0.210736	0.133008	0.2005	0.12683	0.221989	0.12683	0.119582	0.0704253	0.123964	0.0700279	0.125774	0.0702429	0.0515375	0.0127843
Caco-2_Non-treated	229	44	81	272	60	263	51	267.864	55.7045	1.3254	0.6781	7.48482	1	0.54321	0.754487	9.62453	8.94427	3	1.41754	1	7.44208	7.07374	-1.31401	27.0711	0.8	1	1	5.28352	6.56331	11.64	11.2408	0.200254	0.218028	0.0559219	0.0287884	0.30251	0.352247	0.326262	0.421661	0.529436	0.421661	0.211341	0.262532	0.264545	0.255473	0.256176	0.240397	0.0576413	0.194557
Caco-2_Non-treated	230	257	408	904	66	880	49	890.615	57.4669	1.54767	0.790971	18.0893	1	0.629902	0.646134	23.5995	23.5372	6.40312	2.71278	2.23607	14.758	14.4395	1.24452	70.6985	0.871186	1	1	16.9007	8.28869	87.7097	35.0309	0.247138	0.108013	0.092186	0.0246865	1.47656	1.11054	0.538716	0.220662	0.682063	0.259204	0.272592	0.133688	0.341283	0.136307	0.343111	0.130405	0	0.0626477
Caco-2_Non-treated	231	78	132	1110	62	1099	50	1104.12	56	1.17734	0.634379	9.96557	1	0.590909	0.849374	11.5667	11.1803	4.12311	1.89724	2	8.49706	8.94132	-0.526234	33.9706	0.876404	1	1	5.21748	3.9433	17.4824	9.56907	0.177662	0.0960553	0.0512821	0.025033	0.394434	0.28348	0.414896	0.232302	0.414896	0.232302	0.179913	0.135976	0.224134	0.12268	0.233211	0.121367	0.0139298	0.0182118
Caco-2_Non-treated	232	174	280	125	63	105	49	115.259	56.2414	1.52254	0.769865	14.8843	1	0.621429	0.656796	19.4559	19.4165	5.38516	2.27659	2	12.0208	12.4169	-1.53475	57.6985	0.816901	1	1	5.07221	4.17607	28.2659	14.3784	0.107823	0.0661233	0.0481074	0.0167971	0.226183	0.567446	0.237127	0.154578	0.406602	0.154578	0.101444	0.0835215	0.162448	0.0826348	0.15361	0.0840714	0	0.0409178
Caco-2_Non-treated	233	159	418	235	72	213	53	223.415	61.5535	2.1219	0.948089	14.2283	1	0.380383	0.471276	27.2306	24.6982	4.12311	1.86225	2	9.19239	8.65944	-0.834947	65.1127	0.764423	1	1	11.8895	5.33919	45.8135	14.6382	0.199519	0.0736242	0.0847357	0.0187134	1.47523	0.827394	0.424185	0.154883	0.556298	0.154883	0.212313	0.0953427	0.288135	0.0920642	0.281082	0.0925551	0	0.0335164
Caco-2_Non-treated	234	209	315	1048	71	1033	50	1040.31	58.9665	1.64344	0.76344	16.3128	1	0.663492	0.608479	21.0153	21.5407	5.83095	2.43735	2.23607	13.5198	13.5733	-0.258791	65.6985	0.836	1	1	8.65699	8.41872	39.7336	32.2985	0.150432	0.119564	0.042735	0.0358856	0.288855	0.945254	0.295003	0.255685	0.396097	0.275923	0.151877	0.147697	0.190113	0.154538	0.187306	0.152803	0.0139286	0.0751061
Caco-2_Non-treated	235	229	504	379	72	355	51	366.24	61.3362	2.2863	0.9155	17.0755	1	0.454365	0.437389	28.1603	28.3196	5.38516	2.21842	2	11.3714	11.3294	-0.896946	81.1127	0.776271	1	1	8.12914	10.9679	27.6306	35.197	0.0887799	0.134764	0.0335775	0.0184636	0.579551	0.27779	0.231515	0.236428	0.24055	0.236428	0.112905	0.152332	0.120657	0.153699	0.120892	0.15367	1.31e-05	0.0967847
Caco-2_Non-treated	236	156	228	526	70	514	51	519.744	60.75	1.44639	0.75947	14.0935	1	0.684211	0.691378	17.9018	18.2483	5.38516	2.32651	2	10.955	11.6459	0.043333	53.2487	0.876404	1	1	5.32012	11.7667	22.7094	44.9222	0.114777	0.237653	0.0310166	0.0421712	0.471444	0.472398	0.229551	0.370142	0.294753	0.449034	0.115655	0.255797	0.145573	0.287963	0.147504	0.263249	3.25e-06	0.199441
Caco-2_Non-treated	237	796	1462	584	76	541	42	560.554	57.9799	2.48004	0.771482	31.8355	1	0.54446	0.40322	42.5865	42.5206	11.0454	3.91883	3.16228	29.9501	27.0957	1.16814	157.504	0.778865	1	1	21.8489	52.4146	166.073	350.867	0.155314	0.38317	0.0544478	0.0548355	0.3969	0.339149	0.428829	0.590194	0.454948	0.619764	0.158325	0.379816	0.208635	0.440787	0.201965	0.452617	0.0107548	0.238341
Caco-2_Non-treated	238	160	280	724	69	704	55	713.569	61.9312	1.8428	0.818706	14.273	1	0.571429	0.542653	19.9823	19.6469	5	2.01961	2	12.4416	11.4741	-1.51059	60.8701	0.8	1	1	9.75317	6.27726	38.8675	18.5725	0.161673	0.0996713	0.0793636	0.0149136	0.692767	0.128084	0.425411	0.164527	0.46546	0.164527	0.184022	0.118439	0.242922	0.116078	0.240545	0.114965	0.048115	0.0646426
Caco-2_Non-treated	239	543	1015	764	79	729	50	745.031	64.2965	2.71677	0.836265	26.2939	1	0.534975	0.368084	38.3176	39.1152	7.2111	3.00859	2.82843	23.2551	21.0105	1.14041	136.154	0.731806	1	1	18.4654	16.0858	102.795	73.5163	0.136521	0.112691	0.0496887	0.022525	1.35202	1.14348	0.3121	0.211601	0.459842	0.23009	0.152606	0.132941	0.189309	0.135389	0.180349	0.134705	0.0139202	0.0470083
Caco-2_Non-treated	240	56	120	767	63	755	53	760.946	57.4107	1.4337	0.793351	8.44402	1	0.466667	0.697497	11.6081	12.083	3	1.52604	1.41421	6.91399	7.06657	-0.984834	31.7635	0.811594	1	1	3.36808	2.98097	7.43511	6.03555	0.0947625	0.090009	0.0432234	0.0170939	0.227151	0.259418	0.318206	0.189625	0.318206	0.189625	0.124744	0.110406	0.13277	0.107778	0.127485	0.112714	0.0107576	0.059248
Caco-2_Non-treated	241	271	506	987	71	964	49	976.129	59.7085	1.60235	0.415564	18.5755	1	0.535573	0.624083	20.3733	22.8035	7.2111	2.80935	2.23607	18	18.5308	0.0720755	73.8701	0.828746	1	1	9.34576	8.31137	51.4967	36.3782	0.135238	0.115233	0.0498186	0.0202848	0.798408	0.546673	0.279621	0.216858	0.389511	0.216858	0.141602	0.12593	0.190025	0.134237	0.181695	0.135891	0.0339556	0.034754
Caco-2_Non-treated	242	144	315	1118	67	1103	46	1111.92	57.8472	2.46323	0.764621	13.5406	1	0.457143	0.405971	20.6001	21.095	4	1.80181	2	14	13.2764	-0.17882	66.7635	0.663594	1	1	12.671	4.0309	35.5904	8.484	0.191222	0.031585	0.0525031	0.0263801	0.388396	1.8406	0.341636	0.143158	0.454945	0.162254	0.204371	0.0650145	0.247156	0.0589166	0.237607	0.0587114	0.0962149	0
Caco-2_Non-treated	243	175	324	1135	70	1117	52	1126.1	59.7714	1.86706	0.818403	14.9271	1	0.540123	0.535601	21.0829	21.9317	5	2.14277	2	12.7279	12.1152	0.784982	64.0772	0.784753	1	1	8.25336	1.40576	35.5155	3.23318	0.15288	0	0.0521355	0.0142635	0.925586	1.55635	0.257644	0.0969612	0.432001	0.0969612	0.147381	0.0251028	0.202946	0.0184753	0.206848	0.0142635	0.00147802	0
Caco-2_Non-treated	244	310	704	1198	74	1166	52	1181.83	61.971	2.51144	0.929979	19.8672	1	0.440341	0.398177	35.2706	33.6155	5.09902	2.315	2	14.9963	12.9659	1.1693	98.9117	0.717593	1	1	13.4966	2.37807	61.2196	8.32599	0.123334	0.0125508	0.073518	0.0134845	3.06751	1.00577	0.400246	0.0832483	0.423689	0.0850502	0.160673	0.0283104	0.197483	0.026858	0.183152	0.0249287	1.85e-06	0
Caco-2_Non-treated	245	151	234	202	66	184	53	191.483	59.1192	1.53709	0.764716	13.8658	1	0.645299	0.650581	17.9504	17.72	5.38516	2.22698	2	11.9266	11.5667	-1.52818	54.0061	0.825137	1	1	10.6794	2.72369	42.4411	9.37641	0.221978	0.0497769	0.0619048	0.0115245	0.51738	0.105962	0.343346	0.104714	0.538951	0.111597	0.222488	0.0567435	0.281067	0.0620954	0.271673	0.060283	0	0.00802064
Caco-2_Non-treated	246	96	156	1077	65	1064	53	1069.27	59.2812	1.19512	0.565296	11.0558	1	0.615385	0.836733	12.7005	12.3693	4.47214	1.98229	2	10.1193	10.4765	-0.928904	37.9706	0.888889	1	1	5.39159	5.24755	20.7608	15.6623	0.163129	0.147151	0.0590901	0.01728	0.253234	0.185438	0.352384	0.221643	0.451774	0.221643	0.163382	0.159017	0.216258	0.163149	0.214411	0.165153	0.0266211	0.0656816
Caco-2_Non-treated	247	98	165	829	64	818	49	822.837	56.602	1.81278	0.660267	11.1704	1	0.593939	0.55164	14.1455	14.8661	3.16228	1.66365	1.41421	9.92278	10.6237	-0.0137907	47.2487	0.765625	1	1	9.03523	3.90155	24.186	9.22943	0.191223	0.0810193	0.0576313	0.0154946	0.657684	0.130907	0.368022	0.161852	0.408561	0.171824	0.225881	0.0975387	0.246796	0.0941779	0.256425	0.0923968	0.0495869	0.0475008
Caco-2_Non-treated	248	125	192	872	68	856	56	863.224	61.112	1.19827	0.562371	12.6157	1	0.651042	0.834536	14.1564	15.1327	5.09902	2.2421	2	11	11.7057	1.46114	43.3848	0.899281	1	1	6.32291	4.77746	26.027	15.7023	0.161487	0.106996	0.052503	0.0187693	0.369344	0.144184	0.32455	0.166917	0.366799	0.183788	0.166392	0.125723	0.208216	0.125618	0.209653	0.125794	0.0139269	0.0742268
Caco-2_Non-treated	249	56	72	969	64	960	56	963.732	59.1964	1.1061	0.677212	8.44402	1	0.777778	0.904077	10.0031	10	3.60555	1.67441	1.41421	7	7.36018	-0.984034	27.8995	0.918033	1	1	2.60977	2.18737	7.23718	5.06514	0.0901216	0.0723591	0.044695	0.0181503	0.243248	0.161125	0.209536	0.124156	0.299391	0.142515	0.104391	0.087495	0.129235	0.0904488	0.119663	0.0905094	0.0136806	0.049863
Caco-2_Non-treated	250	548	1295	263	80	226	45	243.142	62.5274	2.9062	0.884349	26.4147	1	0.423166	0.344091	42.5399	42.2019	6.7082	2.8475	2.23607	23.7711	19.8588	0.768007	141.468	0.70801	1	1	29.1129	16.7022	162.114	74.6071	0.217351	0.108878	0.0761808	0.0260033	0.874323	1.62889	0.60098	0.221123	0.651041	0.233915	0.234781	0.134695	0.295829	0.136144	0.284253	0.13311	0.0532385	0.055013
Caco-2_Non-treated	251	62	96	331	68	323	56	326.452	62.0161	1.47498	0.82583	8.88487	1	0.645833	0.677977	12.3608	12.53	3	1.55255	1	6.36396	6.9705	-0.251863	33.8995	0.815789	1	1	4.78254	6.80846	9.67444	13.0325	0.136397	0.194877	0.0290677	0.0175789	0.147894	0.0647782	0.276205	0.270778	0.276205	0.270778	0.149454	0.212764	0.156039	0.210201	0.155082	0.210495	0.0373697	0.170054
Caco-2_Non-treated	252	297	432	439	68	412	52	423.912	59.1549	1.7019	0.862699	19.4461	1	0.6875	0.587579	28.2028	27.8568	6.32456	2.7281	2.23607	15	14.2627	-1.4702	79.6985	0.855908	1	1	7.94019	12.0955	37.4967	50.4471	0.0977538	0.153953	0.0278388	0.0162931	0.414988	0.116545	0.261065	0.221897	0.282796	0.230431	0.111834	0.170359	0.126252	0.169856	0.122848	0.170404	0.0110042	0.122523
Caco-2_Non-treated	253	68	132	802	68	790	57	795.735	62.5441	1.54925	0.887963	9.30485	1	0.515152	0.645475	14.2537	13.0384	3	1.55969	1.41421	6.39362	6.55547	-0.768039	36.3848	0.829268	1	1	6.52549	4.48831	17.2096	9.71989	0.212955	0.123745	0.0495726	0.0192762	0.580843	0.317744	0.363127	0.204086	0.444212	0.204086	0.2105	0.144784	0.253082	0.14294	0.257888	0.142083	0.0649605	0.0688577
Caco-2_Non-treated	254	95	192	852	70	836	58	842.979	64.2316	1.71237	0.93212	10.9981	1	0.494792	0.583987	18.9148	17.4929	3.16228	1.66665	1.41421	6.88155	6.84999	1.01349	45.2132	0.826087	1	1	6.63266	3.54349	21.349	8.35811	0.155135	0.0742584	0.0683761	0.0143337	0.92678	0.344162	0.366315	0.140787	0.545069	0.169898	0.170068	0.0908588	0.224726	0.0879801	0.219059	0.0865583	0.027846	0.0530099
Caco-2_Non-treated	255	893	1722	930	88	888	47	913.058	66.1478	2.49409	0.559771	33.7195	1	0.518583	0.400948	41.3678	44.3847	10.7703	4.0507	3.60555	37.4423	34.2793	-0.135635	167.296	0.731368	1	1	34.8794	19.3685	276.194	86.0353	0.175836	0.0592586	0.12808	0.0326901	3.05081	3.64508	0.658375	0.265083	0.686702	0.265083	0.235672	0.130868	0.309288	0.0963441	0.288042	0.0892982	1.85e-06	0
Caco-2_Non-treated	256	68	100	1096	64	1086	54	1090.79	58.3382	1.14749	0.71084	9.30485	1	0.68	0.871465	11.4191	10.8167	3.60555	1.72401	1.41421	7.6	8.03166	0.583349	31.3137	0.883117	1	1	5.18149	5.55785	15.7213	13.1729	0.175102	0.168478	0.0590965	0.0243753	0.133929	0.257476	0.276201	0.263611	0.405139	0.268569	0.185053	0.198495	0.231196	0.193719	0.240548	0.192871	0.015395	0.118955
Caco-2_Non-treated	257	286	546	1318	71	1292	50	1306.63	61.507	1.8839	0.508496	19.0826	1	0.52381	0.530814	23.2025	25.7099	6.40312	2.5822	2.23607	18.4327	19.9788	1.49404	82.2843	0.80112	1	1	8.03717	3.84466	35.0491	16.4526	0.0932887	0.0411851	0.0297985	0.0165436	0.152458	1.00737	0.234439	0.100518	0.24396	0.119791	0.10861	0.0519548	0.122549	0.0575266	0.124552	0.0578738	0.0205231	0
Caco-2_Non-treated	258	101	224	330	70	316	54	320.921	60.9109	1.78191	0.867222	11.3401	1	0.450893	0.561196	17.8912	19.2094	4	1.70989	1.41421	8.49383	8.90843	-0.546476	47.5563	0.742647	1	1	6.3624	8.9832	15.2897	20.0056	0.124063	0.184284	0.0301626	0.0142393	0.110904	0.0854751	0.236157	0.263532	0.237614	0.276719	0.141387	0.199627	0.151383	0.198075	0.152876	0.198094	0.0310284	0.120067
Caco-2_Non-treated	259	125	192	514	68	498	56	505.312	61.416	1.40453	0.747303	12.6157	1	0.651042	0.711981	15.9113	15.2971	5	2.09216	2	10.6437	10.5728	1.40789	46.9706	0.85034	1	1	4.94089	8.88163	18.0602	25.8124	0.108671	0.192426	0.0356474	0.0136797	0.153039	0.0727798	0.204899	0.251204	0.31209	0.260754	0.11764	0.211467	0.144481	0.206499	0.141156	0.206561	1.49e-05	0.171868
Caco-2_Non-treated	260	64	120	732	71	722	59	726.625	64.3125	1.65518	0.766451	9.02703	1	0.533333	0.604163	12.3855	12.083	3	1.47278	1	8.72768	7.95526	0.396868	36.4853	0.735632	1	1	5.84216	4.37286	12.3585	7.77345	0.149218	0.103882	0.0451884	0.0187688	0.62059	0.421347	0.254714	0.193233	0.363371	0.194487	0.166919	0.124939	0.193101	0.12146	0.195849	0.117535	0.0715628	0.0784757
Caco-2_Non-treated	261	879	1922	827	71	765	40	796.613	54.3481	4.2873	0.922426	33.4541	1	0.457336	0.233247	61.014	61.6604	8	2.94777	2.82843	27.8942	23.562	-1.52072	217.616	0.669459	1	1	35.9645	22.0759	221.231	106.487	0.170579	0.0975412	0.0791258	0.0236762	3.08563	1.99913	0.450562	0.196766	0.616363	0.233601	0.189287	0.116189	0.251685	0.121146	0.250073	0.121496	0	0.0349388
Caco-2_Non-treated	262	130	224	1089	68	1073	54	1080.86	59.7692	1.6055	0.744097	12.8655	1	0.580357	0.622858	16.4413	17	5	2.05627	2	11.2	10.984	0.844095	51.2132	0.833333	1	1	8.05844	7.701	28.4309	22.3144	0.168382	0.153587	0.0510379	0.0175156	0.449465	0.055459	0.361671	0.222102	0.425403	0.248473	0.179076	0.171133	0.218699	0.171649	0.220274	0.167834	0.0556834	0.132863
Caco-2_Non-treated	263	180	408	1339	74	1315	57	1325.06	63.1389	2.22046	0.835813	15.1388	1	0.441176	0.450357	22.9417	23.3452	4.47214	1.9627	2	13.8	12.5953	-1.22138	70.8701	0.711462	1	1	6.40351	2.64164	20.1518	7.58345	0.085233	0.0280823	0.0283272	0.0146853	0.250949	0.496229	0.205132	0.0790687	0.24201	0.10666	0.0985155	0.0406406	0.111954	0.0421303	0.114778	0.0433588	7.1e-06	0
Caco-2_Non-treated	264	1034	1892	93	80	49	37	69.999	58.913	2.0488	0.771948	36.284	1	0.546512	0.488091	47.2718	50.9313	13.0384	4.81866	4.12311	33.1757	30.05	0.916249	163.16	0.799691	1	1	26.8024	21.032	255.994	162.812	0.169483	0.142752	0.0779112	0.0150098	0.391227	0.297678	0.380479	0.204244	0.524544	0.242782	0.190088	0.149163	0.247576	0.157459	0.24225	0.15732	0.0214929	0.0884148
Caco-2_Non-treated	265	243	437	359	73	336	54	345.379	61.9342	1.88682	0.544331	17.5897	1	0.556064	0.529991	20.7977	23.4094	6.40312	2.46418	2.23607	18	17.4466	1.0322	75.9056	0.796721	1	1	9.43235	12.4446	42.4839	45.4466	0.130172	0.163335	0.0446926	0.0230546	0.653867	0.398224	0.245192	0.268185	0.335302	0.268185	0.138711	0.183009	0.174831	0.187023	0.1773	0.187213	0	0.12795
Caco-2_Non-treated	266	503	888	707	79	670	55	690.119	66.5944	1.98874	0.853185	25.3069	1	0.566441	0.50283	36.5781	38.2753	8.48528	3.40388	3	21.3345	19.0794	1.29198	112.119	0.823241	1	1	16.4437	12.2832	116.968	63.1596	0.149214	0.105415	0.0605631	0.0215407	0.929676	0.457958	0.335047	0.201916	0.784135	0.20686	0.167792	0.125339	0.232541	0.125566	0.198787	0.127247	0.0188137	0.0261029
Caco-2_Non-treated	267	513	1209	1051	90	1020	51	1035.29	70.5146	3.23914	0.892627	25.5572	1	0.424318	0.308724	42.9509	39.8497	6.08276	2.5528	2.23607	21.3044	19.3621	0.625052	144.504	0.692308	1	1	16.5589	16.3795	80.91	68.3586	0.118022	0.093409	0.0417584	0.037886	1.92885	3.2754	0.274973	0.286332	0.341645	0.286332	0.133539	0.132093	0.157719	0.133253	0.15385	0.133743	0.0188126	0.0342031
Caco-2_Non-treated	268	169	270	1240	69	1222	54	1229.7	60.1361	1.59763	0.788913	14.6689	1	0.625926	0.625927	19.4089	19.8494	5.38516	2.25627	2	12.7475	11.9269	-1.03505	58.2487	0.845	1	1	5.56861	3.20461	20.8378	10.578	0.0915861	0.0390535	0.031138	0.0225353	0.282657	1.3606	0.233221	0.138543	0.259101	0.138543	0.109188	0.0628354	0.1233	0.0625919	0.124058	0.0620425	0.0171039	0.0122755
Caco-2_Non-treated	269	99	156	264	68	251	56	257.091	61.3838	1.18433	0.780707	11.2272	1	0.634615	0.844359	14.5107	13.6015	4.24264	1.98534	2	9.05454	9.06769	-0.758163	38.3848	0.916667	1	1	5.53586	6.50968	23.213	19.6838	0.169729	0.182094	0.0605617	0.0174313	0.597478	0.111875	0.337251	0.254075	0.530901	0.277153	0.167753	0.197263	0.234474	0.198826	0.245431	0.199336	0.0249184	0.156067
Caco-2_Non-treated	270	204	406	474	70	445	56	460.662	61.3922	2.51655	0.914138	16.1165	1	0.502463	0.39737	27.7043	28.1603	5	2.01102	2	12.2251	11.2314	-1.43664	80.3198	0.752768	1	1	7.92763	13.6947	25.2392	39.165	0.0991577	0.172056	0.0263736	0.0202539	0.339135	0.399113	0.229805	0.248439	0.253248	0.279722	0.110106	0.190205	0.123721	0.191985	0.122601	0.1919	1.24e-05	0.122507
Caco-2_Non-treated	271	394	828	675	75	639	52	653.312	63.1802	2.51087	0.910274	22.3977	1	0.475845	0.398269	38.1755	37.5766	7.81025	2.69705	2.23607	16.7126	15.8049	-1.10038	111.497	0.751908	1	1	11.951	16.1009	67.1744	71.3435	0.124552	0.151275	0.0449328	0.0265222	0.855628	1.27528	0.268631	0.260204	0.371432	0.355834	0.123206	0.165989	0.170494	0.181075	0.169478	0.176722	1.03e-05	0.0859345
Caco-2_Non-treated	272	150	224	939	75	923	61	930.593	66.7733	1.41209	0.521956	13.8198	1	0.669643	0.708171	15.3909	16.1555	5.65685	2.29193	2	12.8949	13.128	-0.936354	51.5919	0.882353	1	1	6.11747	4.43433	26.2193	12.3028	0.109409	0.052887	0.063239	0.0240164	1.11626	1.32193	0.255929	0.242089	0.40977	0.242089	0.132988	0.0963984	0.174795	0.0820185	0.168988	0.0738893	0	0.0204277
Caco-2_Non-treated	273	130	204	277	70	260	58	267.046	64.2308	1.54341	0.74739	12.8655	1	0.637255	0.647914	16.6554	16.7631	5	2.0497	2	11	11.0656	-1.52914	50.2132	0.833333	1	1	8.94451	8.85963	33.8318	25.8363	0.208313	0.179178	0.0542125	0.0200916	0.150461	0.192481	0.371194	0.260326	0.521866	0.285229	0.203284	0.201355	0.260245	0.19874	0.267165	0.199992	0.0405473	0.137292
Caco-2_Non-treated	274	454	725	325	86	296	61	308.535	72.5066	2.447	0.494806	24.0427	1	0.626207	0.408664	27.9616	32.8024	8.06226	3.02274	2.82843	24	24.2987	0.91798	118.154	0.75793	1	1	16.2091	19.9408	84.2098	91.7007	0.139083	0.182005	0.0432232	0.0200096	1.29308	0.107511	0.344815	0.261002	0.455195	0.271616	0.158912	0.195498	0.185484	0.201984	0.181694	0.20314	0	0.117982
Caco-2_Non-treated	275	257	540	787	79	760	59	770.603	66.7315	2.10886	0.699416	18.0893	1	0.475926	0.474189	23.5388	27.4591	7	2.51687	2	17.6411	16.8235	-1.27239	82.5269	0.751462	1	1	11.2544	10.8421	42.7047	37.5777	0.130651	0.129339	0.0371184	0.0167213	0.54234	0.238782	0.296709	0.198118	0.344579	0.227931	0.144287	0.139001	0.166166	0.146217	0.162403	0.148646	0.0376076	0.0912077
Caco-2_Non-treated	276	292	620	1017	76	986	56	1001.25	63.9555	2.32451	0.790974	19.2818	1	0.470968	0.430198	27.5943	30.1496	6.32456	2.44204	2	17.808	16.8836	1.22189	92.3553	0.726368	1	1	16.9583	12.5138	71.7677	45.7533	0.194149	0.138204	0.0481124	0.0192175	0.376203	0.351795	0.315277	0.215553	0.402213	0.220693	0.206808	0.152608	0.24578	0.156689	0.237861	0.15804	0.0498268	0.0858668
Caco-2_Non-treated	277	88	156	1058	74	1046	61	1051.58	66.4773	1.60598	0.548884	10.5851	1	0.564103	0.622672	12.4895	12.53	3.60555	1.72725	1.41421	10.1193	10.44	-0.37104	42.1421	0.807339	1	1	4.51952	4.78945	13.1307	12.1272	0.104283	0.121225	0.0481074	0.0192475	0.327547	0.300893	0.240791	0.19567	0.329191	0.20789	0.118935	0.126038	0.149213	0.137809	0.144332	0.141216	0.026627	0.076226
Caco-2_Non-treated	278	55	72	1126	70	1118	61	1121.35	65.0727	1.07942	0.60714	8.36828	1	0.763889	0.926427	9.57511	9.43398	3.60555	1.67566	1.41421	7	7.60834	0.848954	27.3137	0.916667	1	1	4.33411	0.833905	13.189	1.7201	0.175041	0.0109786	0.0565336	0.0215877	0.0936116	0.804871	0.246899	0.0897399	0.462772	0.0897399	0.180588	0.034746	0.239799	0.0312746	0.219793	0.0259054	0.0388381	0
Caco-2_Non-treated	279	44	63	1150	68	1141	61	1144.91	64.1818	0.983015	0.741272	7.48482	1	0.698413	1.01728	9.15301	8.24621	3.16228	1.57935	1.41421	5.6921	6.14354	1.49365	23.3137	0.897959	1	1	3.25313	1.49236	8.80861	3.26786	0.13505	0.0619623	0.0654446	0.0111709	0.242131	0.055069	0.236148	0.108531	0.383645	0.129738	0.162657	0.074618	0.200196	0.0742695	0.2066	0.0730339	0.0852337	0.0364271
Caco-2_Non-treated	280	73	126	1288	71	1274	62	1280.07	66.3699	1.45678	0.851791	9.64088	1	0.579365	0.686447	13.9877	14.3178	3.16228	1.608	1.41421	7.64853	7.32787	1.17555	36.5563	0.829545	1	1	2.63942	2.03179	8.05647	4.20046	0.0791322	0.0392405	0.0349206	0.0151717	0.182739	0.563271	0.159961	0.108807	0.206605	0.108807	0.0799826	0.0615695	0.110363	0.0575406	0.113319	0.0607138	1.13e-05	0.00515103
Caco-2_Non-treated	281	67	99	35	71	24	62	28.6716	66.3284	1.19563	0.646024	9.23618	1	0.676768	0.836376	10.8595	10.7703	4	1.7381	1.41421	8	8.28922	1.35971	31.7279	0.87013	1	1	10.0553	3.4332	31.2075	8.38763	0.312164	0.110868	0.169841	0.0147317	0.867166	0.102783	0.650564	0.187242	0.80148	0.187242	0.359118	0.122614	0.465783	0.125188	0.465827	0.128476	0.0979378	0.0771176
Caco-2_Non-treated	282	50	72	118	71	110	62	113.38	65.98	1.18736	0.523115	7.97885	1	0.694444	0.842206	8.95641	9.21954	3.16228	1.56025	1.41421	6.54846	7.63321	-0.628303	27.3137	0.862069	1	1	3.31863	2.29616	8.2241	4.83264	0.12162	0.0805116	0.0437118	0.0169623	0.376911	0.0630725	0.266919	0.141899	0.326016	0.141899	0.138276	0.0956731	0.164482	0.0966528	0.159715	0.0996173	0.0197884	0.0582612
Caco-2_Non-treated	283	142	225	203	79	188	64	194.197	70.0352	1.42266	0.768876	13.4462	1	0.631111	0.70291	17.8398	17.8045	5	2.12486	2	11.3137	11.4067	-0.721037	50.3848	0.865854	1	1	6.98775	2.0961	31.4188	7.01585	0.130648	0.0378497	0.0698413	0.0128935	0.583211	0.352188	0.284494	0.0885285	0.695971	0.0951249	0.155283	0.0465799	0.221259	0.0494074	0.206848	0.0489513	0.0481079	0
Caco-2_Non-treated	284	123	195	342	71	329	56	334.366	63.9268	1.39199	0.771113	12.5143	1	0.630769	0.718396	16.6216	16.4012	5	2.0107	2	10.8044	10.5829	0.530722	46.3848	0.848276	1	1	5.99342	8.79546	21.0214	26.9901	0.13206	0.203201	0.0390681	0.0156631	0.185116	0.0452708	0.259111	0.268183	0.321138	0.27828	0.146181	0.214524	0.170905	0.219431	0.168269	0.217985	0.0153917	0.140173
Caco-2_Non-treated	285	648	1102	626	83	588	54	606.127	68.9707	1.90868	0.822319	28.7238	1	0.588022	0.523923	39.2355	41.1461	10	3.90359	3.60555	23.8928	22.3261	-1.1183	124.669	0.8	1	1	13.0047	26.1476	98.5615	150.397	0.114781	0.213194	0.0373626	0.019268	0.257736	0.228655	0.296716	0.31292	0.296716	0.325237	0.116113	0.23346	0.152101	0.232095	0.148969	0.232933	0.010507	0.175709
Caco-2_Non-treated	286	439	930	302	87	271	57	283.95	71.2483	2.67897	0.587115	23.6422	1	0.472043	0.373278	29.6817	33.0151	7.81025	2.8262	2.23607	23.2	24.0275	0.956558	121.569	0.718494	1	1	22.1473	22.183	121.062	84.6911	0.212155	0.162129	0.0649587	0.0236432	0.655382	1.26699	0.451535	0.429523	0.646159	0.429523	0.210927	0.211266	0.275767	0.192918	0.270337	0.182527	0.0417672	0.106654
Caco-2_Non-treated	287	87	168	1294	72	1280	60	1287.69	64.5287	1.585	0.732708	10.5248	1	0.517857	0.630914	13.9233	14.1421	4	1.71141	1.41421	9.59535	9.4754	0.866099	41.6274	0.783784	1	1	3.394	1.69822	9.62355	4.36881	0.083465	0.0365134	0.0286935	0.0137659	0.0461226	0.342472	0.19122	0.097144	0.19122	0.0972707	0.0942778	0.0471727	0.110616	0.0502163	0.111121	0.0519037	0.0373729	0
Caco-2_Non-treated	288	50	72	1339	73	1331	64	1334.18	67.72	1.16636	0.856045	7.97885	1	0.694444	0.857372	11.3202	10.6301	3	1.51817	1.20711	5.36656	5.85145	-0.588317	27.0711	0.892857	1	1	2.29481	0.566102	5.55616	1.28627	0.0855943	0.0129425	0.0249106	0.0122634	0.110281	0.421466	0.160197	0.072606	0.251773	0.072606	0.0917924	0.0226441	0.111123	0.0257255	0.112092	0.0238853	0.0141657	0
Caco-2_Non-treated	289	39	72	518	72	510	63	513.179	67.7179	1.14536	0.599572	7.04673	1	0.541667	0.873086	8.59845	8.544	2.82843	1.36724	1	6.51695	6.88152	-0.19018	23.6924	0.795918	1	1	2.67358	4.49229	5.22137	7.95076	0.102201	0.188082	0.0318681	0.0154874	0.116475	0.0357772	0.204887	0.240959	0.210992	0.247063	0.121526	0.204195	0.133881	0.203866	0.136389	0.20543	0.0664257	0.164176
Caco-2_Non-treated	290	94	171	1080	71	1061	62	1072.28	66.1702	1.75695	0.912945	10.94	1	0.549708	0.569167	18.423	18.6815	4	1.71701	1.41421	8	7.51812	1.48153	45.5563	0.783333	1	1	7.47591	5.87647	20.1826	14.2308	0.158613	0.132234	0.0590965	0.0212079	0.502496	0.57594	0.312335	0.202869	0.495485	0.214772	0.177998	0.139916	0.214708	0.151391	0.205131	0.153868	0.0139252	0.0719186
Caco-2_Non-treated	291	716	1344	1278	75	1230	47	1254.85	62.0587	2.36854	0.854703	30.1934	1	0.532738	0.422201	43.642	47.0956	10	3.92876	3.38391	24.1418	22.6553	1.44637	145.983	0.817352	1	1	15.2353	14.1416	101.028	91.646	0.108682	0.0969133	0.0315071	0.0299139	0.335897	1.52787	0.221982	0.255037	0.296716	0.255037	0.118103	0.109625	0.141101	0.127997	0.141651	0.123899	0.0153974	0.0337292
Caco-2_Non-treated	292	58	90	11	74	2	64	6.74138	68.5	1.34534	0.797321	8.59348	1	0.644444	0.743308	11.4434	12.0416	3.60555	1.6396	1.41421	6.32456	6.90672	-0.503282	31.3137	0.865672	1	1	17.6543	3.34354	37.487	6.69082	0.67718	0.0953793	0	0.0167558	0.200614	0.151977	0.67718	0.167919	0.67718	0.167919	0.630512	0.119412	0.646327	0.115359	0.67718	0.116925	0.369244	0.0828437
Caco-2_Non-treated	293	107	216	512	74	494	62	501.523	67.6729	2.26138	0.938049	11.672	1	0.49537	0.442208	22.0148	20.2485	3	1.56717	1.41421	8.11054	7.62816	1.1918	55.1421	0.737931	1	1	6.12912	10.3211	14.6794	22.2778	0.105253	0.191268	0.0311355	0.0182265	0.180381	0.100812	0.239074	0.252547	0.262517	0.26929	0.120179	0.202375	0.137191	0.208204	0.137365	0.204382	0.0156437	0.146848
Caco-2_Non-treated	294	153	280	1000	76	980	62	989.758	68.268	1.61733	0.830977	13.9573	1	0.546429	0.618304	19.4274	20.2485	5	2.1606	2	9.91771	10.8076	1.30255	55.7635	0.809524	1	1	9.64716	8.09903	32.2877	24.0278	0.167776	0.142072	0.045177	0.0161606	0.400968	0.0677111	0.355566	0.205953	0.369729	0.231957	0.185522	0.155751	0.211031	0.157045	0.208191	0.157778	9.95e-06	0.0880864
Caco-2_Non-treated	295	43	64	1301	74	1293	66	1296.67	69.186	1.05706	0.617959	7.39928	1	0.671875	0.946021	8.57754	8.06226	3	1.55052	1.41421	6.41156	6.74375	1.23309	23.8995	0.877551	1	1	1.84089	0.782129	5.08324	1.84772	0.0839507	0.0307281	0.0286953	0.0128748	0.221276	0.181991	0.133585	0.0918198	0.247135	0.0918198	0.0876615	0.0372442	0.118215	0.0429703	0.110262	0.0428167	0.010749	0.00522663
Caco-2_Non-treated	296	51	90	1333	74	1323	65	1326.61	69.2745	1.16105	0.724662	8.05824	1	0.566667	0.86129	10.1289	11.4018	3.16228	1.56202	1	6.6564	6.97989	-0.945335	27.2782	0.784615	1	1	2.30362	0.968457	5.40627	1.73706	0.0811997	0.0205071	0.0264968	0.0137239	0.0161845	0.488248	0.146034	0.087036	0.174362	0.087036	0.0886007	0.0372483	0.106005	0.0340599	0.110381	0.0342118	0	0.00285795
Caco-2_Non-treated	297	42	64	415	74	407	66	411	69.3571	1.1519	0.780821	7.31273	1	0.65625	0.868128	9.53265	9.21954	2.82843	1.4529	1	5.31646	5.95557	0.855617	24.6569	0.857143	1	1	2.0013	3.87182	4.4128	6.97029	0.0747394	0.147973	0.0388278	0.0189998	0.0994988	0.0788583	0.157035	0.208814	0.212957	0.208814	0.087013	0.16834	0.105067	0.165959	0.102822	0.167406	0.00196774	0.134018
Caco-2_Non-treated	298	186	340	577	83	557	66	566.102	73.1935	1.60313	0.702903	15.389	1	0.547059	0.623782	18.9944	19.4165	5.65685	2.32022	2	14.1421	13.5105	1.1116	61.2132	0.819383	1	1	8.49835	20.2897	30.4962	68.9208	0.117341	0.312935	0.046398	0.0546221	0.884458	0.574165	0.257878	0.485571	0.320149	0.54393	0.151756	0.362317	0.163958	0.370542	0.161907	0.360803	0.0774137	0.25023
Caco-2_Non-treated	299	143	192	885	73	869	61	877.322	66.3427	1.35719	0.719783	13.4935	1	0.744792	0.736817	16.6856	17	5.09902	2.26199	2	11	11.5831	1.33378	49.3848	0.89375	1	1	8.24927	6.43853	34.1179	21.8897	0.167407	0.130505	0.07546	0.0214728	0.824227	0.250911	0.352393	0.193502	0.450561	0.216239	0.187483	0.14633	0.238587	0.153075	0.2425	0.155732	1.17e-05	0.0770946
Caco-2_Non-treated	300	59	96	1117	76	1109	64	1111.9	69.1525	1.32253	0.832787	8.66724	1	0.614583	0.756124	12.0972	11.4018	2.82843	1.51322	1.41421	6.30593	6.69693	0.00511758	31.3137	0.830986	1	1	6.73513	2.20279	15.4652	4.52111	0.221676	0.0629158	0.0420089	0.0132804	0.0385225	0.165571	0.386826	0.121591	0.388291	0.123423	0.232246	0.0759584	0.262122	0.076629	0.264237	0.0776603	0.128951	0.0312091
Caco-2_Non-treated	301	379	598	111	80	88	54	99.4565	66.9842	1.43125	0.718475	21.9672	1	0.633779	0.698689	26.686	26.9258	8.94427	3.44192	3	19.3123	18.5615	-0.634163	82.5624	0.889671	1	1	13.4285	7.98736	106.546	46.967	0.205931	0.10645	0.0766725	0.016825	1.02433	0.41779	0.3878	0.177244	0.616128	0.224133	0.186507	0.110936	0.281125	0.123923	0.27546	0.123083	0.00147343	0.0611814
Caco-2_Non-treated	302	405	696	193	83	164	59	178.16	69.442	1.74932	0.719574	22.7082	1	0.581897	0.571652	28.3904	30.8707	8.94427	3.41951	3	19.8534	19.7147	1.01851	94.3553	0.865385	1	1	16.0912	4.49533	128.021	22.9949	0.172162	0.0431521	0.114903	0.0125524	0.830414	0.384545	0.496718	0.115293	0.774862	0.115293	0.191562	0.0535159	0.316102	0.0567775	0.253363	0.0569965	0.0171061	0.00413604
Caco-2_Non-treated	303	379	825	249	90	216	65	233.894	75.5831	2.39995	0.895906	21.9672	1	0.459394	0.416676	36.0872	34.176	6.40312	2.59442	2.23607	17.4413	16.0315	1.01584	106.912	0.759519	1	1	18.3926	8.11321	97.3824	33.7201	0.169417	0.0675472	0.073018	0.020772	1.06724	1.43768	0.449088	0.173954	0.654215	0.173954	0.19992	0.0881871	0.256946	0.0889714	0.237856	0.0895544	7.12e-06	0.00493352
Caco-2_Non-treated	304	92	140	276	78	262	68	268.913	72.0435	1.52367	0.727673	10.823	1	0.657143	0.656309	13.8637	13.4164	3.60555	1.77389	1.41421	9	9.50944	-1.39521	41.9706	0.836364	1	1	8.77849	7.1577	25.02	17.7204	0.208311	0.177544	0.0559283	0.0152742	0.427385	0.038756	0.402201	0.244897	0.587305	0.247771	0.237257	0.193451	0.271956	0.192613	0.27034	0.193291	0.118196	0.148953
Caco-2_Non-treated	305	402	920	446	79	406	56	425.266	68.4254	4.48779	0.906463	22.6239	1	0.436957	0.222827	45.2522	42.1545	5.09902	2.09891	2	20.4479	19.1094	-1.32398	150.569	0.545455	1	1	15.2476	22.2634	54.4706	67.1319	0.101113	0.151931	0.0346782	0.0166195	0.892255	0.342372	0.279624	0.230424	0.324557	0.230424	0.113788	0.166145	0.135499	0.166995	0.133836	0.165903	0	0.104187
Caco-2_Non-treated	306	149	247	452	82	439	63	444.309	71.5973	1.60172	0.659975	13.7736	1	0.603239	0.62433	16.9702	18.1108	5	2.09851	2	12	12.7495	0.268236	54.7635	0.805405	1	1	7.33817	9.67302	24.2405	28.312	0.126388	0.172332	0.0355311	0.0175123	0.285202	0.291535	0.243724	0.262137	0.296963	0.262137	0.143886	0.189667	0.162688	0.190013	0.161429	0.189592	0.0730311	0.115436
Caco-2_Non-treated	307	410	696	552	82	523	58	535.927	69.1049	1.82021	0.655208	22.8479	1	0.58908	0.549387	26.9947	29.1204	8.60233	3.31833	3	21.9203	20.3931	-1.14701	96.8406	0.838446	1	1	9.65075	23.1101	64.8154	111.786	0.112828	0.248064	0.0451749	0.0224007	0.374709	0.567514	0.232725	0.400713	0.355566	0.400713	0.11489	0.275121	0.158086	0.272648	0.153858	0.272521	7.44e-06	0.183
Caco-2_Non-treated	308	61	117	789	76	776	67	781.836	70.9836	1.70072	0.729777	8.81292	1	0.521368	0.587985	11.4958	12.1655	3	1.47109	1	7.76114	7.85953	-1.40308	36.1066	0.7625	1	1	5.39434	4.81574	11.0009	9.03915	0.150555	0.137093	0.0334554	0.0117218	0.12235	0.0228345	0.251776	0.188878	0.303059	0.217678	0.163465	0.145932	0.180342	0.148183	0.186453	0.147957	0.0686263	0.0843948
Caco-2_Non-treated	309	418	682	832	82	801	60	817.959	71.4856	1.53416	0.780371	23.0698	1	0.612903	0.651821	30.2604	31.0161	8.544	3.43249	3	20.1675	18.9224	1.44366	89.7696	0.841046	1	1	18.2007	7.97186	127.036	42.3867	0.229316	0.0864592	0.0732601	0.0151855	0.188915	0.310614	0.47351	0.156559	0.576325	0.168714	0.230388	0.10091	0.303913	0.101404	0.310635	0.101479	0	0.0236391
Caco-2_Non-treated	310	88	156	844	79	831	67	836.159	71.7159	1.41495	0.78273	10.5851	1	0.564103	0.706741	14.1403	15.6205	4	1.77949	1.41421	8.85438	8.80038	-0.93444	39.5563	0.814815	1	1	5.94202	3.39144	18.9736	8.01681	0.161667	0.0733784	0.0605617	0.0187857	0.321004	0.221508	0.29232	0.137473	0.403677	0.141082	0.165056	0.0942067	0.215609	0.0911001	0.212705	0.0901741	0.0185653	0.0309779
Caco-2_Non-treated	311	541	1155	68	86	33	53	47.8281	71.634	3.13775	0.539535	26.2454	1	0.468398	0.318699	34.656	36.7696	7	2.70277	2.23607	30.4979	29.179	-1.39514	146.054	0.663804	1	1	21.4958	18.4729	115.9	80.4485	0.144326	0.132403	0.0698491	0.0172725	1.94172	0.45302	0.329195	0.210441	0.496962	0.217689	0.169258	0.145456	0.214232	0.148703	0.205135	0.148649	0	0.0677779
Caco-2_Non-treated	312	192	323	155	81	136	64	145.854	71.6458	1.51484	0.663133	15.6353	1	0.594427	0.660138	18.7607	18.4391	5.83095	2.40385	2.23607	14.522	14.0424	1.03526	60.4558	0.842105	1	1	7.42837	3.21112	34.3916	10.947	0.133831	0.0436362	0.0481074	0.0129981	0.299504	0.544389	0.268377	0.104442	0.347742	0.118574	0.140158	0.0605872	0.179123	0.0570154	0.17388	0.0571699	0.0542217	0.00117117
Caco-2_Non-treated	313	41	72	218	78	210	69	213.22	72.4634	1.16701	0.694179	7.22515	1	0.569444	0.856888	9.05858	8.24621	2.82843	1.4427	1	6.18123	6.52039	0.485655	24.5208	0.87234	1	1	4.00816	1.45103	9.15088	2.92158	0.171372	0.0585954	0.0489621	0.0136417	0.147631	0.303508	0.304767	0.10581	0.491092	0.10581	0.190865	0.0690968	0.223192	0.0712579	0.202813	0.0720738	0.0996387	0.0256888
Caco-2_Non-treated	314	144	275	366	78	341	67	351.778	72.6042	2.04277	0.890293	13.5406	1	0.523636	0.48953	22.2867	24.0832	4.12311	1.87989	1.70711	10	10.1491	-1.41128	60.799	0.738462	1	1	8.24909	10.9482	23.4485	27.1962	0.125534	0.170666	0.0388179	0.0193262	0.194683	0.300806	0.296474	0.254446	0.327487	0.254446	0.142226	0.188763	0.162837	0.188862	0.164606	0.18835	0.0122249	0.126953
Caco-2_Non-treated	315	518	880	974	85	934	63	954.305	71.3398	2.461	0.870979	25.6815	1	0.588636	0.406339	39.4039	39.4588	7.2111	2.90712	2.82843	21	19.3599	1.54282	126.569	0.789634	1	1	17.5283	14.404	103.203	71.5789	0.142009	0.114067	0.0542125	0.023839	2.02232	1.36393	0.372411	0.231359	0.448847	0.235351	0.159348	0.130946	0.199235	0.138183	0.193902	0.139432	1.17e-05	0.0278208
Caco-2_Non-treated	316	262	408	1032	83	1008	66	1017.59	73.7252	1.74209	0.750485	18.2644	1	0.642157	0.574023	23.8294	25.0799	7	2.60152	2.23607	15.9467	15.7486	1.45416	75.734	0.831746	1	1	10.1301	7.59191	63.4003	30.9985	0.139941	0.0954124	0.0715507	0.0230229	1.5982	0.644805	0.290369	0.202561	0.804654	0.202561	0.153486	0.115029	0.241986	0.118315	0.195619	0.117742	0	0.0234288
Caco-2_Non-treated	317	278	420	1135	87	1114	67	1124.31	75.6942	1.67198	0.516391	18.8138	1	0.661905	0.598092	21.1177	22.8254	7.28011	2.89327	2.53225	18.4072	18.0842	1.17392	76.4264	0.842424	1	1	10.5839	3.88258	56.3006	18.748	0.139937	0.0476067	0.0634921	0.0192969	0.729767	0.620206	0.319915	0.131254	0.431515	0.167439	0.165373	0.0606653	0.20252	0.067439	0.200499	0.0695147	1.28e-05	0
Caco-2_Non-treated	318	924	1798	1191	84	1133	53	1160.45	69.105	4.20343	0.904435	34.2998	1	0.513904	0.237901	58.83	58.2495	8.06226	3.05293	2.82843	27.5666	25.0976	1.35099	220.924	0.709677	1	1	34.0146	6.64654	202.073	36.4413	0.167767	0.0145772	0.0507873	0.0214613	0.31081	6.27607	0.383396	0.129586	0.470578	0.142452	0.174434	0.0340848	0.218693	0.0394386	0.22027	0.0340121	0.012703	0
Caco-2_Non-treated	319	47	96	1287	77	1275	69	1279.98	72.1702	1.55951	0.840509	7.73578	1	0.489583	0.641227	11.5809	11.7047	2.82843	1.36629	1	6.2	6.2745	-1.33658	30.3492	0.746032	1	1	2.78658	1.45097	5.15136	2.484	0.0852364	0.0420589	0.0279609	0.0103114	0.052437	0.231797	0.17095	0.0917398	0.189751	0.0917398	0.103207	0.0537394	0.109603	0.052851	0.111977	0.0516436	0.0110003	0.0292644
Caco-2_Non-treated	320	499	864	37	92	10	60	23.2445	76.2104	2.32073	0.814909	25.2061	1	0.577546	0.430898	35.0221	35.3836	8.06226	3.09434	2.82843	22.3174	20.2984	0.443026	120.634	0.767692	1	1	33.4134	13.402	190.824	62.7766	0.159954	0.109784	0.201835	0.0162205	4.61342	0.651024	0.757762	0.187776	0.830777	0.187776	0.303758	0.121836	0.382413	0.125805	0.323812	0.126675	0	0.0553986
Caco-2_Non-treated	321	99	170	335	77	318	67	325.293	71.4545	1.78907	0.827926	11.2272	1	0.582353	0.558949	16.2168	16.2788	4.12311	1.7127	1.41421	8.53815	9.095	-1.38338	47.1777	0.792	1	1	6.93196	9.30983	16.076	21.3592	0.13798	0.195934	0.0294272	0.0204706	0.23582	0.0444745	0.251778	0.260037	0.260813	0.260037	0.161208	0.216508	0.162384	0.215749	0.163865	0.217113	0.0713136	0.181196
Caco-2_Non-treated	322	888	1558	413	89	375	48	393.644	67.5394	2.05133	0.688885	33.6249	1	0.569961	0.48749	41.3331	45.4863	12.6491	4.41101	4	32.7755	29.9611	-0.639283	151.296	0.8	1	1	14.1997	21.826	153.869	143.62	0.113321	0.144475	0.0402941	0.0166355	1.10332	0.148826	0.244214	0.245512	0.871565	0.245512	0.108394	0.166611	0.173276	0.161735	0.15093	0.161881	0	0.108774
Caco-2_Non-treated	323	185	418	465	80	443	61	455.292	70.7784	2.58537	0.847504	15.3476	1	0.442584	0.386791	24.6516	25.6125	5	1.94041	2	14.597	13.0848	0.895088	77.5269	0.700758	1	1	9.64506	13.1567	27.3771	35.8914	0.111856	0.177323	0.035409	0.0173871	0.348666	0.208232	0.262528	0.247937	0.268877	0.253676	0.139783	0.190677	0.147985	0.194007	0.1458	0.195499	0.0342004	0.1034
Caco-2_Non-treated	324	320	551	642	83	623	54	631.822	68.5563	1.77677	0.755421	20.1851	1	0.580762	0.56282	25.6199	28.0713	8.06226	2.97057	2.82843	17.861	16.7872	-0.0618675	84.5269	0.824742	1	1	8.21146	16.2815	45.4161	68.1852	0.0981717	0.193938	0.0373722	0.018222	0.450157	0.0453633	0.24225	0.294965	0.347986	0.30326	0.109486	0.217086	0.141925	0.213079	0.141639	0.213019	0	0.159766
Caco-2_Non-treated	325	136	266	801	80	782	66	791.684	73.4338	1.84896	0.759889	13.159	1	0.511278	0.540844	18.2216	18.1108	5	1.9817	2	12.6386	11.845	-1.48922	56.2132	0.73913	1	1	7.98244	7.67538	26.3791	20.4728	0.138221	0.133791	0.0576313	0.016248	0.921504	0.266022	0.347747	0.208488	0.394634	0.216778	0.159649	0.153508	0.193964	0.150535	0.19268	0.149094	0.0214929	0.103062
Caco-2_Non-treated	326	239	506	907	85	884	63	893.13	75.1339	2.21693	0.760525	17.4443	1	0.472332	0.451075	24.5195	25.5539	6.32456	2.36766	2	15.0078	15.9207	1.06814	81.598	0.756329	1	1	21.8296	13.5334	90.9256	47.4848	0.302514	0.170039	0.079364	0.0282575	0.439762	0.577118	0.494028	0.341895	0.661304	0.341895	0.311851	0.193334	0.380442	0.198681	0.399278	0.196715	0.0840166	0.0919925
Caco-2_Non-treated	327	312	525	1077	85	1052	64	1063.46	74.5128	1.85667	0.761604	19.9311	1	0.594286	0.538598	27.1641	27.5862	6.7082	2.69997	2.23607	18.5598	17.6035	1.29538	85.3198	0.791878	1	1	12.6058	8.32378	58.7967	36.8287	0.138471	0.0998834	0.0481078	0.0190463	1.63657	0.68495	0.497195	0.167866	0.497195	0.178139	0.165865	0.109523	0.188451	0.118041	0.184869	0.120144	0.0171032	0.0401048
Caco-2_Non-treated	328	169	304	1113	79	1097	60	1103.8	69.5562	1.96886	0.806979	14.6689	1	0.555921	0.507909	20.6759	22.0227	4.47214	2.02035	2	13.0969	12.2107	0.510357	64.663	0.737991	1	1	11.9002	5.68346	40.1478	16.7276	0.18083	0.0739667	0.0537241	0.0258646	0.827936	1.58271	0.372662	0.211499	0.462772	0.211499	0.208775	0.0997098	0.237561	0.09898	0.23981	0.0987211	0.00440601	0.00870813
Caco-2_Non-treated	329	119	234	211	81	193	68	201.916	73.7815	1.75391	0.909055	12.3092	1	0.508547	0.570155	19.9138	18.868	4	1.79665	2	8.3224	8.29759	-0.99697	51.2132	0.838028	1	1	8.70714	1.83234	30.1754	4.96377	0.178755	0.02926	0.0730159	0.0115464	0.393742	0.763888	0.388279	0.0898581	0.560685	0.104183	0.193492	0.0407188	0.253575	0.0417123	0.251771	0.0398201	0.0420074	0
Caco-2_Non-treated	330	105	196	490	82	476	68	482.133	74.5048	2.2931	0.808197	11.5624	1	0.535714	0.436091	16.7859	16.9706	3.60555	1.59315	1.41421	10.5846	9.88541	-0.824304	55.0061	0.729167	1	1	6.36993	10.7821	15.485	22.8322	0.11368	0.195606	0.0365079	0.0234978	0.624916	0.174174	0.225165	0.299727	0.285727	0.299727	0.129999	0.220043	0.147476	0.21745	0.146044	0.220908	0.02662	0.138114
Caco-2_Non-treated	331	298	465	735	80	704	65	718.02	72.3188	2.17014	0.894009	19.4788	1	0.64086	0.460799	30.2531	30	5.65685	2.47804	2.23607	14	13.5549	1.52655	90.1482	0.816438	1	1	11.091	10.9458	47.376	40.8633	0.109414	0.116878	0.0478678	0.0191403	0.441743	0.205591	0.260818	0.206152	0.347993	0.217784	0.138637	0.136823	0.15898	0.137125	0.157028	0.136067	7.5e-06	0.0770993
Caco-2_Non-treated	332	58	81	808	79	799	70	802.862	73.9138	1.02358	0.581489	8.59348	1	0.716049	0.976959	9.72257	9.43398	3.60555	1.71113	1.41421	7.60263	7.90984	0.963146	27.3137	0.892308	1	1	4.91054	2.55482	14.1645	6.00664	0.187189	0.0840968	0.0634921	0.0189787	0.24724	0.363719	0.386819	0.168287	0.405134	0.168287	0.204606	0.106451	0.244215	0.103563	0.253242	0.101123	0.0654517	0.0650498
Caco-2_Non-treated	333	77	110	849	80	839	69	843.662	74.2727	1.34998	0.783511	9.90149	1	0.7	0.740752	12.9373	12.7279	4	1.76685	1.41421	7.74708	8.03895	-0.552541	36.1421	0.875	1	1	3.95478	3.19703	13.4554	7.26475	0.132363	0.0794857	0.0504274	0.0157199	0.260211	0.0497561	0.288895	0.159029	0.402204	0.159029	0.123587	0.0999073	0.174746	0.0943474	0.167772	0.09405	0	0.0500154
Caco-2_Non-treated	334	109	169	1314	81	1301	68	1305.99	73.4587	1.36967	0.338185	11.7806	1	0.64497	0.730106	13.0213	13.4536	4.12311	1.94675	2	11.8367	12.254	0.0110429	43.3137	0.872	1	1	4.33837	1.46439	12.8991	4.12177	0.0873058	0.0230656	0.0308913	0.0139584	0.18592	0.166441	0.215877	0.0748769	0.215877	0.07714	0.108459	0.0366097	0.11834	0.0378144	0.11722	0.0370426	0.0078186	0
Caco-2_Non-treated	335	120	221	857	83	844	66	850.8	75.475	1.48674	0.893347	12.3608	1	0.542986	0.672613	19.2865	19.4165	4	1.91641	2	8.8387	8.66674	-0.516959	47.3492	0.833333	1	1	6.6152	4.38639	22.6118	11.5589	0.136515	0.0805376	0.047132	0.0151312	0.0636516	0.313518	0.303063	0.17353	0.441276	0.178893	0.150346	0.0996907	0.188432	0.0963242	0.188286	0.0945811	0.0561722	0.052475
Caco-2_Non-treated	336	433	729	1101	90	1074	63	1086.51	74.485	1.77167	0.766612	23.48	1	0.593964	0.564441	30.517	30.8058	8.06226	3.23559	3	20.6	19.5953	-0.883864	98.1838	0.827916	1	1	16.1739	11.2767	108.255	62.4207	0.1878	0.111249	0.0604444	0.033725	0.0348755	1.3851	0.375586	0.238872	0.557027	0.247409	0.185907	0.129617	0.250012	0.144159	0.240912	0.144087	0.0464084	0.0239002
Caco-2_Non-treated	337	58	90	1219	80	1210	70	1213.62	74.5172	1.11606	0.56265	8.59348	1	0.644444	0.896012	10.0155	10	3.16228	1.60996	1.41421	8	8.27979	0.88674	28.5208	0.816901	1	1	3.13858	0.578381	7.94776	1.16535	0.107208	0.00448239	0.0327228	0.0142705	0.186623	0.539943	0.186329	0.0530722	0.240786	0.0592366	0.120715	0.0222454	0.13703	0.0200923	0.133338	0.018848	0.059101	0
Caco-2_Non-treated	338	127	304	354	86	335	70	342.528	78.0157	2.04852	0.90539	12.7162	1	0.417763	0.488158	22.6156	21.095	3.60555	1.70414	1.41421	9.64553	9.60216	1.07037	57.1777	0.717514	1	1	7.23463	11.6776	19.5634	27.4203	0.126014	0.198029	0.0275946	0.0190951	0.144726	0.254032	0.281088	0.296845	0.281088	0.296845	0.136503	0.220332	0.154042	0.215908	0.153609	0.215839	0.046655	0.166622
Caco-2_Non-treated	339	213	408	487	83	463	66	472.207	73	2.55728	0.67228	16.4682	1	0.522059	0.39104	22.394	25.0799	5.38516	2.05737	2	15.698	16.5782	-1.35431	82.734	0.680511	1	1	10.8825	16.8493	34.1077	46.6206	0.126386	0.199542	0.0340661	0.0200932	0.359922	0.267264	0.265702	0.299163	0.296716	0.299163	0.143191	0.221701	0.16013	0.218876	0.159964	0.219867	0.0217462	0.145554
Caco-2_Non-treated	340	184	285	628	88	609	73	619.565	79.6087	1.16201	0.516052	15.3061	1	0.645614	0.860576	16.7789	18.4391	7	2.70655	2.23607	13.8245	14.3721	1.45053	51.8345	0.888889	1	1	5.83919	10.3092	29.2096	41.7354	0.125776	0.208201	0.0312693	0.0175361	0.0700104	0.111026	0.270087	0.268745	0.321624	0.296748	0.126939	0.224114	0.158748	0.226823	0.158499	0.226518	0.0361544	0.174618
Caco-2_Non-treated	341	39	64	1141	81	1133	73	1135.85	76.1282	1.05072	0.120152	7.04673	1	0.609375	0.951731	7.5439	7.61577	2.82843	1.42309	1	6.51695	7.48925	0.438029	22.6924	0.847826	1	1	3.61121	1.45245	7.66072	2.8845	0.158557	0.0662669	0.0457875	0.0114407	0.0966867	0.138987	0.2657	0.110552	0.329192	0.147541	0.171962	0.0691641	0.196429	0.0739615	0.190486	0.0741682	0.0869456	0.0201094
Caco-2_Non-treated	342	355	780	130	86	100	60	116.285	73.1803	1.94942	0.881094	21.2603	1	0.455128	0.512974	33.0803	32.2025	6.7082	2.74074	2.23607	16.9009	15.6451	-0.87333	93.2548	0.806818	1	1	11.6312	6.67993	58.5347	30.0994	0.106968	0.0688328	0.0538467	0.0161214	2.66595	0.723409	0.442499	0.135083	0.442499	0.159746	0.145389	0.0834992	0.164887	0.0847869	0.154465	0.0849742	0.0136834	0.0336901
Caco-2_Non-treated	343	72	121	932	83	921	72	926.042	76.7222	1.24453	0.724442	9.57461	1	0.595041	0.803513	11.8954	11.1803	3.60555	1.72141	1.41421	7.7658	8.19989	0.812988	33.5563	0.888889	1	1	3.30702	2.75488	10.4176	6.69389	0.093051	0.0753615	0.0573871	0.0209742	0.373831	0.48437	0.242502	0.143175	0.28426	0.143175	0.114035	0.0949959	0.144689	0.0929707	0.147752	0.09554	0	0.0224904
Caco-2_Non-treated	344	116	276	952	86	929	74	939.991	78.3362	2.52452	0.94289	12.153	1	0.42029	0.396115	23.0541	23.7697	4	1.672	1.41421	8.22192	7.67942	1.22465	60.663	0.738854	1	1	9.71388	8.34804	25.6185	19.6019	0.167535	0.155117	0.052503	0.0189926	0.333226	0.367664	0.378762	0.225023	0.414659	0.228282	0.183281	0.15751	0.220849	0.168982	0.209287	0.174109	0.00929314	0.0770145
Caco-2_Non-treated	345	380	816	387	95	363	61	374.321	77.3184	3.13542	0.850581	21.9962	1	0.465686	0.318937	33.9459	33.541	6.32456	2.46085	2	20.1129	17.8503	0.41654	122.361	0.693431	1	1	13.6121	18.7388	62.0597	68.0151	0.120892	0.159811	0.0415148	0.0194654	0.499749	0.522164	0.254702	0.259825	0.393177	0.260931	0.128416	0.176781	0.163315	0.178987	0.1585	0.17824	1.41e-05	0.10209
Caco-2_Non-treated	346	215	416	565	87	539	71	550.521	78.8093	2.26418	0.879466	16.5453	1	0.516827	0.44166	27.1006	25.4951	5	2.13004	2	14.3027	12.8989	-1.46861	78.2132	0.726351	1	1	8.87086	21.468	31.1055	64.4666	0.109587	0.277272	0.0371184	0.0220085	0.340984	0.298025	0.231016	0.411343	0.285716	0.411343	0.123206	0.298167	0.144677	0.299844	0.15043	0.29972	0	0.217151
Caco-2_Non-treated	347	63	96	254	88	246	76	249.746	81.4444	1.23856	0.85286	8.95623	1	0.65625	0.807386	12.8194	11.7047	3	1.61034	1.41421	6.73067	6.69352	0.194174	31.3137	0.863014	1	1	3.82555	4.5426	10.995	10.0062	0.135295	0.139048	0.042613	0.0216729	0.197577	0.0983313	0.259344	0.216553	0.329673	0.216553	0.136627	0.162236	0.174523	0.158828	0.173387	0.162219	0.0390749	0.0855728
Caco-2_Non-treated	348	124	196	267	89	253	75	258.613	81.4032	1.76108	0.765615	12.5651	1	0.632653	0.567834	17.0446	17.0294	4.12311	1.85785	2	11.3992	10.9648	-0.64394	52.3848	0.789809	1	1	9.34362	10.212	28.7788	26.744	0.172414	0.201143	0.0622665	0.0154825	0.171878	0.155831	0.317224	0.287154	0.40098	0.287154	0.198801	0.217277	0.232087	0.215678	0.23615	0.214332	0.0744846	0.160456
Caco-2_Non-treated	349	833	1806	767	113	725	70	743.947	90.7047	3.2631	0.777261	32.567	1	0.46124	0.306457	45.8761	43.6578	9.84886	3.36289	3	32.7241	28.8642	0.804833	184.817	0.690141	1	1	21.0761	23.1851	134.543	120.827	0.120217	0.126911	0.0405347	0.0175089	1.41484	0.685393	0.270336	0.221585	0.369731	0.231796	0.129301	0.14224	0.161516	0.145051	0.16167	0.145724	0	0.0939416
Caco-2_Non-treated	350	258	437	770	92	747	73	758.035	81.6318	1.88369	0.723595	18.1245	1	0.590389	0.530874	22.8284	22.8035	6.08276	2.54398	2.23607	17.3829	15.7567	1.29834	78.1482	0.781818	1	1	10.0898	9.81214	41.0081	38.4894	0.121868	0.13198	0.0373626	0.0173679	0.579467	0.294791	0.262277	0.204161	0.321135	0.229516	0.146229	0.142205	0.158946	0.149184	0.156789	0.147178	0.0197923	0.0900939
Caco-2_Non-treated	351	55	81	868	85	859	76	863.109	79.4182	1.04693	0.533046	8.36828	1	0.679012	0.955178	9.23217	9.21954	4	1.74604	1.41421	7.56235	7.81121	0.447789	26.8995	0.873016	1	1	3.88832	2.95816	11.3662	6.51135	0.151777	0.102093	0.0549444	0.0153339	0.155577	0.116419	0.276686	0.190375	0.382181	0.190375	0.162013	0.123257	0.206658	0.118388	0.186576	0.121816	0.0547084	0.0679614
Caco-2_Non-treated	352	205	441	876	85	855	64	866.785	73.361	2.22857	0.8821	16.1559	1	0.464853	0.448719	26.0818	26.2488	4.47214	2.06282	2	12.4702	12.2861	0.785639	75.7696	0.745455	1	1	11.9331	10.3965	48.6651	32.4676	0.148117	0.127533	0.0822948	0.0295494	1.90559	1.29352	0.403675	0.317605	0.557271	0.317605	0.183587	0.159945	0.237391	0.158379	0.221988	0.152915	0.0219855	0.0936329
Caco-2_Non-treated	353	233	418	990	89	968	70	979.112	78.2961	1.7171	0.638588	17.224	1	0.557416	0.582378	20.9181	23.4307	7	2.57814	2	16.0102	16.0975	1.19333	70.9056	0.779264	1	1	10.8762	11.8124	46.9813	40.274	0.143292	0.144225	0.0543314	0.0244058	1.05295	0.810514	0.315266	0.301689	0.407092	0.301689	0.167327	0.181729	0.201637	0.17285	0.201107	0.166942	0	0.0852955
Caco-2_Non-treated	354	211	324	1004	91	986	73	994.597	81.0995	1.80145	0.72481	16.3907	1	0.651235	0.555107	20.8199	22.6716	6	2.39561	2	14.6159	14.3439	0.65331	69.1127	0.817829	1	1	11.7021	10.8769	52.009	36.9607	0.192684	0.152878	0.0532357	0.0216869	0.287244	0.503803	0.309168	0.29269	0.55117	0.29269	0.195035	0.181281	0.246488	0.175169	0.244454	0.16993	0.0915851	0.11733
Caco-2_Non-treated	355	473	1078	1202	94	1153	72	1176.95	84.5032	3.48951	0.962548	24.5406	1	0.438776	0.286573	53.7073	49.0306	6.08276	2.39764	2.23607	17.6363	14.5607	1.39361	144.018	0.652414	1	1	19.7223	1.58964	84.5426	5.501	0.121196	0	0.0527439	0.00696696	3.90402	2.71713	0.367767	0.0617122	0.543597	0.0617122	0.155294	0.0125168	0.178737	0.01163	0.170948	0.00696696	3.52e-06	0
Caco-2_Non-treated	356	299	483	1212	89	1189	68	1200.9	76.903	1.80666	0.434967	19.5115	1	0.619048	0.553507	21.5204	22.8473	7.07107	2.87716	2.23607	20	19.378	1.4631	82.3909	0.830556	1	1	7.52233	1.62927	38.3697	7.36501	0.0930523	0.00938833	0.0341916	0.013567	0.28387	1.23832	0.218807	0.0671102	0.25324	0.0820779	0.105948	0.0229474	0.128327	0.0246321	0.128949	0.0216604	0.0109996	0
Caco-2_Non-treated	357	196	336	1290	86	1269	70	1278.3	78.9133	1.88557	0.8503	15.7973	1	0.583333	0.530343	23.4911	22.2036	5	2.14395	2	14.0002	12.3633	1.23619	68.1482	0.777778	1	1	6.71407	3.14386	24.1797	9.96266	0.0947574	0.0332609	0.0268584	0.0176612	0.189955	2.02837	0.197318	0.117715	0.259596	0.117715	0.113798	0.0532858	0.123366	0.0508299	0.125774	0.05038	0.0110003	0.00179715
Caco-2_Non-treated	358	154	285	1302	84	1283	69	1292.94	76.0065	1.94074	0.667394	14.0028	1	0.540351	0.515267	17.6709	18.2483	4.47214	1.96859	2	13.8109	13.1596	1.40567	61.2843	0.754902	1	1	5.11969	1.64724	17.1781	4.6007	0.086329	0.0169569	0.0295482	0.0127126	0.168828	0.536797	0.166552	0.0647694	0.228576	0.0916244	0.096598	0.0310799	0.111546	0.0298747	0.110139	0.0280107	4.19e-06	0
Caco-2_Non-treated	359	125	221	369	87	352	74	360.184	79.96	1.77951	0.812803	12.6157	1	0.565611	0.561953	17.7308	17.4929	4.12311	1.85871	2	10.5247	10.3288	1.21083	52.8701	0.776398	1	1	5.90832	9.22764	20.4153	25.6991	0.124791	0.18891	0.0340709	0.0173582	0.359197	0.113848	0.209529	0.248073	0.327487	0.273816	0.131296	0.205059	0.163322	0.205593	0.157029	0.206515	0.0417632	0.161652
Caco-2_Non-treated	360	202	432	446	90	419	74	432.703	80.104	2.29036	0.869385	16.0373	1	0.467593	0.436612	25.9787	26.6833	4.12311	1.97637	2	14.2985	12.837	1.28716	76.2487	0.711268	1	1	8.84475	12.691	28.2455	36.3893	0.100382	0.160465	0.0356532	0.019774	0.872695	0.442656	0.239576	0.243675	0.27645	0.248618	0.126354	0.1813	0.139829	0.180145	0.141651	0.179254	0.00489922	0.11732
Caco-2_Non-treated	361	409	800	458	108	433	76	444.829	92.6773	2.81366	0.724308	22.8201	1	0.51125	0.355409	32.6041	31.9061	6.08276	2.51001	2.23607	23.3834	22.4798	-0.277547	120.255	0.688552	1	1	12.4087	19.7689	55.428	75.4438	0.102577	0.167632	0.0333333	0.0170655	1.04838	0.519039	0.242015	0.265735	0.273272	0.265735	0.112806	0.179718	0.135521	0.184459	0.137985	0.184522	1.21e-05	0.10003
Caco-2_Non-treated	362	172	270	784	88	766	73	774.285	79.657	1.95724	0.521175	14.7986	1	0.637037	0.510923	17.1076	17.8045	5.38516	2.17404	2	13.3958	14.6004	-1.44643	65.0416	0.796296	1	1	7.62204	8.9196	27.1696	25.7151	0.114542	0.133332	0.0385748	0.0165993	0.100088	0.200649	0.254225	0.209101	0.310629	0.209266	0.131414	0.153786	0.157963	0.149506	0.16021	0.148606	0.0276068	0.0854965
Caco-2_Non-treated	363	152	320	1016	94	1000	74	1007.61	82.8092	1.90039	0.846896	13.9116	1	0.475	0.526208	20.4926	20.2485	4.24264	1.9104	2	11.1392	10.8971	0.693782	60.2487	0.779487	1	1	9.10766	7.58498	28.6822	21.2436	0.143111	0.123268	0.0434726	0.016538	0.918606	0.168352	0.315517	0.189648	0.411736	0.211967	0.16866	0.140463	0.188699	0.139761	0.183409	0.140429	0.0417724	0.0616355
Caco-2_Non-treated	364	261	459	112	93	85	76	97.1188	84.2337	1.61139	0.884723	18.2295	1	0.568627	0.620583	27.2659	26.4764	6.08276	2.67052	2.23607	12.4153	12.7091	1.31195	72.6985	0.875839	1	1	10.3833	6.40691	59.1457	27.9117	0.165821	0.0909469	0.0556776	0.0160426	0.612318	0.790256	0.29012	0.156781	0.586579	0.174849	0.16224	0.100108	0.226612	0.106942	0.220521	0.104489	0.0295515	0.0301807
Caco-2_Non-treated	365	106	160	229	91	219	75	223.302	81.783	1.63218	0.84772	11.6174	1	0.6625	0.612679	17.0657	15.8114	3.60555	1.76738	1.41421	8.65682	9.0524	-0.11871	46.6274	0.834646	1	1	7.01045	2.25923	22.4643	5.54641	0.168503	0.037651	0.0420024	0.014063	0.395249	0.228727	0.261055	0.0932937	0.430286	0.102821	0.175261	0.0564807	0.211927	0.0523247	0.208308	0.0513299	0.0498215	0.0168267
Caco-2_Non-treated	366	96	288	422	91	404	75	411.427	83.0938	3.02255	0.935972	11.0558	1	0.333333	0.330846	23.4096	19.8494	3	1.37054	1	9.35785	8.24192	0.908015	60.3848	0.581818	1	1	5.89681	9.57748	10.9697	16.1843	0.0825549	0.152233	0.028083	0.0152047	0.129306	0.0727438	0.239576	0.222997	0.239576	0.222997	0.1053	0.171026	0.114268	0.168587	0.116743	0.167671	0.00172462	0.131811
Caco-2_Non-treated	367	47	70	1142	88	1135	78	1138.26	82.4043	1.08494	0.787914	7.73578	1	0.671429	0.921714	9.96437	9.48683	3	1.56522	1.41421	5.57832	6.13591	-0.043415	25.3137	0.87037	1	1	3.31011	0.919344	8.88424	1.81472	0.148118	0.0258095	0.0421245	0.0152284	0.0449498	0.501091	0.231756	0.0747899	0.330902	0.0747899	0.15046	0.0417883	0.189026	0.0386111	0.195615	0.0380256	0.0205231	0.00673176
Caco-2_Non-treated	368	194	448	1224	94	1196	78	1212.87	85.6804	2.15556	0.852752	15.7165	1	0.433036	0.463915	24.2132	29.1548	5.83095	2.15592	2	12.9514	12.6469	-1.14837	72.4914	0.708029	1	1	8.30761	1.93694	25.5429	6.2296	0.0992825	0.0139125	0.0324783	0.0176526	0.261716	2.11219	0.246902	0.104678	0.253007	0.104678	0.123994	0.0289096	0.131664	0.0321113	0.131883	0.0301722	0.0310284	0
Caco-2_Non-treated	369	98	196	426	92	412	78	418.867	83.4694	1.87413	0.880057	11.1704	1	0.5	0.533581	17.8128	15.8114	3.60555	1.62422	1.41421	7.96486	8.45874	0.90235	48.0416	0.809917	1	1	3.22407	6.72066	10.1649	15.6606	0.0715659	0.143466	0.0339438	0.0161834	0.0645102	0.131632	0.15728	0.215563	0.241041	0.215563	0.0786358	0.163919	0.103723	0.159802	0.0947649	0.15735	0.00953902	0.0959339
Caco-2_Non-treated	370	133	200	475	89	455	79	464.782	82.7744	1.52929	0.903689	13.0131	1	0.665	0.653898	20.6829	19.2354	4.12311	1.96376	2	9	8.8562	1.36328	50.5563	0.826087	1	1	6.16347	9.89424	20.8595	27.7954	0.12895	0.194661	0.0286935	0.0151671	0.209646	0.209374	0.21613	0.314061	0.293541	0.314061	0.131138	0.210516	0.156839	0.208988	0.156178	0.206011	0.0405497	0.141078
Caco-2_Non-treated	371	129	255	566	96	549	81	557.426	87.4961	1.60265	0.864391	12.8159	1	0.505882	0.623966	19.2417	17.2047	4.12311	1.93058	2	10.4636	9.67511	0.680454	50.9706	0.767857	1	1	5.50828	13.1628	17.6804	37.1544	0.0993917	0.269268	0.0347985	0.0179699	0.414629	0.144571	0.195607	0.354401	0.350918	0.360014	0.119745	0.286148	0.137057	0.288019	0.13419	0.288977	0.0261316	0.226671
Caco-2_Non-treated	372	138	270	1108	95	1093	77	1099.13	84.7464	1.68632	0.901205	13.2555	1	0.511111	0.593009	20.6856	20.6155	4.47214	1.99678	2	9.13812	8.965	-0.550585	54.0772	0.831325	1	1	10.3231	1.24532	39.4889	3.03747	0.216615	0.00558411	0.0822884	0.0143936	0.987611	0.753452	0.32138	0.0804636	0.535293	0.0804636	0.21964	0.0264962	0.286152	0.0220106	0.277913	0.0184412	0.0361544	0
Caco-2_Non-treated	373	126	170	59	88	42	78	49.2857	82.3333	1.39338	0.857766	12.666	1	0.741176	0.717677	18.0947	16.7631	4.12311	2.03816	2	8.82523	9.30137	1.4099	46.9706	0.893617	1	1	9.73953	6.2129	35.9295	18.7282	0.221137	0.13662	0.0739917	0.0119164	0.793586	0.0489768	0.422725	0.212895	0.548488	0.212895	0.231894	0.147926	0.285154	0.148636	0.279868	0.147299	0.0698548	0.0792614
Caco-2_Non-treated	374	81	132	730	88	718	77	722.951	82.8148	1.16155	0.512926	10.1554	1	0.613636	0.860919	11.3564	11.4018	4.24264	1.88741	1.41421	9.09062	9.7487	1.10177	34.3848	0.910112	1	1	3.19056	4.51227	11.5943	12.8825	0.101527	0.140503	0.0410256	0.0190604	0.475604	0.195508	0.190966	0.209547	0.302809	0.215102	0.110019	0.155595	0.14314	0.159043	0.145178	0.161595	0.0171015	0.110279
Caco-2_Non-treated	375	107	204	913	90	896	78	903.411	84.271	1.50405	0.798742	11.672	1	0.52451	0.66487	16.0592	16.1245	4.24264	1.82552	1.41421	10.1193	9.6624	1.39732	44.9706	0.798507	1	1	9.3433	8.08405	27.635	21.1497	0.189144	0.177506	0.0785107	0.0221741	0.556553	0.152614	0.400988	0.244624	0.461304	0.268663	0.217286	0.188001	0.258271	0.19766	0.250804	0.19691	0.0434777	0.0941701
Caco-2_Non-treated	376	67	120	1153	88	1141	78	1146.21	82.3881	1.58723	0.835334	9.23618	1	0.558333	0.630027	13.4944	13.6015	4	1.586	1.41421	7.91796	7.41843	-1.1237	36.5563	0.770115	1	1	6.08912	0.736862	13.7155	1.57808	0.172476	0.0127399	0.0365062	0.0126596	0.136973	0.520966	0.279372	0.0589837	0.357272	0.0589837	0.190285	0.0230269	0.204709	0.0235534	0.209653	0.0234298	0.0884073	0
Caco-2_Non-treated	377	463	1248	1237	97	1205	58	1221.63	75.9503	4.28619	0.790265	24.2798	1	0.370994	0.233308	40.3865	38.4708	6	2.2272	2	29.1546	24.7474	0.462793	157.918	0.551847	1	1	17.0713	8.1384	64.8478	27.4823	0.107398	0.032247	0.0327281	0.0238148	0.737148	3.18574	0.24396	0.186296	0.299404	0.186296	0.123705	0.0589739	0.14006	0.0593571	0.139937	0.0517949	4.58e-06	0
Caco-2_Non-treated	378	190	360	212	91	192	73	203.274	82.1579	1.85927	0.735998	15.5536	1	0.527778	0.537845	20.9698	21.0238	5.09902	2.2221	2	16.0815	14.1962	-1.19861	66.6274	0.750988	1	1	14.4268	2.23647	54.5898	6.84266	0.22858	0.0240533	0.0649573	0.0127356	0.773376	0.86742	0.430037	0.0859703	0.509414	0.0859703	0.240447	0.0372745	0.287315	0.036014	0.290366	0.0376826	0.0979364	0
Caco-2_Non-treated	379	180	285	300	94	285	75	292.228	84.6389	1.66972	0.744637	15.1388	1	0.631579	0.598902	19.3028	18.6815	5.09902	2.26048	2	13.234	12.884	-0.177157	61.4558	0.807175	1	1	9.23186	9.17814	36.8175	30.2295	0.153608	0.150312	0.0481092	0.0181603	0.387344	0.112718	0.335052	0.215844	0.434682	0.217103	0.17096	0.169966	0.204542	0.167942	0.203669	0.166901	8.94e-06	0.112343
Caco-2_Non-treated	380	101	130	434	94	424	81	428.931	87.505	1.36064	0.71785	11.3401	1	0.776923	0.734948	14.1623	13.4536	4	1.93038	2	9	9.85974	-0.116725	41.5563	0.863248	1	1	4.04916	6.69837	11.7566	18.2571	0.0895146	0.168345	0.0255189	0.0135533	0.225028	0.150461	0.223947	0.226239	0.223947	0.252142	0.109437	0.181037	0.116402	0.180763	0.118208	0.180403	0.020528	0.125508
Caco-2_Non-treated	381	635	1036	525	97	488	69	506.175	81.0126	2.10155	0.661341	28.4343	1	0.612934	0.47584	35.1441	36.3456	10.198	3.68203	3.16228	27	26.3611	-1.40092	129.497	0.792759	1	1	14.9631	27.3262	92.4144	149.929	0.110382	0.215765	0.0344313	0.0203741	0.371004	0.463081	0.273263	0.321337	0.302812	0.321337	0.127889	0.233557	0.145535	0.236109	0.145791	0.236128	0.0249127	0.161654
Caco-2_Non-treated	382	478	990	591	97	561	64	576.96	81.6548	2.37728	0.898428	24.67	1	0.482828	0.420649	39.344	38.8973	7.2111	2.93518	2.82843	19.7407	17.2768	-0.788267	119.497	0.729771	1	1	11.6443	29.8073	62.9923	132.198	0.099398	0.256901	0.0339438	0.0196035	0.21932	0.262695	0.232725	0.34836	0.295497	0.379008	0.107818	0.275993	0.131783	0.276565	0.130662	0.276725	0	0.21701
Caco-2_Non-treated	383	87	154	796	88	782	77	788.598	82.6437	1.47391	0.786692	10.5248	1	0.564935	0.678466	14.033	13.3417	4	1.75125	1.41421	8.43338	8.66321	1.03304	40.1421	0.828571	1	1	5.10203	5.47325	13.2165	13.4544	0.124191	0.139312	0.0311399	0.0176952	0.115843	0.168765	0.228333	0.217909	0.274984	0.217909	0.141723	0.152035	0.151914	0.154648	0.152269	0.157014	0.0344471	0.0924029
Caco-2_Non-treated	384	341	700	824	97	789	77	805.742	84.8768	2.62797	0.828803	20.8369	1	0.487143	0.380522	31.2505	34.7131	7.07107	2.54249	2.23607	19	17.4859	1.52034	106.119	0.7119	1	1	18.5292	10.145	85.2754	35.0701	0.160943	0.0823998	0.0760728	0.0196463	1.62928	0.903394	0.535785	0.191958	0.677173	0.191958	0.201405	0.110272	0.250075	0.102845	0.22614	0.101748	0.0312697	0.0488493
Caco-2_Non-treated	385	54	81	846	89	837	80	841.296	84.1111	1.09941	0.341536	8.29186	1	0.666667	0.909583	8.83888	8.60233	3.16228	1.65077	1.41421	7.60263	8.30739	0.105547	27.3137	0.84375	1	1	4.33861	2.43317	13.0782	5.35329	0.15373	0.0822876	0.0805861	0.0147939	0.289585	0.0388716	0.307454	0.150015	0.619542	0.150015	0.180775	0.101382	0.242189	0.0991349	0.233217	0.0961371	0.0823016	0.0691262
Caco-2_Non-treated	386	177	308	949	92	927	78	936.395	85.4181	1.69999	0.839845	15.0121	1	0.574675	0.58824	21.3418	21.0238	5	2.21461	2	12.4035	11.5849	-1.52846	61.4914	0.797297	1	1	9.2356	9.29848	37.0889	32.2721	0.15215	0.16073	0.0510379	0.0210952	0.19307	0.202381	0.305752	0.236868	0.478402	0.272175	0.17103	0.172194	0.209542	0.182328	0.192688	0.181622	0.0700962	0.0929748
Caco-2_Non-treated	387	82	132	968	91	956	80	960.756	85.4024	1.18681	0.454729	10.2179	1	0.621212	0.842594	11.0829	11.4018	4.24264	1.89148	2	9	9.87074	-1.31422	34.9706	0.901099	1	1	4.73202	5.07636	15.2187	13.6659	0.145313	0.147899	0.0371184	0.0174919	0.178896	0.238874	0.242016	0.243417	0.350929	0.243417	0.157734	0.169212	0.185594	0.166657	0.189513	0.164049	0.0852394	0.119056
Caco-2_Non-treated	388	166	320	1097	100	1081	80	1088.81	88.7952	1.86994	0.808637	14.5381	1	0.51875	0.534776	20.1567	21.0238	5.09902	2.08987	2	12.522	11.8584	-0.427729	62.4558	0.78673	1	1	9.01643	2.72408	31.3908	8.04554	0.125164	0.025901	0.0547009	0.0208576	1.40204	1.17098	0.295	0.122092	0.497204	0.122092	0.161008	0.0486443	0.189101	0.0484671	0.185117	0.0443316	0.029561	0
Caco-2_Non-treated	389	342	525	1331	92	1306	71	1317.97	80.4386	1.52307	0.716623	20.8674	1	0.651429	0.656567	25.6523	27.4591	8	3.15552	2.82843	18.6824	17.8915	-1.16	80.9056	0.848635	1	1	7.77725	2.53135	40.0014	11.8285	0.0877921	0.0201057	0.0300373	0.0136042	0.577484	0.359984	0.228576	0.0749371	0.243959	0.0912944	0.105098	0.0342075	0.116963	0.0345863	0.119905	0.0330064	0	0
Caco-2_Non-treated	390	569	1024	151	100	119	68	133.153	83.6309	1.87787	0.363913	26.916	1	0.555664	0.532518	29.1049	32.6497	10	3.68833	3.16228	27.1742	27.1093	0.307874	115.876	0.805949	1	1	12.7664	6.54909	94.1737	36.4649	0.121372	0.0501502	0.0421283	0.0137024	0.392252	0.907575	0.268622	0.121894	0.412951	0.133941	0.125161	0.0642068	0.165507	0.0640859	0.159708	0.063167	0.00440383	0.00715014
Caco-2_Non-treated	391	1021	1748	196	110	150	72	171.546	90.1567	2.03818	0.728276	36.0552	1	0.584096	0.490635	44.9103	45.8803	13.4164	4.88576	4.12311	33.2856	30.7763	1.48385	161.711	0.831433	1	1	21.5705	6.62862	255.43	46.0417	0.153673	0.0311714	0.0666667	0.0135034	1.91069	0.809959	0.483042	0.108038	0.725283	0.114702	0.151905	0.0466804	0.250176	0.0450947	0.211485	0.0450631	0.0280904	0
Caco-2_Non-treated	392	114	180	220	94	210	76	214.061	83.693	1.55601	0.896963	12.0478	1	0.633333	0.64267	18.8073	17.4642	4.12311	1.88895	2	8.22192	8.31483	-0.241498	47.2132	0.857143	1	1	9.53801	1.62979	31.0061	4.58975	0.208311	0.0277386	0.0695971	0.013247	0.715813	0.3809	0.479866	0.0970182	0.479866	0.0970182	0.232634	0.039751	0.271984	0.040261	0.277905	0.0406294	0.0515312	0.00756216
Caco-2_Non-treated	393	46	56	240	90	233	82	235.696	85.7391	0.920805	0.507336	7.65304	1	0.821429	1.08601	8.29362	7.81025	3.60555	1.65801	1.41421	6	7.14701	-0.132227	23.0711	0.938776	1	1	2.79793	1.50167	7.76464	3.01665	0.119177	0.054017	0.0542149	0.0128019	0.0123713	0.132986	0.243961	0.0994415	0.287184	0.102945	0.133235	0.071508	0.168796	0.0655794	0.157028	0.0679219	0.0683832	0.0512489
Caco-2_Non-treated	394	65	108	485	89	473	80	478.631	84.2615	1.3587	0.9066	9.09728	1	0.601852	0.735999	14.2635	13.6015	3	1.57354	1.41421	5.81378	6.0191	-1.05139	33.3137	0.855263	1	1	4.23009	7.15753	10.1875	15.0545	0.136765	0.211734	0.0263736	0.0190488	0.0429543	0.174971	0.230049	0.294597	0.268633	0.297287	0.141003	0.238584	0.156731	0.231608	0.153126	0.225007	0.04055	0.176983
Caco-2_Non-treated	395	106	204	864	89	852	72	856.642	81.8396	1.78775	0.793454	11.6174	1	0.519608	0.559363	16.7743	16.7631	4.12311	1.77344	1.41421	10.956	10.2093	-0.0572953	48.799	0.768116	1	1	7.30505	4.85983	21.9221	11.3324	0.160935	0.0846831	0.0481064	0.0204362	0.443084	0.63939	0.296465	0.170151	0.400495	0.172681	0.169885	0.113019	0.206812	0.10691	0.200251	0.106001	0.0153907	0.0687737
Caco-2_Non-treated	396	188	504	1035	97	1011	76	1022.97	84.5957	2.98504	0.877327	15.4716	1	0.373016	0.335004	27.785	27.8029	4.24264	1.81873	1.41421	14.2642	13.3338	-1.06344	83.9767	0.632997	1	1	9.06166	7.48233	26.21	18.7739	0.110137	0.0780083	0.034188	0.0207114	0.12086	0.899446	0.228574	0.191697	0.268879	0.191697	0.122455	0.101113	0.139415	0.0998614	0.141153	0.100826	0	0.0250226
Caco-2_Non-treated	397	208	520	903	106	883	80	892.26	93.4904	2.43445	0.907049	16.2737	1	0.4	0.41077	28.1667	26.2488	5	2.02656	2	12.9692	11.8589	0.381075	79.7696	0.679739	1	1	14.9862	15.4342	54.3349	44.7893	0.155321	0.152183	0.0981759	0.0483397	2.29093	2.32961	0.464235	0.41584	0.513807	0.41584	0.217191	0.223685	0.261226	0.215333	0.245431	0.182922	0.009038	0.0997069
Caco-2_Non-treated	398	356	663	1082	96	1043	79	1062.74	87.2107	2.5533	0.929565	21.2902	1	0.536953	0.39165	38.2422	38.2099	6.32456	2.41991	2.23607	15.5282	14.0983	1.45478	106.876	0.723577	1	1	12.274	6.43581	53.2142	23.7698	0.102572	0.0487557	0.0451753	0.0175135	1.17983	0.979752	0.276688	0.149358	0.352877	0.156497	0.123979	0.0650082	0.149478	0.0667692	0.144819	0.0654203	0	0
Caco-2_Non-treated	399	207	506	1120	98	1097	76	1108.99	85.4493	2.27581	0.89552	16.2345	1	0.409091	0.439403	27.2851	25.6125	5.83095	2.22348	2	13.144	12.1425	-0.855588	76.9411	0.731449	1	1	13.5958	1.80364	50.8019	4.71316	0.18188	0.00560517	0.0620281	0.0147017	0.267365	0.0594338	0.372411	0.0727955	0.505744	0.0761063	0.202922	0.0269199	0.24542	0.0227689	0.246526	0.019867	0.0373729	0
Caco-2_Non-treated	400	74	176	1166	93	1150	82	1157.32	86.9459	1.9508	0.944245	9.70668	1	0.420455	0.512611	18.049	16.5529	3	1.44973	1	6.00245	5.94254	1.02293	42.5919	0.747475	1	1	8.00363	0.338862	16.9631	0.763163	0.195612	0	0.0327228	0.00296739	0.103074	1.52613	0.319909	0.0317259	0.350678	0.0581131	0.210622	0.00891743	0.229231	0.010313	0.226869	0.00296739	0.132119	0
Caco-2_Non-treated	401	591	1040	1271	95	1231	69	1247.37	80.7817	2.48983	0.857751	27.4315	1	0.568269	0.401633	41.3686	41.6773	9.05539	3.42586	3	24.7017	21.2662	-1.2453	135.983	0.752866	1	1	16.8309	18.5839	97.7033	105.95	0.133581	0.149948	0.033454	0.032545	0.598089	0.793727	0.231261	0.270811	0.313557	0.282828	0.140257	0.154866	0.165319	0.179273	0.160692	0.185087	0.0420123	0.0324239
Caco-2_Non-treated	402	65	90	234	91	225	81	229.4	85.4615	1.45894	0.72457	9.09728	1	0.722222	0.685427	11.7248	10.8167	3	1.57693	1.41421	8	8.08076	0.0891477	34.5208	0.802469	1	1	5.35351	1.71774	12.7517	3.7043	0.162093	0.0411946	0.0387056	0.0159072	0.147542	0.0751884	0.268869	0.0893167	0.337001	0.118204	0.172694	0.0554109	0.19618	0.0569892	0.198051	0.0572064	0.0373673	0.0187196
Caco-2_Non-treated	403	187	361	964	103	945	84	953	92.5294	2.16024	0.733425	15.4304	1	0.518006	0.462911	20.3039	21.9317	5.83095	2.20217	2	14.4682	13.802	0.742016	71.2487	0.722008	1	1	9.49441	11.7491	32.4711	32.7358	0.130661	0.152551	0.0434676	0.0221461	0.382614	0.454948	0.271808	0.248452	0.321625	0.248452	0.146068	0.180755	0.173643	0.175058	0.174128	0.174257	1.35e-05	0.117225
Caco-2_Non-treated	404	120	169	1299	97	1286	84	1292.54	89.2	1.49977	0.724398	12.3608	1	0.710059	0.666767	15.4556	16.2788	5	2.02231	2	10.7671	10.6548	0.777203	47.5563	0.839161	1	1	3.89137	0.997331	13.5744	2.71611	0.0791251	0.0101067	0.0339438	0.0115852	0.249021	0.34737	0.183646	0.0729677	0.201714	0.0729677	0.0884402	0.0226666	0.11312	0.0226342	0.116488	0.0207685	0.0153888	0
Caco-2_Non-treated	405	78	130	123	94	110	84	115.218	88.2821	1.53299	0.774634	9.96557	1	0.6	0.652318	13.233	12.8062	3.60555	1.64214	1.41421	8.6267	8.36867	-1.14765	38.7635	0.795918	1	1	5.13903	2.42761	13.4991	5.30247	0.126498	0.0561706	0.0434676	0.012495	0.462521	0.169233	0.299636	0.101252	0.31502	0.101252	0.151148	0.0714002	0.173065	0.0679804	0.170698	0.0684619	0.0654478	0.0127353
Caco-2_Non-treated	406	116	260	600	93	580	80	589.534	86.3276	2.07565	0.910213	12.153	1	0.446154	0.481777	20.4109	19.9249	3.16228	1.68599	1.41421	9.4299	8.45297	-1.14681	55.0061	0.734177	1	1	6.21562	12.216	16.1685	28.5836	0.102579	0.231988	0.034188	0.0159626	0.341737	0.159152	0.27645	0.301149	0.327976	0.312831	0.126849	0.249307	0.139384	0.24641	0.133592	0.245055	0.0173531	0.174303
Caco-2_Non-treated	407	844	1287	723	116	690	77	706.372	94.8152	1.90723	0.777473	32.7813	1	0.655789	0.524322	42.5192	42.5441	11.4018	4.44156	4	29.2137	26.741	0.372479	142.225	0.848241	1	1	16.8909	18.4446	144.609	133.709	0.131873	0.141193	0.0385823	0.0170944	0.719878	0.343798	0.24836	0.232117	0.347749	0.299952	0.136217	0.148747	0.171337	0.158424	0.169239	0.158854	0.0295578	0.053036
Caco-2_Non-treated	408	99	210	818	102	804	87	810.475	94.3333	1.8552	0.838549	11.2272	1	0.471429	0.539026	17.0648	16.1245	3.60555	1.66204	1.41421	9.8387	9.29734	-0.810937	48.0416	0.761538	1	1	10.4765	3.73054	24.6061	9.39999	0.145863	0.0807172	0.102442	0.0155436	1.94713	0.353334	0.571688	0.134392	0.678647	0.143577	0.255525	0.0909888	0.248546	0.0949494	0.235424	0.0942376	0.0344468	0.0412714
Caco-2_Non-treated	409	66	132	875	93	863	82	868.561	87.5758	1.22965	0.81175	9.167	1	0.5	0.813241	12.2666	12.53	3.60555	1.67387	1.41421	6.93375	7.16376	0.829633	31.935	0.814815	1	1	6.94793	4.05382	20.4329	8.78544	0.220396	0.112649	0.0805861	0.0191861	0.156824	0.395799	0.376074	0.205114	0.563864	0.206167	0.239584	0.139787	0.309589	0.133113	0.296465	0.132782	0.113315	0.0746438
Caco-2_Non-treated	410	105	168	153	99	141	85	146.448	91.5714	1.39709	0.750893	11.5624	1	0.625	0.715774	14.8689	14.8661	4	1.93842	2	8.97382	9.81978	0.276936	42.935	0.820312	1	1	4.88742	1.94796	16.1071	5.95169	0.104464	0.0431564	0.0466423	0.0142862	0.551283	0.060821	0.209773	0.0779972	0.400741	0.124652	0.125319	0.0499477	0.153401	0.0566828	0.148967	0.0567677	0.0219861	0.0247794
Caco-2_Non-treated	411	297	476	337	93	309	76	322.926	85.1684	1.99014	0.864321	19.4461	1	0.62395	0.502476	28.9541	28.1603	5.38516	2.53204	2.23607	16	14.5622	-1.28543	86.1838	0.818182	1	1	10.0555	14.82	49.2524	58.5742	0.12138	0.181586	0.0434698	0.0158413	0.715237	0.173526	0.293538	0.266539	0.337006	0.266539	0.134073	0.1976	0.165833	0.19722	0.164848	0.198347	1.31e-05	0.135918
Caco-2_Non-treated	412	208	546	843	101	822	75	833.784	85.7596	2.37594	0.80395	16.2737	1	0.380952	0.420886	24.4933	25.4951	4.47214	2.02938	2	15.8982	14.5661	0.518276	78.8051	0.700337	1	1	14.0421	6.72629	58.4689	19.7423	0.20489	0.081507	0.0774055	0.0156722	0.35193	0.18222	0.462772	0.136166	0.556056	0.143622	0.206502	0.098916	0.2811	0.094915	0.272051	0.0951488	0.00464591	0.0507795
Caco-2_Non-treated	413	702	1232	891	116	863	72	878.528	96.5385	2.31194	0.880731	29.8967	1	0.569805	0.432536	47.3011	44.2945	9.84886	3.56852	3	25.1037	22.4026	-0.113759	142.811	0.775691	1	1	28.5177	22.9405	208.061	132.395	0.218934	0.118547	0.0764347	0.0523871	2.28485	3.90001	0.476691	0.410237	0.689631	0.455332	0.224549	0.180634	0.296383	0.188596	0.288655	0.15582	0	0.0607632
Caco-2_Non-treated	414	145	266	1158	98	1139	84	1147.62	90.7931	1.57832	0.67444	13.5875	1	0.545113	0.633584	16.5555	18.1108	5	2.12114	2	12.0877	12.2234	1.46864	53.6274	0.810056	1	1	10.1127	0.594409	34.9385	1.69337	0.202266	0	0.0412698	0.00758601	0.0173031	1.34986	0.368017	0.0490145	0.40196	0.0568285	0.21068	0.0123835	0.240955	0.0116784	0.240788	0.00758601	0.11185	0
Caco-2_Non-treated	415	293	425	541	95	516	78	528.007	85.8669	1.42723	0.779576	19.3147	1	0.689412	0.700656	25.1259	25.632	7.07107	2.959	2.82843	15.8315	15.7366	-1.43599	72.4914	0.861765	1	1	7.72428	15.5681	39.4342	69.1396	0.0999456	0.218219	0.0326004	0.0185652	0.230616	0.0931129	0.21759	0.31142	0.284014	0.31142	0.118835	0.23951	0.134588	0.235971	0.132853	0.235578	0.0344415	0.178203
Caco-2_Non-treated	416	83	144	623	97	611	85	615.542	90.012	1.36727	0.601233	10.28	1	0.576389	0.731382	12.2696	12.083	3.60555	1.72906	1.41421	10.1193	9.80432	0.478955	37.7635	0.83	1	1	4.66257	7.00066	13.7056	17.5089	0.124302	0.191407	0.040536	0.0197229	0.23908	0.107314	0.284253	0.248202	0.307449	0.273834	0.137135	0.205902	0.165128	0.21095	0.158367	0.212569	0.0637399	0.163699
Caco-2_Non-treated	417	380	806	792	110	761	84	774.558	94.2237	2.76838	0.878161	21.9962	1	0.471464	0.361222	34.8107	32.6956	6	2.49177	2.11803	18.1084	16.6522	-1.01864	114.977	0.736434	1	1	13.7469	13.5962	60.9165	52.6791	0.122348	0.119717	0.0388225	0.0181145	0.239762	0.31354	0.252995	0.196275	0.338226	0.219773	0.130922	0.129488	0.160307	0.138629	0.156536	0.138963	0.00610825	0.0400281
Caco-2_Non-treated	418	110	240	801	103	786	87	792.145	94.2636	1.9384	0.882392	11.8345	1	0.458333	0.515889	18.4779	17.6918	3.60555	1.70908	1.41421	8.9019	8.69416	-0.725154	51.7635	0.763889	1	1	5.06507	4.52039	15.2029	10.945	0.107215	0.084518	0.0356469	0.0144856	0.206159	0.0675758	0.215882	0.14989	0.25593	0.158259	0.107767	0.0961786	0.138208	0.0995003	0.136767	0.0975253	0.00758335	0.0558796
Caco-2_Non-treated	419	132	324	831	102	813	84	821.212	91.8561	2.11883	0.935099	12.9641	1	0.407407	0.47196	23.1539	21.9317	4	1.7537	1.41421	8.19436	8.20544	-0.891932	59.2843	0.776471	1	1	15.2441	4.8751	45.669	12.5896	0.265946	0.0795975	0.0825397	0.0162525	0.325605	0.423942	0.467409	0.148609	0.616862	0.148609	0.293156	0.0937519	0.345978	0.0953761	0.352634	0.0957408	0.0854846	0.0296454
Caco-2_Non-treated	420	259	494	1043	105	1017	86	1028.31	92.9112	2.48546	0.792767	18.1595	1	0.524291	0.40234	27.3676	25.4951	6	2.22209	2	17.561	16.6812	-1.31911	89.9411	0.733711	1	1	9.29582	6.54072	36.969	21.3428	0.107209	0.0591756	0.0380938	0.0218255	1.12061	1.49125	0.254461	0.143063	0.31209	0.169954	0.116198	0.081759	0.142737	0.0824047	0.140543	0.0801256	0.00147052	0.021315
Caco-2_Non-treated	421	202	340	1122	103	1102	86	1112.73	94.7277	1.74882	0.698846	16.0373	1	0.594118	0.571815	20.2576	20.8087	5.38516	2.36239	2	14.8627	14.4897	-1.45568	66.6274	0.82449	1	1	11.2709	2.07032	49.6355	6.327	0.189387	0.018537	0.0512842	0.0135168	0.293687	0.406004	0.31845	0.0934936	0.496465	0.0934936	0.187848	0.0345053	0.24572	0.0313218	0.234445	0.0300663	0.0544694	0
Caco-2_Non-treated	422	132	252	352	108	340	87	346.061	97.7197	2.22112	0.877769	12.9641	1	0.52381	0.450223	20.9879	20.025	4	1.75941	1.41421	10.3548	10.055	-0.211527	60.6985	0.741573	1	1	6.03119	9.94995	17.737	25.3295	0.0964718	0.170643	0.0354094	0.0212326	0.143954	0.228805	0.206362	0.241776	0.299647	0.257091	0.115984	0.191345	0.134371	0.19189	0.136765	0.190411	0.02834	0.12023
Caco-2_Non-treated	423	278	735	736	119	715	84	722.46	102.162	3.65821	0.925976	18.8138	1	0.378231	0.273357	38.8173	35.171	4.24264	1.89166	2	18.8249	14.6567	0.0819911	113.048	0.591489	1	1	12.2826	15.6995	40.2681	43.5143	0.109408	0.140359	0.0329681	0.0152433	0.626117	0.11059	0.281329	0.215344	0.345066	0.22659	0.122826	0.156995	0.144849	0.156526	0.142867	0.156637	0.0278484	0.091286
Caco-2_Non-treated	424	152	300	929	98	904	86	916.638	90.4605	2.08301	0.915984	13.9116	1	0.506667	0.480075	23.6384	24.0832	4.12311	1.90128	2	10.5927	9.48407	-1.5162	63.0772	0.771574	1	1	9.43091	10.7637	32.4474	29.1053	0.153857	0.173424	0.0625173	0.0173581	0.669645	0.150375	0.357031	0.257572	0.406848	0.276447	0.168409	0.192208	0.21347	0.191482	0.20685	0.191535	0.00953451	0.141119
Caco-2_Non-treated	425	345	682	1286	103	1255	81	1267.45	89.7565	2.32466	0.680664	20.9587	1	0.505865	0.43017	27.3175	30.0666	7.61577	2.76714	2.23607	18.8184	20.0127	1.40642	100.391	0.737179	1	1	10.4079	6.21031	47.7467	25.8909	0.102573	0.0442293	0.0343064	0.0285824	0.362682	3.10306	0.256176	0.191255	0.281329	0.191255	0.115644	0.0690034	0.138396	0.0750461	0.136523	0.0696962	0.0234509	0
Caco-2_Non-treated	426	104	195	1288	102	1273	89	1279.34	93.1442	1.61702	0.762434	11.5073	1	0.533333	0.61842	15.8	16.2788	4.12311	1.81311	1.70711	9.97164	10.2236	-0.940751	45.9706	0.83871	1	1	4.70047	1.23494	13.4275	3.39333	0.112096	0.01801	0.0183168	0.0112886	0.193655	0.734222	0.178762	0.067591	0.247138	0.0787218	0.114646	0.0301205	0.12911	0.0326282	0.12919	0.034419	0.040545	0
Caco-2_Non-treated	427	178	294	212	102	191	88	200.826	94.3764	1.92549	0.714926	15.0545	1	0.605442	0.519349	19.2429	21.5407	5.38516	2.23477	2	13	13.4546	-1.14334	65.6274	0.794643	1	1	12.7943	3.20017	45.3684	9.15041	0.181082	0.0279875	0.0683761	0.0212359	1.03268	1.65588	0.404899	0.16651	0.529197	0.16651	0.216852	0.0542401	0.254878	0.0514068	0.248364	0.0479696	0.0796167	0
Caco-2_Non-treated	428	562	1026	1183	115	1145	88	1162.93	101.23	2.18615	0.7761	26.75	1	0.547758	0.457425	35.6314	37.4833	9.05539	3.45699	3	23.6248	22.4695	-1.51177	124.255	0.777317	1	1	16.4866	1.00854	91.1908	4.81713	0.113554	0	0.0437118	0.00204104	1.51921	1.45452	0.34189	0.0642266	0.383396	0.0642266	0.147202	0.00900479	0.162261	0.00857141	0.157024	0.00204104	0.054216	0
Caco-2_Non-treated	429	148	234	1210	99	1184	90	1197.81	94.4459	2.4492	0.957508	13.7273	1	0.632479	0.408296	27.1275	25.1794	3.16228	1.70675	1.41421	8	7.82374	-1.55132	67.4914	0.8	1	1	5.07362	0.763867	16.3677	2.02151	0.0774264	0	0.034188	0.0103715	0.395099	0.734564	0.164362	0.0580619	0.229807	0.0603751	0.0859936	0.0129469	0.110593	0.0136588	0.10673	0.0103715	0.0153995	0
Caco-2_Non-treated	430	87	136	110	106	102	89	105.759	96.4138	2.03891	0.900288	10.5248	1	0.639706	0.490458	17.4304	16.2788	2.82843	1.51193	1.41421	7	7.58735	-0.046603	47.2132	0.776786	1	1	6.87118	3.55374	16.6417	7.67767	0.149208	0.0762547	0.0387057	0.0136718	0.0630851	0.321924	0.296461	0.145735	0.335533	0.145735	0.16759	0.0866767	0.191284	0.0882491	0.182422	0.0896846	0.090112	0.0383136
Caco-2_Non-treated	431	65	90	126	99	117	89	120.6	93.6923	1.09447	0.670267	9.09728	1	0.722222	0.913683	10.8486	10.2956	3.16228	1.742	1.41421	7.84465	8.05095	-0.103151	29.8995	0.890411	1	1	3.06002	1.73609	9.33797	4.07292	0.105137	0.0478916	0.0372405	0.0138256	0.119655	0.0496476	0.189264	0.115662	0.249825	0.124592	0.113334	0.0642997	0.143661	0.0626603	0.147261	0.0605581	0.055442	0.0348376
Caco-2_Non-treated	432	165	320	404	98	384	82	393.121	90.1273	1.96963	0.859741	14.4943	1	0.515625	0.50771	21.6453	23.0217	5.38516	2.11422	2	11.6487	11.0549	-0.790893	63.9056	0.808824	1	1	5.81163	9.80652	20.9979	29.633	0.0947649	0.166848	0.0340587	0.0138093	0.530773	0.125553	0.231747	0.225133	0.281319	0.236541	0.105666	0.1783	0.12726	0.179594	0.126023	0.181184	0.0171092	0.121608
Caco-2_Non-treated	433	139	210	559	100	545	85	550.532	92.8273	1.30802	0.590989	13.3034	1	0.661905	0.764517	15.1706	15.6205	5.09902	2.25707	2	12.4416	12.2378	0.521869	47.799	0.88535	1	1	4.46726	10.9897	18.4433	36.7838	0.099829	0.245077	0.0336996	0.0213008	0.324523	0.221201	0.186337	0.357888	0.279377	0.357888	0.106363	0.26166	0.132686	0.264632	0.132369	0.263508	0.0322466	0.180353
Caco-2_Non-treated	434	299	504	857	111	839	83	846.324	96.99	1.92639	0.884576	19.5115	1	0.593254	0.519105	29.6072	28.7924	5.83095	2.56098	2.23607	15.7379	13.8087	-0.210232	85.0772	0.814714	1	1	12.5259	7.16445	73.4205	26.8247	0.181079	0.0750092	0.0606846	0.0147086	0.606052	0.24272	0.333828	0.158279	0.640055	0.158279	0.162675	0.0930447	0.245553	0.0897147	0.236026	0.0892179	6.11e-06	0.0363321
Caco-2_Non-treated	435	119	180	865	101	853	86	858.933	93.0588	1.77057	0.613729	12.3092	1	0.661111	0.564791	14.9044	15.2643	4	1.81432	1.41421	11	11.7673	0.0506566	51.4558	0.804054	1	1	10.1595	4.25715	33.777	11.9081	0.210812	0.0827383	0.0807082	0.0157297	0.592474	0.118679	0.388285	0.153701	0.605867	0.166036	0.230897	0.0967533	0.283841	0.100068	0.278761	0.0980437	0.0805922	0.0507984
Caco-2_Non-treated	436	127	270	912	101	894	86	902.102	93.252	1.53037	0.859917	12.7162	1	0.47037	0.653435	18.4925	17.4642	4.12311	1.95487	2	9.6	9.43916	1.11385	49.4203	0.819355	1	1	8.98823	7.80321	32.8186	22.1206	0.193905	0.155509	0.0598291	0.0197253	0.259897	0.171689	0.299644	0.221312	0.465944	0.225118	0.204278	0.177346	0.258414	0.174178	0.259106	0.173963	0.0156388	0.117016
Caco-2_Non-treated	437	204	475	1148	107	1129	82	1137.5	94.0539	2.12283	0.947482	16.1165	1	0.429474	0.47107	29.7484	27.4591	4.47214	2.06776	2	10.7742	9.5138	0.52093	73.7696	0.772727	1	1	11.3851	1.04451	46.8104	2.80981	0.178764	0	0.0495691	0.00816831	0.344219	4.09185	0.328945	0.0846818	0.40953	0.094807	0.180716	0.0165795	0.229463	0.0137736	0.231264	0.00816831	0.0188137	0
Caco-2_Non-treated	438	180	368	236	100	213	84	222.422	93.3611	1.92027	0.75127	15.1388	1	0.48913	0.52076	20.6328	22.3607	5	2.17913	2	14.1449	13.6176	1.45297	65.9056	0.722892	1	1	13.4686	3.40964	47.8391	10.2275	0.199035	0.0421208	0.0698374	0.0150719	0.683822	0.644806	0.486215	0.112329	0.486215	0.112329	0.228281	0.0577904	0.265773	0.0568195	0.267156	0.0549632	0.0420071	0.0185712
Caco-2_Non-treated	439	772	1575	295	112	250	77	273.668	93.5026	2.3994	0.830915	31.3519	1	0.490159	0.416771	46.723	47.4236	9.84886	3.56346	3.16228	27.2706	25.9966	1.11996	152.569	0.75835	1	1	24.8276	24.1877	192.554	150.087	0.186333	0.164746	0.0603182	0.0287889	0.993042	1.20205	0.371188	0.256895	0.564111	0.303278	0.182556	0.177851	0.249422	0.194414	0.246649	0.199177	0.0278456	0.0481094
Caco-2_Non-treated	440	562	1221	992	109	959	72	974.895	92.2918	3.11099	0.762877	26.75	1	0.460278	0.321441	37.6817	44.5982	8.60233	3.06281	2.23607	24.8	24.3629	0.988833	148.225	0.679565	1	1	20.0683	28.066	106.382	139.011	0.141399	0.212832	0.0464044	0.0355974	0.723495	1.29705	0.340175	0.33435	0.381933	0.3776	0.153193	0.214244	0.189292	0.247351	0.186332	0.256895	3.58e-06	0.0824765
Caco-2_Non-treated	441	69	143	1290	103	1277	92	1283.77	97.4638	1.52381	0.860821	9.37302	1	0.482517	0.656248	13.9426	15	3.16228	1.58354	1.41421	7.3236	7.09549	-0.728233	36.3492	0.793103	1	1	3.92873	0.649819	8.76369	1.16953	0.0973826	0.00212908	0.0271062	0.0130391	0.0957583	0.94167	0.278396	0.0576156	0.278396	0.0603209	0.119052	0.0196915	0.12701	0.0169498	0.123574	0.0150698	0.0390798	0
Caco-2_Non-treated	442	423	775	500	106	475	75	487.217	92.9338	2.07458	0.508753	23.2073	1	0.545806	0.482026	26.5925	31.0483	9.05539	3.16724	2.82843	24	22.8938	0.103252	105.012	0.804183	1	1	13.5125	22.7274	69.9126	105.355	0.134682	0.22988	0.0311302	0.0191022	0.160886	0.297289	0.276438	0.318027	0.3353	0.318027	0.145296	0.244381	0.165278	0.249067	0.166181	0.250389	0.0371206	0.16684
Caco-2_Non-treated	443	181	336	547	102	526	86	536.591	94.3481	2.06031	0.865071	15.1808	1	0.53869	0.485364	24.1687	22.2036	4.12311	1.97199	2	12.7367	12.1242	-1.10232	68.4558	0.726908	1	1	7.46166	14.2774	24.6721	42.5099	0.100744	0.21651	0.0350413	0.019012	0.403693	0.267702	0.243965	0.326121	0.270095	0.348675	0.122322	0.234056	0.13631	0.234862	0.136761	0.232669	0.0202778	0.156191
Caco-2_Non-treated	444	491	1292	845	129	811	91	831.244	106.843	2.98026	0.840345	25.0032	1	0.380031	0.335541	42.3016	39.2046	7	2.73239	2.23607	24.7615	22.9297	0.703358	135.604	0.640156	1	1	25.4158	12.8609	129.256	54.0457	0.197079	0.0943706	0.0606862	0.0153756	1.72126	0.4927	0.427365	0.171447	0.667409	0.183332	0.215388	0.108991	0.263251	0.110073	0.25703	0.109551	0.0417626	0.0537423
Caco-2_Non-treated	445	106	209	873	108	862	89	866.057	97.7547	1.96628	0.885671	11.6174	1	0.507177	0.508575	18.6639	18.0278	3.60555	1.65545	1.41421	9.12921	8.66591	-0.195247	51.1777	0.757143	1	1	13.4232	5.00738	34.3288	11.0338	0.270823	0.0879484	0.0590965	0.0156978	0.403688	0.134043	0.520153	0.161342	0.542131	0.165929	0.2856	0.10654	0.323856	0.104093	0.318443	0.104842	0.158246	0.0545349
Caco-2_Non-treated	446	315	506	1075	112	1052	90	1062.03	100.092	1.90202	0.642821	20.0267	1	0.62253	0.525758	24.0373	26.6271	7.61577	2.85367	2.23607	19.6061	18.4129	-0.811935	86.7696	0.795455	1	1	9.78264	3.90641	45.2165	18.1053	0.112096	0.0406332	0.0318681	0.0173845	0.183165	0.580907	0.2298	0.0939302	0.292071	0.135645	0.127047	0.0507326	0.143545	0.0574771	0.140787	0.0578103	0.0356539	0
Caco-2_Non-treated	447	82	121	1185	102	1174	91	1179.16	96.0732	1.45554	0.779349	10.2179	1	0.677686	0.687029	13.405	12.8062	3.16228	1.70885	1.41421	8.74643	8.39943	-0.684034	38.7279	0.845361	1	1	3.78029	0.227722	9.73712	0.669895	0.0863271	0	0.0341855	0.00363976	0.224469	0.254884	0.287427	0.0333855	0.287427	0.04269	0.108008	0.00650634	0.118745	0.00816945	0.113554	0.00363976	0.0185602	0
Caco-2_Non-treated	448	60	108	1299	103	1287	94	1291.83	97.7667	1.44176	0.810637	8.74039	1	0.555556	0.693599	12.245	11.7047	2.82843	1.51253	1.41421	6.78839	7.17008	-1.32461	32.9706	0.821918	1	1	3.05639	0.67072	7.18411	1.26028	0.091827	0.00899673	0.0297924	0.012518	0.136748	0.504877	0.216125	0.0762223	0.216125	0.0762223	0.109157	0.0239543	0.119735	0.0210047	0.12284	0.0163657	0.0390798	0
Caco-2_Non-treated	449	65	99	216	103	205	94	209.954	97.7692	1.41872	0.634752	9.09728	1	0.656566	0.704859	10.6825	10.2956	3.16228	1.64106	1.41421	7.77817	8.25452	1.19837	34.0416	0.844156	1	1	6.89726	2.08282	18.4803	4.67909	0.238354	0.040075	0.0438327	0.0358272	0.160679	1.28846	0.434689	0.196199	0.448846	0.196199	0.255454	0.0771414	0.284312	0.0719859	0.265334	0.0660727	0.122601	6.64e-05
Caco-2_Non-treated	450	299	588	348	110	327	82	337.799	93.5853	2.14815	0.820297	19.5115	1	0.508503	0.465517	28.2473	27.2947	6.32456	2.48297	2.23607	17.7051	16.1557	-0.197005	89.8406	0.768638	1	1	9.70914	15.3366	47.9274	60.764	0.118389	0.184723	0.0402926	0.0174107	0.357486	0.228006	0.29232	0.256668	0.350929	0.290465	0.126093	0.199177	0.160292	0.203224	0.159964	0.203214	0	0.151806
Caco-2_Non-treated	451	710	1085	382	114	347	83	365.687	97.993	2.11476	0.692655	30.0666	1	0.654378	0.472867	37.1855	42.5206	11.4018	3.90795	3.16228	28.2407	26.8208	0.841627	137.361	0.806818	1	1	16.069	24.2945	117.995	144.372	0.127232	0.183316	0.0390777	0.0203391	0.25969	0.582015	0.290355	0.270105	0.368015	0.300413	0.131713	0.199135	0.16619	0.203341	0.167528	0.201804	0	0.121161
Caco-2_Non-treated	452	101	130	118	105	108	92	112.495	98.4059	1.44084	0.650728	11.3401	1	0.776923	0.694042	13.5737	13.0384	4	1.85867	2	9	10.3066	-0.0739708	42.7635	0.848739	1	1	5.57822	2.92902	18.3358	7.59265	0.140912	0.0636008	0.0445669	0.0126692	0.158721	0.332426	0.215875	0.119432	0.319904	0.120017	0.143031	0.0751031	0.181543	0.0751748	0.185598	0.0765397	0.0542139	0.036525
Caco-2_Non-treated	453	553	1073	482	122	453	85	466.463	100.403	2.60587	0.820336	26.5349	1	0.515377	0.38375	38.7235	39.3573	8.06226	3.03941	2.82843	24.5385	22.1453	0.381628	134.569	0.72859	1	1	15.6378	22.384	85.5306	105.101	0.118205	0.17149	0.0358978	0.0197917	0.425188	0.691474	0.263991	0.264199	0.313809	0.288475	0.132524	0.189695	0.154666	0.190056	0.152149	0.190314	0.0263857	0.0703796
Caco-2_Non-treated	454	651	1443	650	121	613	82	632.323	100.86	2.0796	0.841209	28.7903	1	0.451143	0.480861	42.2775	39	9.84886	3.59026	3.16228	26.163	22.8599	0.602808	130.433	0.764085	1	1	25.8849	21.3422	222.706	117.589	0.15501	0.159037	0.113181	0.0204691	0.841973	0.450135	0.723812	0.281582	0.784375	0.292326	0.22706	0.187213	0.342099	0.180629	0.235907	0.179288	0.0266324	0.0945345
Caco-2_Non-treated	455	137	204	746	106	729	94	736.146	100.007	1.42071	0.770457	13.2073	1	0.671569	0.703874	17.1891	17.088	5	2.16391	2	11	10.9579	-1.48572	49.4558	0.850932	1	1	4.8815	5.97797	17.8817	19.9948	0.0936604	0.127878	0.03834	0.0185886	0.341247	0.249305	0.259351	0.188866	0.259351	0.231201	0.116226	0.142333	0.130524	0.145947	0.125041	0.146505	0.0449424	0.0851153
Caco-2_Non-treated	456	50	66	1215	103	1209	92	1211.42	97.48	1.36429	0.832835	7.97885	1	0.757576	0.73298	11.444	10.2956	3	1.4873	1	5	6.33451	0.052656	29.2782	0.862069	1	1	2.54814	0.813061	5.82785	1.48148	0.0913458	0.0147714	0.0295482	0.0143226	0.119865	0.478961	0.153373	0.0560303	0.204655	0.0691298	0.0943757	0.0301134	0.116557	0.0296297	0.123824	0.0303331	1.49e-05	0
Caco-2_Non-treated	457	217	638	1278	108	1249	86	1259.23	98.47	3.23625	0.928266	16.6221	1	0.340125	0.309	35.0276	30.8058	5.09902	1.9283	2	14.5978	13.0273	1.01931	93.9411	0.578667	1	1	12.1316	8.16628	34.3942	24.2406	0.124373	0.0595693	0.0356582	0.0481642	1.22778	4.09364	0.337256	0.23279	0.337256	0.23279	0.144424	0.0972176	0.158499	0.111708	0.157031	0.121271	0.0249179	0
Caco-2_Non-treated	458	89	156	35	104	23	91	29.1685	97.0225	1.2775	0.829558	10.6451	1	0.570513	0.78278	14.6046	13.4536	4	1.85317	2	8.12104	8.15551	-0.60287	37.799	0.881188	1	1	3.51249	4.4031	11.5241	11.9484	0.101236	0.123094	0.0312576	0.013691	0.1789	0.0732212	0.19098	0.189311	0.242262	0.189311	0.109765	0.137597	0.129484	0.134251	0.128708	0.133128	0.00123593	0.100505
Caco-2_Non-treated	459	462	1054	329	115	298	81	310.634	97.8095	3.30903	0.771089	24.2536	1	0.43833	0.302204	34.832	34.6554	7	2.58839	2.23607	27.4874	22.1785	0.566624	138.604	0.636364	1	1	19.4296	22.8406	90.6028	86.4911	0.152878	0.172463	0.0449304	0.0151261	0.458563	0.136773	0.288898	0.258336	0.400498	0.258336	0.159259	0.187218	0.19611	0.18721	0.194146	0.187583	0.00781865	0.125396
Caco-2_Non-treated	460	550	988	1016	124	990	86	1002.93	102.74	2.3241	0.827523	26.4628	1	0.55668	0.430273	38.085	38.0789	9	3.21472	3	22.1359	21.3821	0.399024	126.74	0.768156	1	1	16.4888	19.8611	96.2387	104.846	0.130405	0.163033	0.0403029	0.0262627	1.65164	1.1187	0.442493	0.276897	0.442493	0.311378	0.148548	0.178928	0.174979	0.190629	0.169231	0.187901	0.0183172	0.102176
Caco-2_Non-treated	461	278	638	1264	115	1235	93	1247.29	103.371	2.90673	0.67886	18.8138	1	0.435737	0.34403	27.3722	30.4631	4.47214	2.01423	2	20.9338	20.0985	0.920637	100.77	0.631818	1	1	13.031	11.4482	48.4214	35.8365	0.138109	0.105891	0.0373595	0.0236695	0.259124	1.13227	0.270333	0.215344	0.320162	0.227106	0.144789	0.127202	0.174178	0.128908	0.175592	0.126587	0.038843	0.0640061
Caco-2_Non-treated	462	407	650	29	114	4	88	15.1179	100.174	1.93147	0.715525	22.7642	1	0.626154	0.517739	28.5861	31.8904	8.48528	3.14911	2.82843	21.358	19.9699	-0.710402	99.3909	0.798039	1	1	9.82873	11.665	60.0512	55.3868	0.107216	0.121389	0.0365069	0.0148269	0.500954	0.192294	0.200009	0.204149	0.318447	0.208484	0.11169	0.132557	0.147546	0.136086	0.147507	0.13452	0.0276096	0.0766447
Caco-2_Non-treated	463	67	126	358	105	349	91	352.104	97.7463	1.55452	0.825231	9.23618	1	0.531746	0.643285	13.3404	13	3.16228	1.58004	1.41421	7.35391	7.53458	-0.192339	36.1777	0.77907	1	1	3.51199	5.85369	9.18034	12.5774	0.0903668	0.160683	0.0418803	0.0252281	0.305196	0.156712	0.23298	0.242094	0.281087	0.260658	0.11329	0.188829	0.13702	0.187723	0.13762	0.188425	0.029561	0.146208
Caco-2_Non-treated	464	124	169	863	111	850	98	856.258	104.508	1.30983	0.634309	12.5651	1	0.733728	0.763456	14.5984	15.5563	5.38516	2.2024	2	10.6358	11.2857	0.938842	45.1777	0.873239	1	1	9.83072	3.83017	33.879	11.3868	0.204888	0.0762243	0.0683761	0.0172455	0.42739	0.0924473	0.442741	0.156605	0.44396	0.156605	0.245768	0.0957542	0.273217	0.0918294	0.276195	0.0912655	0.0683804	0.0496728
Caco-2_Non-treated	465	505	1056	932	125	900	92	916.525	106.208	2.46826	0.569636	25.3572	1	0.47822	0.405144	31.5053	33.6155	8.544	3.14833	2.82843	28.7531	25.8941	-0.119788	125.154	0.739385	1	1	17.6359	16.7336	105.413	79.3674	0.149521	0.138525	0.0593354	0.0190853	1.48263	0.580986	0.417585	0.22628	0.50159	0.268466	0.161797	0.15352	0.208738	0.157163	0.206596	0.155998	0	0.0903981
Caco-2_Non-treated	466	448	638	1055	112	1026	90	1040.96	101.694	2.11225	0.708905	23.8833	1	0.702194	0.473429	29.9585	30.4138	8.24621	3.14737	2.82843	20.3417	21.1298	-1.34592	109.048	0.822018	1	1	11.0636	7.70691	59.4396	37.8012	0.0964669	0.0597715	0.0356557	0.0236068	0.555361	1.77369	0.270337	0.189313	0.28401	0.195273	0.115246	0.0802803	0.132678	0.0843777	0.133827	0.0827533	7.78e-06	0.0138774
Caco-2_Non-treated	467	103	196	331	111	317	97	323.311	103.583	1.9641	0.864843	11.4518	0	0.52551	0.509139	17.0792	17.0294	3.16228	1.66562	1.41421	8.79798	8.57447	0.701348	50.4203	0.811024	1	1	7.48427	8.90685	20.5754	20.4646	0.152267	0.182726	0.045177	0.0149455	0.412505	0.131191	0.25446	0.265735	0.382183	0.265735	0.170097	0.202428	0.199762	0.198685	0.200738	0.199966	0.0664257	0.154631
Caco-2_Non-treated	468	248	456	399	115	380	91	387.931	104.169	2.01703	0.781945	17.7697	1	0.54386	0.495778	23.9531	26.4197	6.32456	2.52222	2	16.5469	14.9311	0.581043	79.2843	0.775	1	1	7.89511	12.6697	33.7735	45.0681	0.103788	0.164885	0.0332087	0.0168003	0.246601	0.0422274	0.197314	0.224856	0.282785	0.245938	0.111199	0.178447	0.136183	0.181726	0.140907	0.18061	3.25e-06	0.136788
Caco-2_Non-treated	469	427	690	424	108	394	85	407.141	95.3934	1.5778	0.718781	23.3168	1	0.618841	0.633792	29.181	31.3847	8.94427	3.42967	3	19.9774	20.2877	-1.25831	92.0122	0.882231	1	1	8.73498	13.839	59.5859	74.5654	0.103678	0.156346	0.0358974	0.0178039	0.749998	0.212481	0.216118	0.258358	0.278159	0.258358	0.109187	0.172987	0.139545	0.174626	0.139935	0.174766	0.0110042	0.113055
Caco-2_Non-treated	470	175	266	528	106	509	92	519.011	97.9771	1.51912	0.785632	14.9271	1	0.657895	0.658275	20.1354	20.5913	5.65685	2.29917	2	12.885	12.4577	1.29118	57.799	0.841346	1	1	5.61666	12.6828	25.0279	42.7283	0.107395	0.224611	0.034188	0.0185396	0.18987	0.197692	0.194148	0.347899	0.281323	0.347899	0.108013	0.2439	0.143016	0.244162	0.148236	0.245105	0.00464405	0.166557
Caco-2_Non-treated	471	120	169	658	110	645	97	651.133	103.167	1.12637	0.447656	12.3608	1	0.710059	0.887807	13.1742	13.4536	5.65685	2.34232	2	11.2	11.7804	-1.07139	41.2132	0.916031	1	1	17.3407	6.24759	68.4084	21.3581	0.382182	0.162496	0.0730159	0.0163967	1.15161	0.085226	0.764355	0.225159	0.764355	0.230791	0.49545	0.178503	0.57007	0.177984	0.691339	0.179067	0.125534	0.129647
Caco-2_Non-treated	472	286	870	710	121	681	91	692.93	104.017	3.95709	0.885843	19.0826	1	0.328736	0.252711	36.4829	35.609	5.38516	1.96297	2	20.7979	16.9275	0.708384	119.255	0.569721	1	1	17.5494	20.4535	53.5688	54.0096	0.149459	0.163652	0.0405372	0.0262228	1.56412	0.566375	0.319422	0.285541	0.350924	0.285541	0.164013	0.191154	0.187303	0.188845	0.189263	0.184039	0	0.105036
Caco-2_Non-treated	473	92	154	803	106	789	95	796.261	100.543	1.49119	0.765961	10.823	1	0.597403	0.670604	14.3119	13.8924	4.12311	1.81188	1.70711	9.80581	9.20097	-1.18875	41.5208	0.828829	1	1	4.03685	3.64517	13.6419	8.96047	0.112102	0.0827084	0.0481074	0.0159834	0.213022	0.0702635	0.225167	0.16345	0.270343	0.167247	0.106233	0.0959256	0.148282	0.0973964	0.144335	0.0955259	0.026138	0.0252721
Caco-2_Non-treated	474	85	143	1020	108	1009	95	1014.8	100.188	1.55294	0.706956	10.4031	1	0.594406	0.643938	13.4631	13.4536	3.60555	1.69941	1.41421	9.19239	9.52191	0.644976	40.7279	0.817308	1	1	3.89879	5.19433	11.7977	11.983	0.0978633	0.11536	0.045055	0.0254314	0.320501	0.446647	0.177051	0.222833	0.245427	0.222833	0.105373	0.140387	0.138796	0.140976	0.137487	0.148162	0.0156437	0.0853887
Caco-2_Non-treated	475	56	140	1244	109	1234	95	1238.66	101.679	1.85622	0.92844	8.44402	1	0.4	0.538729	15.4501	14.4222	2.23607	1.325	1	6.00245	5.73946	0.572352	36.1421	0.717949	1	1	5.93178	4.32005	10.8678	7.56494	0.166316	0.116042	0.0344322	0.0190452	0.0180619	0.264654	0.287439	0.176393	0.310638	0.185212	0.179751	0.130911	0.194069	0.135088	0.189515	0.135588	0.0744846	0.0891426
Caco-2_Non-treated	476	159	312	117	111	93	98	102.61	104.987	2.33364	0.923922	14.2283	1	0.509615	0.428515	25.5827	24.3516	4.12311	1.82185	2	10.4355	9.78746	1.31185	68.2843	0.70354	1	1	10.5109	5.60144	31.5314	15.1424	0.152263	0.0780946	0.0437152	0.0166347	1.01221	0.539257	0.355807	0.148703	0.413194	0.148703	0.175182	0.0933573	0.198311	0.0952353	0.184864	0.0966366	0.0605631	0.0340954
Caco-2_Non-treated	477	184	285	223	113	204	98	213.489	105.87	1.69085	0.723543	15.3061	1	0.645614	0.591417	19.3093	18.7883	5.09902	2.25828	2	13.582	13.3288	-1.45928	62.5269	0.825112	1	1	11.2523	8.25784	44.5385	31.6017	0.195619	0.149891	0.0483427	0.0247107	0.632914	0.504736	0.37583	0.231914	0.478394	0.251423	0.212308	0.155808	0.242057	0.171748	0.243962	0.177224	0.0698559	0.0642119
Caco-2_Non-treated	478	53	80	230	108	220	100	224.566	103	1.2183	0.820357	8.21472	1	0.6625	0.820814	11.3375	11.4018	3	1.55998	1.41421	6.6	6.48335	-0.921464	28.4853	0.883333	1	1	6.5946	2.64888	16.3667	5.11465	0.243656	0.0640153	0.0590984	0.0283014	0.460926	1.03274	0.357275	0.214874	0.557519	0.214874	0.253638	0.10188	0.308806	0.0965028	0.298174	0.0887166	0.141398	0.0262242
Caco-2_Non-treated	479	430	810	674	128	647	98	661.907	112.451	1.95727	0.484424	23.3986	1	0.530864	0.510915	26.6134	29.1548	8.60233	3.18832	2.82843	24.5287	23.2823	0.20568	102.841	0.799257	1	1	26.3199	17.0449	145.485	82.9819	0.169242	0.17616	0.093277	0.017513	3.91148	0.160194	0.767285	0.249037	0.767285	0.260414	0.292444	0.189388	0.338338	0.192981	0.240545	0.193568	0.0295557	0.121483
Caco-2_Non-treated	480	116	192	787	108	771	96	779.371	101.414	1.63363	0.82518	12.153	1	0.604167	0.612134	16.9304	16.1555	4.12311	1.91997	2	10.4116	9.56344	-1.27906	48.799	0.789116	1	1	4.95848	4.72454	16.8602	12.6032	0.111603	0.0959731	0.0358974	0.0135298	0.275997	0.107952	0.186084	0.163701	0.268624	0.166495	0.115313	0.109873	0.145346	0.108648	0.1475	0.109503	0.0432267	0.0545046
Caco-2_Non-treated	481	57	72	986	108	977	100	981.333	103.596	0.97932	0.431346	8.51908	1	0.791667	1.02112	9.02533	8.60233	3.60555	1.7565	1.41421	7	8.14253	-1.31251	26.4853	0.919355	1	1	3.32169	5.64851	10.0373	14.076	0.12247	0.217871	0.0565324	0.0304731	0.43446	0.218044	0.231261	0.300828	0.461298	0.322	0.138404	0.235354	0.176093	0.246948	0.175339	0.248792	0	0.16694
Caco-2_Non-treated	482	194	289	1087	111	1070	94	1078.3	101.593	1.25047	0.732869	15.7165	1	0.67128	0.799697	19.2538	19.4165	6.40312	2.65678	2.23607	12.7279	13.0997	-0.886711	55.2132	0.910798	1	1	5.48356	1.75341	28.6864	6.8717	0.119662	0.0235403	0.0339438	0.0116572	0.316547	0.592034	0.188035	0.0741601	0.335532	0.0870344	0.111909	0.0357839	0.147868	0.0354211	0.146287	0.0354556	0.00342837	0
Caco-2_Non-treated	483	236	462	137	117	116	95	124.758	105.203	2.17917	0.588359	17.3345	1	0.510823	0.45889	21.2211	22.0227	6.40312	2.45711	2	16.7342	17.1594	-0.45836	80.3909	0.73065	1	1	7.39009	3.56414	28.327	12.8051	0.082304	0.0390097	0.0358975	0.0147912	0.141814	0.447453	0.200009	0.0952844	0.262035	0.106032	0.105573	0.0509163	0.12003	0.054259	0.116004	0.054576	0	0.0159937
Caco-2_Non-treated	484	194	352	304	114	288	92	296.284	102.716	2.04614	0.855615	15.7165	1	0.551136	0.488725	24.3252	22.4722	5	2.14709	2	12.9074	12.5911	-0.0771106	70.6274	0.729323	1	1	10.5778	10.7478	38.219	32.6744	0.158493	0.149152	0.0390745	0.0172975	0.317835	0.220432	0.284014	0.232391	0.377052	0.236787	0.162735	0.165351	0.197005	0.168425	0.198542	0.168988	0.0483577	0.118822
Caco-2_Non-treated	485	81	165	334	110	323	95	328.914	101.506	1.73352	0.901962	10.1554	1	0.490909	0.57686	17.2372	16.1245	3	1.50982	1.41421	7.61351	7.44328	0.519813	42.0061	0.743119	1	1	5.79963	7.08201	14.0765	15.7913	0.13487	0.180311	0.0388278	0.0172153	0.11459	0.124891	0.276688	0.22812	0.315028	0.244602	0.156747	0.191406	0.173784	0.194954	0.174857	0.191677	0.0593534	0.120927
Caco-2_Non-treated	486	67	96	541	106	525	100	533.313	102.821	1.77814	0.949921	9.23618	1	0.697917	0.562385	17.2661	15.8114	3	1.43316	1	4.94975	5.39549	-1.38621	38.6924	0.848101	1	1	4.41572	7.88978	9.57765	14.2923	0.0990323	0.196993	0.0417582	0.0169637	0.139447	0.0636017	0.208067	0.276099	0.248361	0.283756	0.119344	0.213237	0.14295	0.213318	0.143599	0.214448	0.0620361	0.156901
Caco-2_Non-treated	487	141	368	242	111	226	88	232.801	100.043	2.52368	0.949129	13.3988	1	0.383152	0.396247	27.8968	24.6982	3.60555	1.68565	1.41421	9.54513	8.78435	-0.440747	66.8701	0.661972	1	1	12.0168	5.04897	36.4481	11.1074	0.193106	0.0667873	0.0708168	0.012158	1.2223	0.202803	0.394393	0.133812	0.479859	0.165022	0.200279	0.0841495	0.258497	0.0787756	0.253979	0.078927	0.043719	0.0278032
Caco-2_Non-treated	488	162	234	512	108	494	95	503.062	101.605	1.52942	0.737193	14.3619	1	0.692308	0.653841	18.0073	17.72	5.65685	2.27886	2	12	12.1672	-1.43691	55.799	0.857143	1	1	7.54842	13.1283	25.9747	43.3683	0.131262	0.247148	0.0373626	0.0196454	0.578571	0.217492	0.271555	0.325483	0.271555	0.351912	0.150968	0.262565	0.160338	0.267706	0.164595	0.270157	0.0388314	0.177786
Caco-2_Non-treated	489	469	806	1240	116	1209	90	1224.36	103.394	1.96827	0.672776	24.4366	1	0.581886	0.508059	30.3034	30.8058	8.60233	3.28419	3	23.2293	22.4199	-1.24609	107.705	0.817073	1	1	12.8855	6.50803	78.8255	32.5208	0.130235	0.0414162	0.0369962	0.0263595	0.78574	3.11629	0.251541	0.15348	0.369734	0.164525	0.13708	0.0692343	0.168071	0.0693406	0.170711	0.0677095	1.52e-05	0
Caco-2_Non-treated	490	234	360	279	115	259	97	268.205	105.291	1.48323	0.685076	17.2609	1	0.65	0.674202	21.4005	21.9545	6.32456	2.61804	2.23607	15.575	15.5896	1.26672	66.0416	0.869888	1	1	10.5518	9.18103	58.8401	37.3083	0.180961	0.13281	0.0681347	0.0287223	0.710434	0.681286	0.382425	0.256641	0.45642	0.256641	0.178844	0.155611	0.251453	0.159437	0.248361	0.158739	0.0747274	0.0497208
Caco-2_Non-treated	491	274	450	44	121	26	96	34.0292	108.38	2.0649	0.822529	18.678	1	0.608889	0.484285	26.1434	25.5539	5.83095	2.41638	2.23607	17	14.8683	-0.376414	84.3198	0.7851	1	1	9.1589	9.90662	37.283	35.9122	0.100135	0.117719	0.0358974	0.0146804	0.638651	0.0837754	0.273275	0.179645	0.274496	0.181876	0.122119	0.132088	0.136069	0.131066	0.137988	0.130115	0	0.0891703
Caco-2_Non-treated	492	45	77	190	112	183	101	185.378	106.511	1.37648	0.844109	7.5694	1	0.584416	0.72649	10.9203	10.4403	2.23607	1.37431	1	5.81378	5.85518	0.3094	27.8995	0.803571	1	1	4.17838	2.65133	7.62143	4.76882	0.146889	0.0863754	0.0192918	0.0216984	0.0598661	0.334038	0.218806	0.163953	0.242494	0.163953	0.167135	0.106053	0.169365	0.105974	0.173873	0.106263	0.111851	0.0572853
Caco-2_Non-treated	493	234	374	496	120	474	103	483.479	111.624	1.70805	0.718654	17.2609	1	0.625668	0.585464	22.3266	21.587	6.32456	2.48115	2	15.5654	15.5252	1.31027	70.8701	0.821053	1	1	8.04958	13.2913	33.1421	47.4632	0.103186	0.175724	0.0356532	0.0264735	0.366885	0.585729	0.290122	0.274304	0.299889	0.279028	0.127771	0.210973	0.141633	0.202834	0.139693	0.203702	0.0168619	0.130716
Caco-2_Non-treated	494	524	930	616	110	586	79	601.069	94.6164	1.98494	0.585822	25.8298	1	0.563441	0.503793	30.2614	32.2025	9.48683	3.49122	3	24.9615	24.5251	-0.92243	114.326	0.81875	1	1	14.5503	22.8238	87.0461	118.26	0.124557	0.204261	0.0400488	0.0222843	0.849248	0.501553	0.257889	0.308577	0.367779	0.308577	0.146973	0.230543	0.166119	0.225687	0.161417	0.224827	0.0715656	0.147151
Caco-2_Non-treated	495	220	552	634	125	611	101	623.173	110.368	2.49259	0.924567	16.7366	1	0.398551	0.401189	31.2393	28.6007	4.12311	1.98224	2	12.7989	11.9028	0.79936	83.0122	0.681115	1	1	23.3508	13.8332	88.9468	43.7044	0.208061	0.17673	0.180465	0.0227896	1.46907	0.293464	0.723812	0.255154	0.723812	0.287061	0.328885	0.194834	0.404304	0.198657	0.346535	0.19778	0.0171075	0.132139
Caco-2_Non-treated	496	869	1672	840	141	802	97	819.747	119.479	2.60649	0.797975	33.2633	1	0.519737	0.383658	45.5943	52.3259	11.1803	4.00848	3.16228	29.9538	27.4793	0.657357	168.711	0.771758	1	1	22.6885	16.1513	165.966	93.9609	0.139696	0.093503	0.0464014	0.0149743	1.30367	0.383628	0.350925	0.164517	0.504776	0.196324	0.153301	0.10913	0.190985	0.108125	0.187803	0.10735	1.06e-05	0.0574655
Caco-2_Non-treated	497	283	456	1212	114	1188	95	1200.24	104.671	1.55884	0.714668	18.9823	1	0.620614	0.641503	23.4585	23.4307	7	2.84263	2.82843	17.4	16.4084	1.2736	74.4558	0.842262	1	1	7.52527	0.951139	36.1104	4.07232	0.100259	0	0.0275946	0.010884	0.713303	1.52108	0.207829	0.0507245	0.319673	0.0610322	0.112317	0.0141961	0.127599	0.0143898	0.127243	0.010884	0	0
Caco-2_Non-treated	498	340	972	269	136	242	100	255.629	119.841	3.90632	0.849364	20.8063	1	0.349794	0.255995	38.8778	35.7351	4.47214	1.97608	2	20.0367	20.52	-0.383969	129.19	0.565724	1	1	19.0477	7.48717	66.8164	22.973	0.121125	0.0425258	0.0603079	0.0219924	3.47846	3.26294	0.365085	0.166033	0.489143	0.175922	0.170069	0.0668497	0.196519	0.0675676	0.173873	0.0625714	0.0202743	0
Caco-2_Non-treated	499	144	225	467	119	452	104	458.875	109.972	1.29373	0.682745	13.5406	1	0.64	0.772956	16.5817	17.2047	5	2.23469	2	11.8692	12.1155	-0.818305	48.3848	0.878049	1	1	4.71822	6.96093	19.644	23.1074	0.102331	0.14381	0.0354091	0.0167558	0.436674	0.120989	0.21271	0.207162	0.288657	0.213684	0.109726	0.161882	0.136417	0.160468	0.133345	0.161015	0.0385957	0.107277
Caco-2_Non-treated	500	422	728	88	130	60	104	74.6303	118.571	1.74454	0.581111	23.1799	1	0.57967	0.573217	27.1692	28.2312	8.544	3.19532	2.91421	22.9019	22.1109	-1.02138	96.1838	0.835644	1	1	14.1241	10.4123	78.214	52.7783	0.12357	0.108145	0.0512817	0.0167051	2.01721	0.465712	0.358496	0.186725	0.548243	0.188876	0.166165	0.122498	0.185341	0.125067	0.169483	0.126847	0.0171015	0.0400703
Caco-2_Non-treated	501	489	962	167	121	130	95	149.456	106.712	2.34942	0.742981	24.9522	1	0.508316	0.425637	32.3713	36.0139	8.60233	3.20103	2.82843	22.7462	21.6665	1.21726	120.154	0.772512	1	1	12.8895	5.19649	85.7003	25.653	0.126502	0.0375751	0.0394368	0.0144429	0.799578	0.744065	0.231515	0.103591	0.595857	0.111823	0.123938	0.0499663	0.175256	0.0524601	0.163743	0.0522307	0	0.0029043
Caco-2_Non-treated	502	328	667	976	121	947	98	961.915	107.527	2.60387	0.801412	20.4358	1	0.491754	0.384044	28.7994	28.8617	6.32456	2.44192	2	19.3771	17.2253	1.2083	103.598	0.714597	1	1	13.8506	16.7797	60.0671	56.9485	0.128951	0.152742	0.0498168	0.0200902	0.348796	0.41311	0.304287	0.265299	0.397327	0.265299	0.15055	0.182388	0.183132	0.173624	0.181454	0.168724	1.35e-05	0.11807
Caco-2_Non-treated	503	121	221	1027	116	1014	99	1020.36	107.562	1.94518	0.80468	12.4122	1	0.547511	0.514092	18.2684	18.3576	4.12311	1.73877	1.41421	11.3189	10.8461	-0.575501	54.3848	0.765823	1	1	6.00721	6.5263	18.4412	16.3893	0.116302	0.107917	0.0358974	0.0275664	0.422984	0.667468	0.237612	0.222137	0.337246	0.250214	0.122596	0.13319	0.152406	0.135449	0.150675	0.137591	0.0261295	0.0746541
Caco-2_Non-treated	504	242	450	1310	117	1285	99	1295.98	105.798	1.99578	0.732412	17.5535	1	0.537778	0.501058	23.8739	24.5153	5.65685	2.31238	2	17	16.2548	-1.15433	77.9056	0.765823	1	1	8.14253	3.31975	32.5676	11.1157	0.107213	0.0286078	0.0295482	0.0157123	0.288679	1.15132	0.213195	0.103022	0.285968	0.104802	0.116322	0.047425	0.134577	0.0459327	0.132122	0.0464312	0.0263831	0
Caco-2_Non-treated	505	229	399	206	116	185	97	194.677	105.956	1.9301	0.634609	17.0755	1	0.573935	0.518107	20.8495	21.4009	6.08276	2.4303	2	15.9107	16.1132	1.007	74.5269	0.803509	1	1	10.5556	7.84851	40.7637	28.2953	0.14457	0.0988894	0.0356532	0.0234554	0.279087	0.977004	0.304769	0.213956	0.346528	0.226972	0.162394	0.120746	0.178007	0.12356	0.175591	0.122845	0.0576386	0.0284409
Caco-2_Non-treated	506	425	880	436	115	396	93	418.786	104.868	2.58342	0.930101	23.2621	1	0.482955	0.387083	42.4315	41.7852	6.7082	2.69522	2.23607	19.0743	15.5853	-1.24165	117.462	0.731497	1	1	12.7777	18.721	56.9993	75.324	0.0995843	0.160141	0.0341889	0.0173488	1.14292	0.371617	0.319918	0.247451	0.319918	0.264107	0.121693	0.178296	0.134116	0.177233	0.135054	0.17751	0.00294247	0.121867
Caco-2_Non-treated	507	62	99	995	113	984	104	988.774	108.629	1.13159	0.520661	8.88487	1	0.626263	0.883713	9.92022	10.0499	4	1.70549	1.41421	8	8.46952	-1.50098	29.6924	0.826667	1	1	4.26919	5.25815	10.9118	11.1717	0.128819	0.153428	0.0481061	0.0227446	0.203466	0.146756	0.260564	0.261567	0.305741	0.265823	0.152471	0.187791	0.175996	0.180189	0.172163	0.18087	0.0576348	0.110576
Caco-2_Non-treated	508	110	272	1316	119	1299	103	1306.39	110.682	2.43712	0.83433	11.8345	1	0.404412	0.410321	19.6067	18.3576	3.16228	1.56942	1.41421	13.0493	10.8085	1.13865	58.0416	0.635838	1	1	6.2999	3.33038	15.2973	7.19092	0.108679	0.0518354	0.0310134	0.0126144	0.478054	0.819702	0.242256	0.121232	0.25935	0.121232	0.123527	0.0653015	0.139066	0.065372	0.137006	0.0638705	0.0217441	0.0253831
Caco-2_Non-treated	509	100	180	186	119	176	101	180.96	109.45	1.66918	0.927965	11.2838	1	0.555556	0.599098	19.5933	17.2627	3.16228	1.69943	1.41421	7.64853	7.30178	0.254157	45.799	0.787402	1	1	5.75641	3.80664	16.011	9.66832	0.129185	0.0719822	0.0324786	0.0264544	0.13813	1.12555	0.24054	0.164208	0.279612	0.164208	0.14391	0.095166	0.16011	0.0966832	0.163129	0.0975418	2.79e-06	0.035179
Caco-2_Non-treated	510	240	544	246	128	230	94	237.958	111.471	2.61663	0.921306	17.4808	1	0.441176	0.382171	31.7082	33.1361	5.83095	2.17401	2	12.8544	12.3294	0.128244	88.8345	0.693642	1	1	14.425	5.25704	53.4566	15.3268	0.142863	0.043691	0.08059	0.0182175	1.73975	1.73378	0.368019	0.153181	0.490608	0.153251	0.175915	0.0641102	0.222736	0.0638615	0.221988	0.0619085	0.0276092	0.00155237
Caco-2_Non-treated	511	73	91	313	114	300	107	305.658	110.082	1.29372	0.86091	9.64088	1	0.802198	0.772966	13.864	12.53	3.16228	1.72053	2	6	7.05341	1.42077	34.4497	0.901235	1	1	5.60749	5.65173	13.3835	12.9539	0.15025	0.158895	0.0347985	0.0208227	0.18896	0.0912169	0.296218	0.23289	0.307207	0.23289	0.169924	0.171265	0.183336	0.177451	0.185355	0.178146	0.0742401	0.117007
Caco-2_Non-treated	512	190	520	553	116	527	96	538.263	107.1	2.3738	0.870583	15.5536	1	0.365385	0.421265	26.6097	26.4197	5	1.99114	2	14.8557	13.0925	-0.971174	75.2843	0.620915	1	1	8.43246	15.0683	25.5613	40.4661	0.0993985	0.197273	0.0329666	0.016305	0.116589	0.0850028	0.210757	0.305986	0.278153	0.305986	0.120464	0.215262	0.134533	0.212979	0.14018	0.212446	8.84e-06	0.154769
Caco-2_Non-treated	513	127	221	1287	115	1270	102	1277.96	108.071	1.64343	0.869785	12.7162	1	0.574661	0.608485	19.1277	17.088	4	1.88297	2	9.74732	9.43822	-1.06632	51.2132	0.830065	1	1	4.87762	1.09473	15.4975	3.1154	0.093294	0.0120489	0.0294265	0.0116324	0.116347	0.200252	0.208312	0.0637114	0.236395	0.0637114	0.108391	0.0243274	0.122027	0.0245307	0.12272	0.0224616	0.0373729	0
Caco-2_Non-treated	514	62	144	31	116	15	107	23.1452	110.339	2.08963	0.854801	8.88487	1	0.430556	0.478554	14.5521	15.0333	2.23607	1.32017	1	7.63675	7.55191	1.38304	40.3492	0.688889	1	1	3.83849	5.01435	7.30836	8.25764	0.0830384	0.120919	0.0324786	0.0135777	0.111261	0.164518	0.217596	0.170101	0.217596	0.182305	0.103743	0.135523	0.117877	0.133188	0.125529	0.132711	0.0310237	0.0935796
Caco-2_Non-treated	515	431	740	260	125	240	88	248.232	106.673	2.21228	0.928236	23.4258	1	0.582432	0.452023	40.3375	37.6962	7	2.85255	2.82843	15.1241	15.0053	0.272705	109.462	0.802607	1	1	18.4268	7.15978	106.982	28.3836	0.161665	0.0418463	0.083885	0.020024	0.144622	3.57291	0.447384	0.189717	0.512342	0.193041	0.191946	0.0745811	0.248217	0.0658553	0.247136	0.06039	0.0234479	0
Caco-2_Non-treated	516	233	418	809	122	787	103	797.197	111.116	1.80327	0.658902	17.224	1	0.557416	0.554549	20.9841	22.6274	6.32456	2.495	2	16.1326	15.7849	0.951715	72.663	0.811847	1	1	8.92692	6.97445	33.5678	25.2313	0.107213	0.094473	0.0384592	0.0148072	0.0651437	0.103054	0.271559	0.150137	0.274979	0.170318	0.133238	0.104096	0.144068	0.108289	0.144211	0.108375	0.0110022	0.0643747
Caco-2_Non-treated	517	590	1122	953	122	920	88	935.819	104.969	2.16897	0.797784	27.4082	1	0.525847	0.461049	37.0153	39.4081	9.48683	3.65477	3	25.8362	22.3181	-0.579752	126.811	0.78877	1	1	17.0843	17.4321	125.046	91.4416	0.157031	0.13534	0.0525105	0.0193259	0.322062	0.703122	0.353848	0.230078	0.432975	0.240785	0.155312	0.158474	0.211942	0.154986	0.209537	0.15396	6.03e-06	0.0757091
Caco-2_Non-treated	518	100	168	1005	120	991	108	997.55	113.58	1.34932	0.665085	11.2838	1	0.595238	0.741116	13.4269	13.9284	5	1.99474	2	10.4	10.0268	1.0579	41.1777	0.847458	1	1	5.2279	6.43603	14.9331	17.3219	0.114776	0.158352	0.0388257	0.013897	0.328095	0.104077	0.29011	0.217463	0.29011	0.226421	0.14522	0.178779	0.149331	0.173219	0.155069	0.175421	2.18e-06	0.121658
Caco-2_Non-treated	519	88	144	424	122	412	110	416.886	114.886	1.26145	0.518555	10.5851	1	0.611111	0.792737	11.8976	12.083	4.24264	1.89781	2	9.8387	10.173	0.847656	37.3492	0.838095	1	1	4.18228	5.66417	12.0224	15.4124	0.10404	0.158015	0.034188	0.0153662	0.252502	0.145376	0.225163	0.219993	0.245432	0.223629	0.126736	0.171642	0.136618	0.17514	0.142623	0.180029	0.0434779	0.10491
Caco-2_Non-treated	520	91	168	536	121	522	109	528.055	114.747	1.63298	0.790116	10.7641	1	0.541667	0.612376	14.8175	13.6015	3	1.67365	1.41421	8.83482	9.0825	0.917475	43.2132	0.784483	1	1	4.81733	7.87792	13.8624	19.164	0.113562	0.188948	0.0373649	0.021913	0.312672	0.160195	0.239076	0.278566	0.290358	0.278566	0.130198	0.212917	0.152334	0.210594	0.149945	0.21019	0.00782324	0.16849
Caco-2_Non-treated	521	205	345	909	117	886	102	897.068	110.063	1.83202	0.818015	16.1559	1	0.594203	0.545845	22.6052	22.561	5	2.23542	2	13.5198	13.0024	-1.49359	68.6985	0.803922	1	1	6.45704	8.26814	26.5538	29.4913	0.0932867	0.12702	0.0372403	0.0159763	0.223413	0.0107002	0.23126	0.184277	0.255924	0.201914	0.107617	0.137802	0.129531	0.14386	0.130161	0.142617	0	0.0946478
Caco-2_Non-treated	522	93	208	1198	121	1182	108	1188.7	112.57	2.01153	0.816736	10.8817	1	0.447115	0.497133	16.9668	17.4929	4	1.62585	1	10.293	9.79006	-0.87037	48.4853	0.688889	1	1	5.24998	0.501526	10.8719	0.780567	0.0857891	0	0.0301587	0.00386633	0.365741	1.17136	0.223701	0.0413558	0.223701	0.0413558	0.109375	0.0104485	0.116902	0.00839319	0.117352	0.00386633	0	0
Caco-2_Non-treated	523	258	504	1273	125	1245	107	1256.9	114.422	1.87855	0.866621	18.1245	1	0.511905	0.532325	27.1556	28.6531	6.08276	2.51184	2.23607	14.6996	13.5498	-1.12498	78.0416	0.793846	1	1	9.29171	4.87363	41.255	19.5242	0.118208	0.05308	0.0407729	0.022985	0.986697	1.84436	0.209536	0.13473	0.389759	0.149167	0.129052	0.0676893	0.159903	0.0756751	0.158489	0.0784077	0.0141788	0
Caco-2_Non-treated	524	166	255	1337	118	1320	103	1326.33	109.47	1.60148	0.543575	14.5381	1	0.65098	0.624421	16.8748	17.4929	5.09902	2.17185	2	14	14.164	-1.44415	57.799	0.860104	1	1	4.79961	1.91962	17.0567	6.08506	0.0729014	0.0208376	0.0263736	0.0148231	0.103663	0.149749	0.18316	0.0828862	0.246891	0.0828862	0.0923002	0.0369157	0.102751	0.036657	0.0979292	0.034827	0.0141731	0
Caco-2_Non-treated	525	143	225	144	120	129	105	135.441	112.266	1.52916	0.655657	13.4935	1	0.635556	0.653953	16.0771	16.4012	5.09902	2.18583	2	12.2602	12.1392	0.593065	52.4203	0.817143	1	1	5.22099	2.45912	17.7812	8.16904	0.0942698	0.0443982	0.0310134	0.0123942	0.353609	0.116967	0.231022	0.0954455	0.240302	0.106823	0.1135	0.0534591	0.124344	0.0571262	0.126628	0.0569988	0.032243	0.0152613
Caco-2_Non-treated	526	609	1462	177	140	134	106	157.719	122.657	4.09157	0.846637	27.8461	1	0.416553	0.244405	47.5871	43.6807	7.81025	2.64732	2.23607	26.2469	25.3244	-1.32878	176.953	0.60597	1	1	20.2395	7.54702	89.8679	29.3309	0.107217	0.0334336	0.0417483	0.0145033	1.33284	2.21135	0.266914	0.102759	0.292066	0.108742	0.130577	0.0486904	0.147566	0.0481624	0.146044	0.0485063	0.00611775	0.00190166
Caco-2_Non-treated	527	166	289	215	126	198	109	205.91	116.711	1.6731	0.463042	14.5381	1	0.574394	0.597694	16.1164	17.088	5.83095	2.24943	2	14.8492	14.2845	0.48305	59.0772	0.813725	1	1	7.63733	6.40431	29.481	20.8644	0.129677	0.0692731	0.050298	0.0450905	0.704179	1.77685	0.27474	0.231065	0.365331	0.235616	0.146872	0.12316	0.177596	0.125689	0.184386	0.144067	0.0278449	0
Caco-2_Non-treated	528	371	780	527	120	488	100	508.224	110.291	2.83234	0.915247	21.7341	1	0.475641	0.353066	38.0396	38.1182	5.83095	2.37439	2	18.242	15.3259	-1.50216	114.912	0.680734	1	1	14.6536	23.4946	65.32	91.5345	0.135419	0.225011	0.0388278	0.0238632	0.320132	0.204418	0.262773	0.320474	0.327964	0.357845	0.146536	0.234946	0.176065	0.246724	0.175349	0.249404	0.00807136	0.139781
Caco-2_Non-treated	529	127	270	1090	119	1072	104	1080.41	111.717	1.65904	0.867237	12.7162	1	0.47037	0.60276	18.9913	18.0278	4.12311	1.93279	2	10.6154	9.45567	-0.970974	51.4558	0.76506	1	1	6.36957	1.92426	20.2578	6.2211	0.123695	0.0328418	0.0357768	0.0142718	0.485982	0.585303	0.256421	0.0812047	0.343353	0.150075	0.141546	0.0427613	0.15951	0.048985	0.155443	0.0472551	0.04665	0
Caco-2_Non-treated	530	130	210	455	119	440	105	447.038	112.377	1.35051	0.300463	12.8655	1	0.619048	0.74046	13.9449	14.3178	5	2.11968	2	12.9437	13.3005	-0.730171	46.9706	0.872483	1	1	4.2884	6.40725	15.6699	20.3616	0.0837724	0.141063	0.0327221	0.0169197	0.364287	0.0730864	0.198546	0.191881	0.249828	0.211329	0.102105	0.152554	0.120538	0.156628	0.122844	0.159082	0.0124663	0.103287
Caco-2_Non-treated	531	334	736	628	126	596	103	612.257	114.072	2.91277	0.924591	20.6219	1	0.453804	0.343315	36.3456	34.9857	5	2.26517	2	15.8021	13.8463	1.14986	110.569	0.712154	1	1	22.7948	18.2124	109.114	65.5073	0.220772	0.171754	0.0900975	0.0223549	1.00408	0.110613	0.638354	0.259307	0.723812	0.300622	0.242497	0.193749	0.326689	0.19613	0.305985	0.197312	0.021982	0.12982
Caco-2_Non-treated	532	95	132	695	119	683	108	688.821	113.463	1.24526	0.533123	10.9981	1	0.719697	0.803048	12.2373	12.7279	5	2.01167	2	9.58537	10.3532	-1.14461	38.5563	0.87156	1	1	5.40887	7.25078	17.8708	21.1365	0.154955	0.207073	0.0339438	0.0148861	0.112706	0.0547815	0.230046	0.27497	0.332366	0.307183	0.159084	0.213258	0.188113	0.222489	0.181939	0.224196	0.0669204	0.161086
Caco-2_Non-treated	533	295	459	956	136	939	109	947.285	122.231	1.98114	0.731174	19.3805	1	0.642702	0.504761	24.9705	27.313	7.28011	2.85654	2.23607	16	17.0346	-0.0176349	85.6985	0.786667	1	1	11.78	12.664	55.6406	46.1786	0.145915	0.139006	0.0416392	0.0163908	0.904228	0.140393	0.259109	0.231441	0.410018	0.231441	0.151026	0.162359	0.188612	0.156538	0.183281	0.15331	0.03884	0.113709
Caco-2_Non-treated	534	67	112	1037	119	1023	111	1030.82	114.179	1.38451	0.881642	9.23618	1	0.598214	0.722276	14.029	13.6015	3	1.59405	1.41421	6.86406	6.62056	1.29262	34.1421	0.82716	1	1	4.05115	3.95526	10.5846	8.47738	0.117773	0.107803	0.0371223	0.019278	0.257689	0.0203072	0.203671	0.188641	0.305991	0.188641	0.130682	0.127589	0.15798	0.126528	0.15849	0.125918	0.0417583	0.0767186
Caco-2_Non-treated	535	144	299	1190	119	1177	96	1183.4	107.09	2.41026	0.943465	13.5406	1	0.481605	0.414894	26.8076	23.0868	4	1.74346	1.41421	10.1647	8.88599	-0.33826	66.0416	0.666667	1	1	5.25414	0.632361	15.7222	1.28118	0.0788916	0	0.0324786	0.00144905	0.440327	0.304844	0.152152	0.0557529	0.209781	0.0557529	0.0890533	0.010718	0.109182	0.00889711	0.102565	0.00144905	1.01e-06	0
Caco-2_Non-treated	536	115	247	1297	123	1278	110	1287.73	115.052	2.02092	0.936788	12.1005	1	0.465587	0.494824	21.9766	20.5913	3.16228	1.67013	1.41421	7.81419	7.68956	1.07687	54.0416	0.793103	1	1	5.87105	2.31388	15.2346	5.39633	0.106787	0.0254176	0.0271062	0.0198932	0.0743335	1.91954	0.253002	0.114574	0.253002	0.114574	0.124916	0.0492314	0.132475	0.0469246	0.138228	0.0443091	0.0205231	0
Caco-2_Non-treated	537	80	117	99	121	86	112	92.1625	115.925	1.22845	0.725231	10.0925	1	0.683761	0.814036	12.3846	12.3693	4	1.87966	2	7.81419	8.5269	-1.56578	35.1421	0.869565	1	1	4.71026	3.42104	13.328	9.53943	0.131625	0.100145	0.0356532	0.0201758	0.194293	0.27088	0.228335	0.161762	0.30574	0.169992	0.151944	0.110356	0.1666	0.119243	0.166058	0.120331	0.0556791	0.0701331
Caco-2_Non-treated	538	54	63	180	117	171	110	175.185	113.259	0.97007	0.559999	8.29186	1	0.857143	1.03085	9.24554	8.60233	3.60555	1.71515	1.41421	6	7.65987	-1.50882	25.6569	0.964286	1	1	2.92192	1.32918	7.61163	2.78326	0.115021	0.0358974	0.023199	0.0190471	0.209261	0.820496	0.212945	0.101451	0.375827	0.108861	0.121747	0.0553826	0.140956	0.0515418	0.14286	0.0494395	0.0388306	0.0041855
Caco-2_Non-treated	539	304	567	236	128	209	107	221.51	118.23	2.31358	0.751282	19.674	1	0.536155	0.43223	26.5161	26.4764	6.32456	2.49151	2.23607	18.653	17.5002	-1.21295	94.0122	0.783505	1	1	12.6321	9.46392	57.3779	43.9294	0.139689	0.107604	0.0478718	0.0361688	0.979091	1.16613	0.302823	0.222756	0.369725	0.2487	0.154051	0.115414	0.188743	0.144505	0.183156	0.157716	0.0373687	0
Caco-2_Non-treated	540	116	252	415	125	397	111	404.284	116.81	2.02902	0.719226	12.153	1	0.460317	0.492848	16.6259	17.72	3.60555	1.72144	1.41421	12.0049	11.5513	1.52224	54.3848	0.720497	1	1	5.62366	8.68458	15.9477	20.5903	0.102821	0.159478	0.035912	0.0175859	0.266208	0.166267	0.292076	0.230366	0.292076	0.230366	0.114768	0.177236	0.13748	0.177503	0.141651	0.176937	3.25e-06	0.123704
Caco-2_Non-treated	541	527	952	996	134	962	106	978.617	120.391	1.94514	0.767998	25.9036	1	0.553571	0.514101	34.834	33.3766	8.06226	3.3351	3	25.7387	22.3095	-1.33598	113.497	0.790105	1	1	13.6767	17.144	92.8377	92.1446	0.127231	0.15737	0.0466422	0.0176381	0.8569	0.108547	0.282787	0.249146	0.365083	0.269067	0.138149	0.173171	0.176163	0.174847	0.173873	0.174993	0.0295504	0.0926561
Caco-2_Non-treated	542	99	192	1232	125	1220	109	1224.83	115.707	1.67082	0.832173	11.2272	1	0.515625	0.598508	16.4251	16.6433	3.60555	1.72403	1.41421	9.17857	9.10802	-0.575848	45.5919	0.779528	1	1	6.15211	2.68219	16.3976	5.80212	0.128575	0.0379958	0.0358915	0.020148	0.202769	1.365	0.262516	0.125422	0.289133	0.136023	0.150052	0.0654192	0.165633	0.0586073	0.164103	0.0585494	0.0603295	0
Caco-2_Non-treated	543	129	210	199	126	184	112	190.147	118.31	1.49405	0.506987	12.8159	1	0.614286	0.669324	14.7173	15	4.47214	2.02638	2	12.7756	12.6857	-1.19608	49.2132	0.854305	1	1	6.14086	4.80229	21.8335	14.2881	0.135473	0.0889823	0.035777	0.020425	0.22322	0.465034	0.246892	0.176099	0.323083	0.176099	0.142811	0.111681	0.169252	0.11076	0.163008	0.105653	0.0590993	0.0616085
Caco-2_Non-treated	544	225	480	967	140	951	110	958.52	123.822	2.31507	0.952063	16.9257	1	0.46875	0.431952	33.1062	30.0832	4.47214	2.03575	2	10.9825	10.1273	0.222099	80.9056	0.712025	1	1	10.5399	11.8144	39.5537	37.2413	0.121129	0.149196	0.0521426	0.0141744	1.9133	0.229504	0.279379	0.231612	0.363384	0.231948	0.144383	0.161841	0.175794	0.165517	0.170093	0.16449	0.0322466	0.107201
Caco-2_Non-treated	545	100	140	1054	125	1044	111	1048.69	116.48	1.39941	0.746951	11.2838	1	0.714286	0.714588	14.4517	13.8924	4.47214	1.91672	2	8.78197	9.6086	-0.0221415	41.935	0.854701	1	1	4.95146	3.35969	16.6252	9.19058	0.123085	0.0759561	0.0434676	0.0173359	0.254505	0.305251	0.235655	0.139076	0.314049	0.163963	0.12696	0.086146	0.166252	0.0919058	0.172657	0.093292	0.00635698	0.0224454
Caco-2_Non-treated	546	274	374	1075	124	1053	107	1063.51	115.591	1.53194	0.730498	18.678	1	0.73262	0.652769	23.0904	23.0217	7	2.88024	2.23607	15.7202	15.7688	-1.24402	72.6274	0.861635	1	1	7.60721	3.79677	39.914	17.5311	0.107456	0.0473487	0.0385836	0.0159426	0.571718	0.834593	0.222474	0.131403	0.332609	0.17761	0.115261	0.0575269	0.145671	0.0639821	0.144819	0.0623495	0.0217416	0
Caco-2_Non-treated	547	220	405	1093	137	1078	110	1084.81	123.668	2.40629	0.920157	16.7366	1	0.54321	0.415578	28.8665	27.2029	5	2.06727	2	12.4718	11.3027	-0.28575	81.5624	0.763889	1	1	9.18904	4.44116	31.3585	13.4231	0.105499	0.0446665	0.0373729	0.0166872	0.752266	0.906419	0.243483	0.130909	0.279614	0.143985	0.127626	0.0616828	0.142539	0.0610142	0.142862	0.0588649	0.0156394	0
Caco-2_Non-treated	548	140	252	1124	127	1106	113	1114.34	119.214	1.53734	0.860098	13.3512	1	0.555556	0.650473	19.2144	18.868	4.24264	2.08258	2	10.3479	9.80183	-0.985704	52.0061	0.833333	1	1	5.94018	2.53196	19.8564	7.43167	0.10746	0.0394377	0.0356532	0.0139853	0.370773	0.38675	0.250317	0.11917	0.250317	0.11917	0.129134	0.0550425	0.141832	0.0530834	0.142872	0.0526207	0.0232107	0.0127714
Caco-2_Non-treated	549	94	144	599	122	591	104	594.468	113	1.82143	0.949942	10.94	1	0.652778	0.549018	20.4297	17.72	3.60555	1.62087	1.41421	6.22254	6.38278	0.196162	46.3848	0.839286	1	1	7.93103	8.14118	22.3415	17.8649	0.164604	0.167743	0.0774002	0.0209756	0.824439	0.394282	0.392932	0.275847	0.437865	0.275847	0.19344	0.198565	0.237675	0.190052	0.239074	0.188176	0.0588658	0.117998
Caco-2_Non-treated	550	183	375	1221	126	1196	111	1209.67	117.634	2.37288	0.921467	15.2644	1	0.488	0.421429	28.2171	24.5153	4.12311	1.87588	2	12.4679	10.9611	1.40672	73.8701	0.672794	1	1	7.44122	1.55452	24.1634	3.85563	0.0993996	0.00718744	0.0341946	0.0128462	0.710798	0.930401	0.200489	0.0557176	0.267155	0.0644843	0.112746	0.0235533	0.132041	0.021069	0.125771	0.021717	0.014177	0
Caco-2_Non-treated	551	83	143	1314	123	1301	112	1306.93	117.06	1.22628	0.844205	10.28	1	0.58042	0.815472	14.1457	14.2127	3.60555	1.84865	1.41421	7.15542	7.58238	0.993338	35.7635	0.873684	1	1	3.35025	2.29012	11.542	5.85118	0.110389	0.053645	0.0318681	0.0171474	0.432043	0.572524	0.17266	0.122728	0.253002	0.122728	0.108073	0.0738749	0.13906	0.0704962	0.142257	0.0696262	0.0017193	0.0327405
Caco-2_Non-treated	552	249	504	124	126	96	108	109.414	115.221	1.96391	0.775515	17.8055	1	0.494048	0.509188	24.0444	27.1662	6.40312	2.4795	2.23607	16.3222	15.1799	-1.52216	78.3909	0.787975	1	1	9.07064	5.48458	38.6074	21.3036	0.117706	0.0680542	0.039679	0.0168176	0.63772	0.94719	0.274972	0.138382	0.300856	0.160502	0.131459	0.0794867	0.15505	0.0855566	0.157392	0.0889158	0.0310149	0.00976796
Caco-2_Non-treated	553	142	224	288	125	274	109	280.148	115.789	1.51776	0.591935	13.4462	1	0.633929	0.658865	15.9779	16.1245	5	2.10686	2	12.6587	12.8779	-0.100905	52.0416	0.835294	1	1	5.8376	5.98471	21.1473	18.2212	0.121008	0.111965	0.0297878	0.0159254	0.0581908	0.0255447	0.249824	0.18424	0.277662	0.185002	0.129724	0.132993	0.148925	0.128319	0.149208	0.127371	6.77e-06	0.0682469
Caco-2_Non-treated	554	58	110	321	125	311	114	315.5	118.655	1.28105	0.844952	8.59348	1	0.527273	0.780611	12.1623	11.4018	2.82843	1.55482	1.41421	6.36396	6.50492	0.705911	30.5563	0.852941	1	1	3.86579	5.00133	9.84893	11.035	0.133837	0.171496	0.0405372	0.0193028	0.327491	0.253415	0.231517	0.25777	0.296963	0.25777	0.148684	0.192359	0.169809	0.190258	0.167781	0.187141	0.0608211	0.153567
Caco-2_Non-treated	555	372	750	445	133	420	103	432.987	116.815	2.16637	0.803092	21.7634	1	0.496	0.461602	29.8403	31.9061	7.2111	2.73477	2.23607	18.3848	17.7805	-0.496568	100.634	0.786469	1	1	9.92566	14.4701	49.6759	60.1473	0.0950009	0.144387	0.0400499	0.0171453	0.698509	0.122156	0.226871	0.226404	0.265453	0.227735	0.111524	0.162586	0.133537	0.161686	0.137984	0.161971	0.0219851	0.0874174
Caco-2_Non-treated	556	463	888	594	128	570	91	582.326	107.317	2.28311	0.889676	24.2798	1	0.521396	0.437998	37.9084	36.1248	7.2111	2.98092	2.82843	18.4615	17.3087	0.354978	115.255	0.766556	1	1	18.8538	22.9531	96.9534	101.076	0.133276	0.180825	0.0622768	0.0377063	3.15819	1.57992	0.498426	0.333564	0.597816	0.333564	0.184842	0.225031	0.209403	0.218306	0.189508	0.219698	1.03e-05	0.108654
Caco-2_Non-treated	557	48	72	916	122	907	114	910.833	118.146	1.16606	0.724279	7.81764	1	0.666667	0.857585	9.74855	9.21954	3	1.53618	1.41421	6.12795	6.72169	1.21206	26.5208	0.872727	1	1	2.7462	3.28461	7.67142	7.05378	0.124305	0.129458	0.0466422	0.0156453	0.164695	0.101606	0.175343	0.188298	0.285722	0.195667	0.1194	0.142809	0.159821	0.146954	0.155319	0.147893	0.0434752	0.105003
Caco-2_Non-treated	558	63	100	1198	122	1188	112	1192.37	116.73	1.33298	0.782715	8.95623	1	0.63	0.7502	12.1243	11.4018	3.16228	1.59397	1.41421	8.04984	7.54594	-0.885026	32.4853	0.797468	1	1	2.80944	0.309088	7.34102	0.637352	0.0901233	0	0.0202686	0.00427578	0.0733762	0.313066	0.128951	0.0505902	0.279867	0.0505902	0.0936479	0.0103029	0.116524	0.0101167	0.108683	0.00427578	0.0310268	0
Caco-2_Non-treated	559	500	900	571	125	541	95	554.328	109.298	1.79687	0.85121	25.2313	1	0.555556	0.556522	36.516	36.1248	8.24621	3.35214	3	21.3	19.1645	-0.720991	106.255	0.822368	1	1	12.6023	21.7099	81.5855	115.051	0.113077	0.193473	0.047376	0.0373489	1.20664	1.57459	0.299402	0.356947	0.434689	0.356947	0.135508	0.23344	0.163171	0.230103	0.157276	0.227766	0.0171032	0.134703
Caco-2_Non-treated	560	206	500	1245	132	1220	112	1232.53	119.99	2.23997	0.918295	16.1953	1	0.412	0.446434	28.7795	28.3019	5.09902	2.15544	2	12.1765	11.3937	-0.975865	76.1482	0.749091	1	1	9.49187	4.19093	33.6923	13.0889	0.130415	0.0462956	0.0324786	0.0174384	0.482853	2.01879	0.22199	0.113462	0.298181	0.13406	0.14167	0.0625513	0.163555	0.0635384	0.167533	0.0655005	0.0342001	0.00209507
Caco-2_Non-treated	561	165	276	135	128	112	116	124.188	120.879	1.80716	0.875926	14.4943	1	0.597826	0.553355	21.7587	22.2036	5.09902	2.15074	2	11	10.4974	-1.54162	61.2132	0.797101	1	1	6.30244	3.47702	25.057	10.4226	0.110566	0.0479987	0.0402818	0.0148982	0.209205	0.264054	0.295251	0.103318	0.295251	0.122982	0.11459	0.0632186	0.151861	0.0631675	0.14751	0.062732	0.0183165	0.0103298
Caco-2_Non-treated	562	74	120	1147	125	1132	117	1139.01	120.5	1.68264	0.897101	9.70668	1	0.616667	0.594305	15.6129	14.5602	3	1.52695	1.41421	6.62589	6.89819	-1.5493	39.5563	0.813187	1	1	3.02743	0.85085	8.40777	1.53521	0.0770551	0.00913119	0.0388278	0.0109674	0.042068	0.269111	0.197568	0.0614437	0.216127	0.0614437	0.086498	0.02431	0.113619	0.0207461	0.116493	0.0204678	0	0
Caco-2_Non-treated	563	130	306	48	131	31	113	38.2769	120.262	2.09172	0.825399	12.8655	1	0.424837	0.478076	19.4159	18.3848	4	1.7711	1.41421	11.6276	10.9612	-0.577445	58.4558	0.677083	1	1	5.67648	6.54886	17.9412	17.5102	0.101601	0.122733	0.0358974	0.0130232	0.264916	0.0845554	0.276442	0.170097	0.276442	0.174478	0.111304	0.128409	0.138009	0.134694	0.136766	0.136594	0	0.0716835
Caco-2_Non-treated	564	501	1148	353	134	312	106	329.862	118.186	3.35786	0.857556	25.2565	1	0.436411	0.297808	39.0463	45.6508	8.06226	2.81095	2.23607	21.9342	20.0851	-1.05782	145.397	0.666223	1	1	18.2883	27.0542	85.0636	108.093	0.124308	0.194191	0.0459112	0.021119	1.2911	0.334234	0.327232	0.285617	0.329192	0.306679	0.139605	0.206521	0.169788	0.215755	0.171313	0.215364	0	0.147049
Caco-2_Non-treated	565	177	432	582	127	564	103	574.017	113.989	2.20561	0.932587	15.0121	1	0.409722	0.453389	26.4912	25.807	5	1.9929	2	10.262	9.56187	0.566293	70.0416	0.769565	1	1	14.3333	13.9503	46.26	37.6542	0.166796	0.168925	0.0855931	0.0350717	2.33988	1.50138	0.509415	0.355835	0.714055	0.355835	0.227513	0.221433	0.261356	0.212736	0.244088	0.197728	0.0622796	0.119633
Caco-2_Non-treated	566	216	360	806	132	782	117	792.62	123.528	1.949	0.816701	16.5837	1	0.6	0.513084	22.7584	23.3452	5.09902	2.32864	2	14	13.133	1.33743	72.734	0.8	1	1	7.81759	7.4982	30.4617	25.1852	0.104036	0.101285	0.0390706	0.0154575	0.136074	0.156526	0.24201	0.164803	0.256417	0.183654	0.124089	0.119019	0.141027	0.116598	0.143108	0.115665	0.0139286	0.0455347
Caco-2_Non-treated	567	355	700	1182	128	1147	108	1163.1	117.265	2.21439	0.924371	21.2603	1	0.507143	0.451591	36.9287	34.0588	5.83095	2.53639	2.23607	14.483	14.0881	-1.23624	99.3909	0.760171	1	1	9.55691	2.09723	40.7517	7.15523	0.0871872	0.000710107	0.0280871	0.0154908	0.466268	4.23758	0.242501	0.0779165	0.242501	0.0779165	0.107381	0.0235644	0.114794	0.0201556	0.11503	0.0154908	0.00318377	0
Caco-2_Non-treated	568	377	480	315	128	283	113	297.979	120.191	1.62211	0.879936	21.9092	1	0.785417	0.61648	32.5195	31.5753	7.07107	3.1437	3	14	15.4498	1.56066	87.663	0.90625	1	1	12.8114	13.4742	72.4536	64.6783	0.151899	0.155671	0.0400531	0.0148471	0.175904	0.250387	0.287683	0.226362	0.374374	0.244831	0.160142	0.168428	0.192185	0.17156	0.191952	0.17429	0	0.106737
Caco-2_Non-treated	569	187	357	433	141	416	120	422.594	129.652	2.04869	0.784116	15.4304	1	0.52381	0.488116	21.503	20.8806	5.65685	2.1457	2	14.8282	13.3451	0.445776	69.3848	0.73622	1	1	7.55833	8.47993	24.6845	24.8025	0.0981175	0.112592	0.0339438	0.019295	0.29104	0.163291	0.231512	0.19087	0.256417	0.195983	0.118099	0.132499	0.132002	0.132634	0.127482	0.131966	0.0478735	0.0731161
Caco-2_Non-treated	570	204	345	514	131	491	116	503.348	122.637	1.78592	0.807984	16.1165	1	0.591304	0.559936	22.0768	23.4094	5.83095	2.32457	2	14	13.0077	1.28164	67.663	0.806324	1	1	7.97005	11.8317	31.8093	38.0829	0.115032	0.16472	0.0434666	0.020539	0.666236	0.25182	0.247144	0.290724	0.3248	0.290724	0.130656	0.193962	0.155928	0.186681	0.155568	0.185757	0.0188172	0.0963785
Caco-2_Non-treated	571	552	868	773	131	742	103	756.938	116.775	1.8751	0.73574	26.5109	1	0.635945	0.533305	33.1161	32.8024	9.21954	3.59617	3.16228	22.9646	22.4284	-1.10426	114.048	0.841463	1	1	13.166	15.2761	89.3688	89.9813	0.122348	0.139996	0.039072	0.0218073	0.765833	0.551496	0.270089	0.245766	0.310138	0.281149	0.129078	0.149766	0.1619	0.16301	0.162885	0.160987	0.00611457	0.0859386
Caco-2_Non-treated	572	495	759	876	131	843	108	858.919	118.826	1.67531	0.810569	25.1049	1	0.652174	0.596906	33.5115	32.7567	9	3.61918	3.16228	19.6454	19.6258	1.40299	102.083	0.863874	1	1	24.8834	8.29549	211.722	46.4604	0.239076	0.0759838	0.201221	0.0175003	1.49106	0.474516	0.647623	0.149196	0.647623	0.182769	0.282765	0.0942669	0.42772	0.0938594	0.446402	0.0935531	4.38e-06	0.0313103
Caco-2_Non-treated	573	87	216	1013	130	995	118	1001.76	123.644	2.56305	0.927284	10.5248	1	0.402778	0.39016	20.9919	18.0278	3	1.41758	1	8.66054	7.85849	1.14976	52.935	0.608392	1	1	5.4082	8.65201	11.1274	14.9733	0.0898679	0.152987	0.0335793	0.0214382	0.362233	0.0330275	0.196828	0.225359	0.32137	0.225757	0.108164	0.17304	0.127902	0.172106	0.124789	0.170163	0.0200266	0.115989
Caco-2_Non-treated	574	198	360	1191	131	1161	119	1178.28	124.141	2.35371	0.930961	15.8777	1	0.55	0.424861	28.7964	29.2746	5.09902	2.13148	2	11	10.5141	1.47461	76.5269	0.704626	1	1	7.69096	1.09957	23.5498	3.2134	0.0889023	0.000944339	0.028083	0.0120085	0.153651	1.0715	0.228336	0.0780811	0.268878	0.0780811	0.113102	0.0161702	0.118938	0.0162293	0.118206	0.0144406	0	0
Caco-2_Non-treated	575	141	221	188	134	175	117	180.184	124.759	1.45436	0.752292	13.3988	1	0.638009	0.687585	17.0389	17.8885	5	2.18905	2	11.2636	11.2257	0.232207	50.7635	0.839286	1	1	6.43527	3.04468	21.0252	10.815	0.119477	0.0509806	0.0311355	0.0261918	0.360265	1.179	0.234435	0.13775	0.252994	0.167697	0.136921	0.0647804	0.149115	0.076702	0.149941	0.0767639	0.0153864	0
Caco-2_Non-treated	576	46	72	484	126	475	118	479.304	122.13	1.21025	0.777243	7.65304	1	0.638889	0.826275	10.193	10	3	1.46693	1	6.51695	6.41342	0.915777	26.4497	0.836364	1	1	2.85892	4.31081	5.80861	7.43353	0.0851159	0.145506	0.0368743	0.0159266	0.210852	0.0616786	0.21564	0.218852	0.262283	0.218852	0.109958	0.1658	0.126274	0.161598	0.127485	0.15999	0.0324907	0.12409
Caco-2_Non-treated	577	110	168	545	129	533	115	538.073	121.664	1.2765	0.697612	11.8345	1	0.654762	0.78339	14.2678	13.9284	5	2.09658	2	10.543	10.2225	0.176434	42.0061	0.846154	1	1	4.37617	6.28608	14.8821	19.6834	0.102695	0.155315	0.035409	0.0229475	0.257363	0.369239	0.206602	0.238947	0.316737	0.260707	0.12156	0.174613	0.135292	0.17894	0.141401	0.175759	1.1e-05	0.117192
Caco-2_Non-treated	578	492	920	718	136	678	113	699.947	123.128	2.57968	0.903671	25.0287	1	0.534783	0.387645	41.6971	39.3192	7.2111	2.77895	2.82843	20.937	17.8559	1.50747	126.29	0.742081	1	1	14.5309	21.0575	74.7998	96.8165	0.117713	0.178588	0.0356536	0.0201343	1.10731	0.59734	0.241035	0.274356	0.299643	0.291107	0.12974	0.188013	0.152032	0.196782	0.153856	0.198003	0.0266274	0.0979278
Caco-2_Non-treated	579	131	255	942	132	925	117	934.885	124.13	1.77176	0.619955	12.9149	1	0.513725	0.564411	16.2337	17.8885	4.47214	1.96189	2	13.4613	12.7376	0.875411	54.0061	0.779762	1	1	5.59236	7.04484	18.6952	19.8492	0.0926846	0.133464	0.0481074	0.0189094	0.600826	0.24009	0.246892	0.204477	0.302332	0.218996	0.11413	0.143772	0.142711	0.151521	0.144823	0.152993	0.0141696	0.0867784
Caco-2_Non-treated	580	220	418	1047	131	1028	109	1037.84	119.968	2.11637	0.66313	16.7366	1	0.526316	0.472506	20.9776	22.3607	5.65685	2.25634	2	15.9625	15.7019	-0.457942	76.4914	0.716612	1	1	9.71193	8.21794	39.3619	26.2618	0.137735	0.100567	0.0398026	0.019032	0.462633	0.294506	0.311849	0.187162	0.366058	0.194699	0.140753	0.119101	0.178918	0.119372	0.171923	0.117426	0	0.055014
Caco-2_Non-treated	581	96	160	1083	129	1067	119	1074.42	123.062	2.32588	0.842421	11.0558	1	0.6	0.429944	16.7224	15.8114	2.82843	1.46313	1	8.54875	9.01037	-1.34342	52.9706	0.774194	1	1	5.49797	3.31857	12.3564	6.48388	0.105749	0.05425	0.029304	0.0150655	0.522013	0.599125	0.217349	0.109938	0.274739	0.113014	0.112203	0.0677259	0.128712	0.0675404	0.127727	0.0697531	0.0107587	0
Caco-2_Non-treated	582	82	135	1205	128	1190	119	1197.16	123.122	1.79192	0.858332	10.2179	1	0.607407	0.558061	15.0874	15.2315	3.16228	1.60998	1.41421	7.81419	7.74124	-1.4646	42.9706	0.745455	1	1	4.03301	0.378713	9.89268	0.83602	0.0941526	0	0.029304	0.00415939	0.0518147	0.108749	0.188292	0.0695418	0.24226	0.0695418	0.103411	0.00971058	0.120642	0.0101954	0.124311	0.00415939	1.34e-05	0
Caco-2_Non-treated	583	67	144	1255	128	1243	116	1246.99	122.687	1.78141	0.905442	9.23618	1	0.465278	0.561353	15.8619	14.8661	2.82843	1.44117	1	6.89277	6.7329	0.770674	38.7279	0.788235	1	1	5.32669	2.40191	11.468	4.73215	0.142869	0.0553944	0.0286928	0.0165601	0.228215	0.420516	0.235911	0.124271	0.316741	0.124271	0.152191	0.0686259	0.171164	0.0706291	0.173883	0.0701476	0.0324907	0.0244789
Caco-2_Non-treated	584	596	966	1296	137	1254	114	1275.18	124.245	1.95659	0.875367	27.5472	1	0.616977	0.511092	41.1782	41.1096	8.48528	3.43469	3.16228	20.8378	19.908	1.46586	121.054	0.837079	1	1	12.1413	5.90182	99.1972	39.057	0.122599	0.0422528	0.0463935	0.0238667	0.781915	1.65711	0.251537	0.188544	0.451781	0.188544	0.119033	0.057861	0.166438	0.0655318	0.159966	0.0666501	1.1e-05	0
Caco-2_Non-treated	585	329	575	484	142	461	117	472.298	130.246	1.91184	0.733353	20.4669	1	0.572174	0.523055	26.364	29.8329	7.2111	2.80681	2.23607	18.9737	17.9235	0.806204	88.9056	0.787081	1	1	9.41467	12.4426	40.2016	52.0105	0.0934187	0.14062	0.0297931	0.0179794	0.0629802	0.23978	0.21906	0.207912	0.240549	0.238347	0.11623	0.153612	0.122193	0.158087	0.12602	0.156855	0.023456	0.102467
Caco-2_Non-treated	586	287	675	582	135	557	108	567.031	120.659	2.31227	0.774993	19.116	1	0.425185	0.432476	27.9214	31.0644	6.7082	2.51121	2	18.678	17.6455	0.762303	91.3198	0.683333	1	1	23.316	15.5524	91.0126	54.8004	0.233887	0.164293	0.080583	0.0209555	1.37137	0.888305	0.588292	0.343261	0.656901	0.343261	0.284341	0.189663	0.317117	0.190942	0.299886	0.185343	0.0759485	0.12322
Caco-2_Non-treated	587	80	140	678	130	668	116	672.938	122.938	1.60288	0.80127	10.0925	1	0.571429	0.623877	14.0659	13.3417	3.16228	1.61568	1.41421	8.40343	8.4157	-0.485993	40.1421	0.808081	1	1	4.44012	7.18649	11.7923	15.7258	0.119659	0.17822	0.0310134	0.0238186	0.14602	0.172774	0.210989	0.269852	0.251282	0.269852	0.123337	0.199625	0.147404	0.196572	0.152144	0.193845	0.049573	0.106623
Caco-2_Non-treated	588	213	374	735	134	713	117	723.531	124.709	1.62947	0.843033	16.4682	1	0.569519	0.613697	23.118	23.3238	5.83095	2.43841	2	14.0425	12.4343	-0.989701	66.0416	0.845238	1	1	6.52197	8.02332	30.1431	29.473	0.111845	0.123585	0.031746	0.0150891	0.372791	0.030646	0.216125	0.183595	0.257635	0.191539	0.110542	0.135989	0.141517	0.138371	0.141394	0.138569	0	0.0861183
Caco-2_Non-treated	589	265	420	1107	138	1087	117	1096.2	126.23	1.58707	0.727066	18.3687	1	0.630952	0.630094	22.7685	24.2074	7.07107	2.76755	2.23607	16.0997	15.6321	-0.819292	72.6985	0.85209	1	1	8.04668	3.42458	44.7955	16.5606	0.122418	0.0464274	0.0450549	0.0152511	0.432624	0.122226	0.259101	0.12323	0.347756	0.138215	0.125729	0.0535091	0.16904	0.0624929	0.164606	0.0614549	0.0373776	0.0104736
Caco-2_Non-treated	590	243	360	24	138	4	120	14.0165	128.757	1.44627	0.580076	17.5897	1	0.675	0.691432	19.8777	20.8087	7.28011	2.80156	2.23607	16.324	16.1916	-1.04253	66.4558	0.864769	1	1	7.62954	7.35424	38.0631	31.1447	0.120342	0.112724	0.0371184	0.0162769	0.254126	0.201295	0.21906	0.182451	0.3121	0.18442	0.129314	0.124648	0.156638	0.128167	0.159963	0.126654	0.00465187	0.0722034
Caco-2_Non-treated	591	357	529	362	132	339	109	350.759	119.829	1.50923	0.45837	21.3201	1	0.674858	0.662589	23.4651	25	8.24621	3.24475	3	20.6871	20.8549	0.796383	82.2843	0.864407	1	1	8.5418	15.8605	48.3032	75.487	0.097937	0.193105	0.0358974	0.0171844	0.103086	0.217769	0.272049	0.283267	0.295003	0.302969	0.11543	0.214331	0.135303	0.211448	0.133834	0.209164	1.27e-05	0.15046
Caco-2_Non-treated	592	42	49	387	129	380	122	382.905	124.548	0.987399	0.416721	7.31273	1	0.857143	1.01276	7.77788	7.81025	3	1.5745	1	6	7.07035	-1.22426	22.8284	0.954545	1	1	3.36002	4.16942	7.2038	7.90156	0.127109	0.170928	0.0437118	0.0175781	0.117724	0.107435	0.229551	0.235831	0.294753	0.235831	0.152728	0.189519	0.171519	0.188132	0.181444	0.188086	0.0852291	0.151246
Caco-2_Non-treated	593	977	2700	536	167	482	117	507.91	138.458	4.20828	0.886089	35.2697	1	0.361852	0.237627	62.7829	56.4004	8.24621	3.14386	3	32.3226	29.1008	-0.903043	227.303	0.658356	1	1	25.5535	33.7328	154.72	172.366	0.121191	0.154309	0.0390808	0.0229541	1.26335	1.29506	0.308684	0.255853	0.35093	0.303199	0.126503	0.166994	0.158362	0.176424	0.157401	0.176396	0.00953656	0.0916828
Caco-2_Non-treated	594	166	270	663	131	645	116	653.163	124.259	1.43955	0.67598	14.5381	1	0.614815	0.694661	17.6204	17.72	5.65685	2.33983	2	13.632	12.9848	1.29314	54.799	0.838384	1	1	6.87896	9.52249	28.1111	32.3337	0.12724	0.175397	0.0388346	0.0193067	0.292042	0.162341	0.232975	0.256192	0.403434	0.258689	0.140387	0.194337	0.169344	0.194781	0.164606	0.196207	0.00123599	0.101192
Caco-2_Non-treated	595	458	928	753	138	724	106	736.838	121.485	2.9777	0.838937	24.1484	1	0.493534	0.335829	37.9266	37.5366	6.40312	2.62769	2.23607	23.8959	20.6408	0.348886	130.912	0.670571	1	1	14.4295	17.5951	59.9103	67.676	0.0979339	0.131226	0.0339403	0.0159039	1.01344	0.242546	0.262278	0.217085	0.270336	0.217085	0.124392	0.151682	0.130809	0.147764	0.133337	0.147521	0.0112428	0.091129
Caco-2_Non-treated	596	81	168	1127	130	1115	116	1120.12	123.691	1.88466	0.864684	10.1554	1	0.482143	0.530599	15.8168	15.2643	3.16228	1.51746	1.41421	8.24435	7.94503	-0.74495	43.799	0.743119	1	1	4.42975	1.8586	10.6803	4.00324	0.101233	0.0355093	0.0327228	0.0136512	0.235705	0.478236	0.174126	0.0814001	0.256422	0.126219	0.113583	0.0476565	0.131855	0.0494227	0.135787	0.0487395	0.0451887	0
Caco-2_Non-treated	597	120	300	1188	135	1163	123	1173.17	129.383	2.4542	0.95584	12.3608	1	0.4	0.407466	26.4302	25.2982	3	1.56591	1.41421	9.23965	7.76755	1.21085	60.8345	0.685714	1	1	5.61827	1.25563	14.9075	3.066	0.0935379	0.0097311	0.0312495	0.0124636	0.133537	0.753807	0.192687	0.0575923	0.315508	0.07609	0.10215	0.0228296	0.124229	0.02555	0.121132	0.028027	0.0202778	0
Caco-2_Non-treated	598	54	81	1213	128	1204	119	1208.65	122.444	1.23077	0.618825	8.29186	1	0.666667	0.8125	9.75788	9.21954	3	1.55398	1.41421	7.15542	7.66509	1.04463	28.8995	0.870968	1	1	3.29262	0.349425	6.46568	0.747392	0.0906132	0.00163712	0.030022	0.00942855	0.317973	0.600134	0.252762	0.0462429	0.252762	0.0462429	0.126639	0.0134394	0.119735	0.0138406	0.122833	0.0133498	0.0356682	0
Caco-2_Non-treated	599	83	143	1150	133	1137	122	1143.12	126.265	1.65572	0.709059	10.28	1	0.58042	0.603967	13.4783	12.3693	3.16228	1.60352	1.41421	9.88105	9.50419	1.51294	41.5563	0.798077	1	1	3.07924	1.34607	9.20253	3.12447	0.0760172	0.0226637	0.0330891	0.0132389	0.140266	0.277875	0.144332	0.0963506	0.225163	0.0963506	0.0832228	0.0363804	0.110874	0.0376443	0.108679	0.0339656	0.0078243	0.00726919
Caco-2_Non-treated	600	708	1190	393	144	359	109	372.46	124.725	2.32897	0.601881	30.0242	1	0.594958	0.429375	36.6921	40.3113	10.0499	3.7427	3.16228	32.4625	29.3018	-0.47779	143.947	0.778022	1	1	17.1912	25.7737	121.125	138.728	0.122598	0.17488	0.0481074	0.0202395	0.575319	0.707237	0.245678	0.299702	0.414906	0.299702	0.133265	0.199796	0.171081	0.195944	0.16924	0.195693	0.010759	0.129557
Caco-2_Non-treated	601	139	238	648	133	634	116	640.799	124.036	1.58991	0.576853	13.3034	1	0.584034	0.628968	15.9595	17.088	5	2.05821	2	12.7756	13.0365	-0.457959	52.6985	0.80814	1	1	6.38518	8.16834	24.0644	25.2063	0.121382	0.162028	0.0483515	0.0187564	0.516707	0.29687	0.27474	0.243185	0.379013	0.244468	0.145118	0.185644	0.173125	0.18134	0.162408	0.177069	1.46e-05	0.135281
Caco-2_Non-treated	602	277	504	1033	133	1009	112	1020.64	121.708	1.9031	0.686208	18.78	1	0.549603	0.525458	23.7854	23.3238	6.08276	2.53491	2.23607	17.7765	17.3017	1.21525	81.3909	0.769444	1	1	9.86326	10.7944	43.5715	43.3947	0.113315	0.134619	0.0410285	0.0231654	0.73129	0.392435	0.30721	0.217549	0.348968	0.234333	0.140904	0.154205	0.157298	0.156659	0.149578	0.155615	0.00757596	0.0993617
Caco-2_Non-treated	603	175	273	143	137	122	124	133.366	129.697	1.70983	0.726994	14.9271	1	0.641026	0.584853	18.9533	20.2485	5.65685	2.25554	2	12	13.0142	1.55568	61.3198	0.833333	1	1	7.12671	3.36047	26.2049	11.4208	0.106852	0.0470612	0.040293	0.0168796	0.900285	0.629756	0.268378	0.107948	0.295008	0.122624	0.131976	0.062231	0.149742	0.0652616	0.154587	0.0658735	0.0112474	0.0164292
Caco-2_Non-treated	604	448	918	341	160	314	126	326.049	140.929	2.63845	0.861254	23.8833	1	0.488017	0.37901	36.9592	34.8281	7.61577	2.80421	2.23607	21.6513	18.7817	-0.289098	121.876	0.717949	1	1	15.4282	24.3551	76.0644	100.309	0.127238	0.203716	0.0420024	0.0193588	1.65979	0.34592	0.295242	0.314673	0.377543	0.314673	0.141543	0.223441	0.169787	0.223904	0.16631	0.22219	0.00342837	0.157886
Caco-2_Non-treated	605	177	270	419	137	404	119	410.316	126.542	1.38589	0.68733	15.0121	1	0.655556	0.721558	18.4015	18.6011	5.83095	2.41385	2	13.3313	13.3659	0.00204961	55.5208	0.855072	1	1	6.23334	8.35291	23.7073	26.8383	0.102453	0.132634	0.0297937	0.01733	0.239427	0.187297	0.231515	0.242181	0.278157	0.242181	0.11761	0.157602	0.13394	0.151629	0.128949	0.150809	0.017351	0.10833
Caco-2_Non-treated	606	64	110	491	136	481	125	484.812	129.406	1.66164	0.708562	9.02703	1	0.581818	0.601817	11.8346	11.4018	2.82843	1.45471	1.20711	8.74643	8.35104	-0.492106	36.5563	0.761905	1	1	3.36327	4.87211	8.1329	9.59835	0.091343	0.130889	0.032478	0.0160764	0.172533	0.107012	0.192443	0.198035	0.247143	0.217456	0.105102	0.152253	0.127077	0.149974	0.13188	0.152858	0	0.0833031
Caco-2_Non-treated	607	210	483	502	138	479	117	490.69	126.848	3.45071	0.809402	16.3518	1	0.434783	0.289796	26.4811	27.6586	4.12311	1.79624	1.41421	17.5091	15.5512	0.695336	95.4264	0.605187	1	1	9.69799	13.6409	26.8283	33.8152	0.097814	0.141523	0.0312576	0.0194691	0.147966	0.0899202	0.236154	0.236952	0.248609	0.236952	0.116843	0.164349	0.127754	0.161025	0.127485	0.16232	1.27e-05	0.0905594
Caco-2_Non-treated	608	199	378	817	145	799	124	808.04	133.276	1.85134	0.613024	15.9177	1	0.526455	0.540149	19.2111	20.6155	5.83095	2.29388	2	15.366	15.178	-0.0611441	68.0416	0.774319	1	1	7.89086	6.64142	30.0637	21.9394	0.113257	0.0959303	0.0402938	0.0143584	0.387956	0.324534	0.265697	0.163166	0.343108	0.168075	0.129358	0.108876	0.151074	0.110248	0.148238	0.11025	0.0280922	0.0614568
Caco-2_Non-treated	609	102	195	1144	136	1129	123	1135.98	129.618	1.52263	0.887237	11.3961	1	0.523077	0.656757	17.3822	16.4012	3.60555	1.80672	1.70711	8.06893	8.01865	0.852832	44.1777	0.829268	1	1	4.7513	2.36212	13.4171	6.58669	0.0981784	0.0456527	0.0307693	0.0178511	0.182459	0.473443	0.209534	0.126546	0.254711	0.130267	0.121828	0.0605672	0.13154	0.0645754	0.129192	0.0631271	0.0515362	0.00550508
Caco-2_Non-treated	610	145	285	604	141	589	122	596.172	131.917	1.83568	0.827235	13.5875	1	0.508772	0.544758	19.6624	19.2354	4.47214	1.92558	2	11.7692	11.0475	-0.412102	57.8345	0.783784	1	1	11.288	9.75993	40.6188	27.1966	0.20404	0.168454	0.074359	0.0191834	0.830171	0.304561	0.430291	0.254042	0.569974	0.260424	0.221332	0.191371	0.28013	0.187563	0.278765	0.185689	0.0530018	0.135433
Caco-2_Non-treated	611	61	112	676	135	662	127	668.443	130.393	1.41507	0.8873	8.81292	1	0.544643	0.706681	13.4437	13.6015	3	1.54849	1.41421	6.01773	6.20014	1.03793	32.935	0.871429	1	1	3.75368	6.12493	9.02775	12.7986	0.116606	0.198485	0.0332112	0.0151515	0.0921712	0.163738	0.186325	0.267403	0.29011	0.267403	0.129437	0.211204	0.147996	0.209813	0.143594	0.212991	0.0310138	0.123623
Caco-2_Non-treated	612	976	1845	791	149	750	104	771.463	129.148	2.66575	0.848786	35.2517	1	0.528997	0.375128	53.0642	54.8179	10.7703	3.97613	3.60555	31.8198	28.057	-0.679514	180.817	0.74732	1	1	20.7728	23.4241	149.626	154.743	0.114777	0.134142	0.0388296	0.0222922	0.732938	0.52892	0.266914	0.24568	0.33529	0.274655	0.130647	0.147322	0.153305	0.158548	0.152145	0.154533	0	0.0781695
Caco-2_Non-treated	613	71	135	1131	135	1116	126	1123.61	129.915	1.48089	0.882366	9.50789	1	0.525926	0.67527	14.5817	14.3178	3	1.56672	1.41421	6.7082	6.86161	-1.32192	36.3492	0.788889	1	1	3.60718	2.21614	9.39802	4.5495	0.0964061	0.0443746	0.0304042	0.0185909	0.0738828	1.11973	0.158498	0.130981	0.253487	0.130981	0.109308	0.0671558	0.132366	0.0640775	0.126628	0.0626101	0.0141735	0
Caco-2_Non-treated	614	207	324	1311	135	1293	117	1300.86	125.623	1.60566	0.45421	16.2345	1	0.638889	0.622797	17.8761	18.868	6.08276	2.4615	2	16.282	15.9257	0.159904	64.6274	0.838057	1	1	8.24187	6.14601	36.6131	26.0164	0.140853	0.104407	0.0350427	0.0229308	0.274354	0.545556	0.303063	0.179851	0.344821	0.221593	0.142101	0.105966	0.176875	0.125683	0.173271	0.128176	0.0109996	0.0160572
Caco-2_Non-treated	615	93	140	1331	136	1321	122	1325.24	127.785	1.32489	0.788802	10.8817	1	0.664286	0.754779	14.3994	13.6015	4.12311	1.86942	2	8.71315	8.85057	-0.243207	39.3492	0.845455	1	1	4.8568	5.75197	15.1973	17.4219	0.127912	0.164397	0.0373626	0.0354164	0.641696	0.307001	0.267412	0.273896	0.289143	0.28238	0.138766	0.164342	0.163412	0.187332	0.163868	0.191222	9.89e-06	0.0802815
Caco-2_Non-treated	616	245	378	309	140	282	126	292.42	131.78	1.89689	0.896135	17.6619	1	0.648148	0.527179	28.4183	29.0689	6	2.44212	2	12.1291	12.6115	-1.34619	76.4203	0.859649	1	1	11.8871	12.3948	49.7469	43.1965	0.152508	0.157807	0.0456667	0.0180209	0.301929	0.352647	0.285721	0.243319	0.368017	0.243319	0.167424	0.174575	0.203048	0.176312	0.203424	0.177887	0.0310202	0.113864
Caco-2_Non-treated	617	268	441	403	136	382	115	393.104	126.045	1.48986	0.571607	18.4724	1	0.60771	0.671204	21.1427	22.8035	8	2.9302	2.53225	16.6759	17.3482	-0.578787	70.8345	0.864516	1	1	8.71576	13.6911	40.4891	59.9974	0.109893	0.202363	0.0361416	0.0217634	1.01798	0.342376	0.298416	0.305018	0.34286	0.307169	0.134089	0.210632	0.151079	0.223871	0.14286	0.22492	0.0153879	0.135906
Caco-2_Non-treated	618	63	100	626	135	616	125	620.365	129.032	1.23576	0.774213	8.95623	1	0.63	0.809222	11.7125	12.7279	4	1.69189	1.41421	7.5186	7.41313	-0.867094	31.2782	0.863014	1	1	6.05605	6.26507	16.4865	12.8514	0.170151	0.175795	0.0699634	0.0258842	0.582025	0.363599	0.395853	0.282602	0.594638	0.282602	0.208829	0.216037	0.26169	0.203991	0.228331	0.201218	0.046402	0.140976
Caco-2_Non-treated	619	182	300	1060	137	1040	122	1050.19	128.495	1.52785	0.70038	15.2227	1	0.606667	0.654515	18.4957	19.105	5.65685	2.39658	2.11803	12.6491	13.2017	-1.34103	59.1127	0.866667	1	1	9.22476	5.31066	39.2214	18.7312	0.166675	0.0828225	0.0481074	0.0201878	0.669325	0.549362	0.367767	0.159849	0.478146	0.178473	0.184495	0.106213	0.215502	0.102919	0.210991	0.105669	0.0339577	0.051354
Caco-2_Non-treated	620	109	176	353	137	337	126	345.294	130.872	1.46521	0.817401	11.7806	1	0.619318	0.682496	16.0139	15.2971	4.47214	1.94116	2	9.53514	9.22515	1.4256	44.799	0.844961	1	1	4.94992	9.19396	15.805	25.101	0.115458	0.203476	0.0352869	0.0239883	0.28556	0.352357	0.232977	0.356909	0.267168	0.356909	0.126921	0.235743	0.145	0.230284	0.143725	0.22609	0.034445	0.166126
Caco-2_Non-treated	621	519	775	464	141	433	116	448.969	127.792	1.60859	0.792261	25.7063	1	0.669677	0.621661	33.4988	34.4819	9.48683	3.74676	3.16228	21.8651	20.4404	-1.16642	102.426	0.881154	1	1	10.8601	13.9331	85.0976	82.2792	0.125224	0.141033	0.0366298	0.0172037	0.633402	0.121463	0.304529	0.209493	0.339936	0.224405	0.120667	0.154812	0.163965	0.158534	0.160816	0.157724	0.00611708	0.0724898
Caco-2_Non-treated	622	277	506	621	137	598	115	607.888	125.44	1.92892	0.54869	18.78	1	0.547431	0.518425	22.074	23.3452	6.7082	2.62192	2.23607	19.9223	18.4545	0.930612	81.9411	0.791429	1	1	17.5702	14.9824	85.8139	55.7111	0.243779	0.171902	0.0653257	0.0229149	0.497149	0.650509	0.434687	0.334026	0.6215	0.334026	0.244031	0.208088	0.309797	0.201123	0.312098	0.192176	0.0510422	0.131607
Caco-2_Non-treated	623	98	165	991	138	976	127	981.806	131.724	1.32201	0.689392	11.1704	1	0.593939	0.756424	13.747	14.3178	4.47214	1.91448	2	9.09907	9.95813	1.48353	40.3492	0.837607	1	1	4.5376	6.92068	15.7563	17.9964	0.120271	0.161721	0.0405362	0.0217012	0.14822	0.0645696	0.219295	0.227365	0.303056	0.27175	0.122638	0.187045	0.160779	0.183637	0.158488	0.184582	0.0432256	0.144434
Caco-2_Non-treated	624	246	448	1323	137	1307	109	1315.53	124.171	2.09952	0.874179	17.6979	1	0.549107	0.476299	27.6992	28.6531	6.08276	2.31864	2	14.0287	13.4509	-0.304741	80.5624	0.754601	1	1	9.89377	7.3044	37.1808	28.9788	0.105749	0.063391	0.0449328	0.0506632	1.54139	2.3966	0.254711	0.243435	0.329193	0.273047	0.139349	0.102879	0.151141	0.1178	0.149216	0.118931	0.0109992	0.0203083
Caco-2_Non-treated	625	134	240	127	139	112	123	118.493	130.627	2.02681	0.57813	13.0619	1	0.558333	0.493386	15.7595	16.4012	4	1.81979	1.70711	12.7279	12.8589	0.386293	58.4203	0.752809	1	1	7.11827	3.41762	21.1589	8.95761	0.123323	0.0525501	0.0358974	0.0134977	0.464556	0.243662	0.263982	0.118489	0.31795	0.128606	0.134307	0.0644833	0.157902	0.0668478	0.164348	0.0688751	1.46e-06	0.024191
Caco-2_Non-treated	626	284	448	211	136	183	120	197.137	128.644	1.75374	0.83085	19.0158	1	0.633929	0.570211	26.9471	27.1662	6.32456	2.67201	2.23607	15	14.996	-1.49769	79.1127	0.852853	1	1	8.76412	2.16584	41.0346	8.59327	0.106961	0.00609715	0.0358975	0.0200351	0.291166	3.11041	0.217584	0.107061	0.347744	0.107061	0.125202	0.0309405	0.144488	0.030258	0.139442	0.0249757	0.0542156	0
Caco-2_Non-treated	627	195	374	597	144	580	122	586.728	131.364	1.96867	0.915798	15.757	1	0.52139	0.507957	25.7762	26.4008	5.38516	2.16277	2	10.4189	10.3527	-0.56557	69.4558	0.847826	1	1	13.6748	11.0617	54.6053	33.4974	0.201781	0.154959	0.0644689	0.0152192	0.230069	0.189375	0.366799	0.227227	0.6215	0.241666	0.220562	0.178415	0.280027	0.171781	0.268142	0.17008	0.0840152	0.139363
Caco-2_Non-treated	628	87	156	685	137	673	124	678.54	129.851	1.48654	0.635034	10.5248	1	0.557692	0.672703	12.5921	13.0384	4	1.79352	1.41421	9.4	9.72721	0.440154	40.3137	0.805556	1	1	4.83888	8.10448	12.3831	18.5333	0.113442	0.193469	0.027968	0.0199566	0.227429	0.121002	0.234433	0.263337	0.271809	0.270682	0.130781	0.21904	0.142334	0.213026	0.135898	0.210583	0.0698558	0.178445
Caco-2_Non-treated	629	174	322	706	141	683	127	693.891	132.776	1.96975	0.904227	14.8843	1	0.540373	0.507678	24.2655	22.8035	4.24264	1.9859	2	11.068	10.3627	1.34238	65.6274	0.773333	1	1	8.64924	12.6552	28.2673	37.7053	0.12504	0.19864	0.0373676	0.0179565	0.303913	0.0793041	0.248361	0.319569	0.292073	0.319569	0.146597	0.214494	0.162456	0.216697	0.164845	0.217095	9.57e-06	0.149337
Caco-2_Non-treated	630	80	132	158	139	147	127	151.688	132.037	1.40303	0.521015	10.0925	1	0.606061	0.712743	11.4145	11.7047	4.12311	1.75393	1.41421	9.60392	9.74286	-0.161479	37.5563	0.833333	1	1	3.31617	1.71219	9.09601	4.22144	0.0805988	0.0418951	0.034188	0.0121038	0.24983	0.183481	0.197082	0.086155	0.214421	0.086155	0.10049	0.0518847	0.1137	0.0527679	0.118206	0.0545676	0.04055	0.00433819
Caco-2_Non-treated	631	220	357	581	148	564	127	572.791	135.955	1.40161	0.772251	16.7366	1	0.616246	0.713463	21.4016	21.9317	6.40312	2.70151	2.23607	13.7415	13.5968	0.488227	62.2487	0.887097	1	1	16.6774	9.16456	86.8677	36.5074	0.296958	0.149122	0.102564	0.015615	1.15465	0.138822	0.557511	0.214181	0.656901	0.237737	0.303225	0.166628	0.394853	0.165943	0.411235	0.166264	0.0974381	0.11496
Caco-2_Non-treated	632	163	247	804	142	785	129	793.883	134.81	2.00451	0.774963	14.4062	1	0.659919	0.498874	20.4083	20.2485	4.12311	1.90887	2	12	12.8982	1.52112	64.0772	0.75814	1	1	6.97549	6.68069	22.8151	19.8487	0.0975651	0.103784	0.040293	0.0177765	0.67129	0.229663	0.225404	0.190548	0.310386	0.190548	0.124562	0.119298	0.13997	0.121771	0.144574	0.123167	0.0324857	0.0732184
Caco-2_Non-treated	633	182	270	883	137	868	119	875.665	128.643	1.37496	0.636998	15.2227	1	0.674074	0.727293	17.9675	18.0278	6.32456	2.49531	2.23607	14	13.8505	-0.138529	56.0772	0.892157	1	1	20.1471	6.0373	90.5426	23.1522	0.309649	0.10785	0.00927746	0.0183186	1.51797	0.587234	0.656901	0.210189	0.656901	0.22473	0.419732	0.125777	0.497487	0.12721	0.656901	0.125144	0.0510401	0.0278249
Caco-2_Non-treated	634	322	561	939	141	906	124	920.27	132.003	1.86219	0.901114	20.248	1	0.573975	0.537001	31.902	32.249	7.2111	2.77376	2.23607	14.8597	13.8322	-1.55851	86.8051	0.825641	1	1	8.9523	11.3468	45.3818	48.5957	0.10245	0.132824	0.0390674	0.0177485	0.897679	0.377102	0.251537	0.205784	0.304281	0.215911	0.119364	0.151291	0.140937	0.150918	0.142625	0.151816	0	0.0904816
Caco-2_Non-treated	635	69	120	1285	139	1273	129	1278.17	134.116	1.2537	0.639406	9.37302	1	0.575	0.797639	11.3822	11.1803	3.60555	1.69601	1.41421	8.85438	8.75142	1.29624	32.9706	0.851852	1	1	3.4003	1.9909	10.8816	5.22173	0.126385	0.064305	0.0368739	0.012963	0.273551	0.173364	0.226873	0.125772	0.307703	0.125772	0.121439	0.0711035	0.157704	0.0756773	0.150927	0.0743404	0.028094	0.01986
Caco-2_Non-treated	636	426	832	282	147	250	121	265.765	135.014	2.07345	0.464535	23.2895	1	0.512019	0.482288	26.9398	32.0156	8.24621	3.05065	2.82843	23.7023	23.8566	1.39567	105.355	0.75	1	1	12.2804	12.4756	72.8018	60.8654	0.130659	0.0815344	0.0400488	0.0461718	0.647349	2.49034	0.259352	0.269174	0.441282	0.269174	0.126602	0.128615	0.170896	0.142876	0.169484	0.159215	5.65e-06	0
Caco-2_Non-treated	637	192	513	284	139	265	112	275.109	124.812	2.60767	0.933868	15.6353	1	0.374269	0.383485	29.9245	27.2029	4.12311	1.88922	2	12.2034	10.7015	0.471624	79.3198	0.644295	1	1	9.55884	11.9413	29.4906	33.3108	0.119426	0.151793	0.037358	0.0205684	0.827421	0.558764	0.251782	0.239207	0.347743	0.239601	0.134632	0.168187	0.153597	0.173494	0.153848	0.175763	0	0.111393
Caco-2_Non-treated	638	74	135	407	140	398	125	402.527	133.297	1.40471	0.825536	9.70668	1	0.548148	0.711892	13.8273	14.8661	3.60555	1.6629	1.41421	7.96454	7.80342	-0.398669	36.1421	0.795699	1	1	3.90677	6.04272	10.1905	13.179	0.104164	0.15825	0.0344417	0.0189083	0.178715	0.102756	0.186582	0.253654	0.301112	0.253654	0.118387	0.183113	0.137709	0.178095	0.131881	0.17629	0.0310167	0.116359
Caco-2_Non-treated	639	92	132	1040	139	1028	128	1033.85	133.272	1.18226	0.220322	10.823	1	0.69697	0.845835	11.1383	11.7047	4.47214	1.99565	2	9.70725	10.8646	0.663822	36.9706	0.910891	1	1	5.99476	4.82018	20.6314	13.6805	0.155325	0.126624	0.0634921	0.0186204	0.534622	0.206056	0.392932	0.220114	0.679867	0.244413	0.187336	0.150631	0.224255	0.148701	0.217352	0.144215	0.0542182	0.105964
Caco-2_Non-treated	640	659	1170	118	147	79	117	97.3945	131.619	2.40014	0.656167	28.9666	0	0.563248	0.416642	34.9352	40.8534	10.2956	3.77733	3.16228	28.3859	26.3626	1.54315	140.983	0.76986	1	1	16.7524	11.2791	114.428	58.772	0.131323	0.0715376	0.0411486	0.0178201	0.238262	1.23788	0.242261	0.165584	0.354092	0.165584	0.132956	0.0895163	0.17364	0.0891836	0.173628	0.0900088	0	0.0138522
Caco-2_Non-treated	641	52	88	183	140	172	132	177.788	135.327	1.20894	0.831284	8.13686	1	0.590909	0.827173	11.4128	11.1803	3.16228	1.51729	1.20711	6.47183	6.34381	1.11513	28.1066	0.83871	1	1	3.31116	0.364598	8.08556	0.659122	0.118195	0	0.0432234	0.0115877	0.132968	0.969363	0.211235	0.0484643	0.290356	0.0484643	0.127352	0.014023	0.155492	0.0126754	0.155313	0.0115877	0.0481092	0
Caco-2_Non-treated	642	354	624	1169	152	1145	126	1157.9	137.031	2.45775	0.410238	21.2303	1	0.567308	0.406876	24.126	25.7099	7.2111	2.74551	2.23607	23	22.0024	0.182651	104.562	0.7375	1	1	10.4586	5.25992	49.7552	20.6418	0.104161	0.0413986	0.034188	0.0162076	0.26538	0.90949	0.28255	0.122917	0.307702	0.129836	0.111261	0.0559566	0.140551	0.05831	0.141158	0.0570939	0.0373718	0.00319779
Caco-2_Non-treated	643	258	442	142	150	116	133	128.849	141.19	1.68147	0.806474	18.1245	1	0.58371	0.594717	24.6626	25.7099	6.7082	2.60741	2.23607	16	14.5823	-1.42489	73.8345	0.811321	1	1	9.14754	4.31753	38.9139	16.385	0.10941	0.0463198	0.0385837	0.0176573	0.417413	0.540951	0.265447	0.104987	0.316485	0.119255	0.132573	0.0625729	0.150829	0.0635078	0.147254	0.0638935	0.0153861	0.0122617
Caco-2_Non-treated	644	143	224	319	143	305	127	310.986	134.972	1.47917	0.502903	13.4935	1	0.638393	0.676054	15.251	16.1555	5.38516	2.21579	2	13	13.1821	0.594473	51.5563	0.817143	1	1	7.03512	9.03094	22.4074	26.6425	0.120516	0.171617	0.0344322	0.0144522	0.102411	0.0767664	0.267159	0.233208	0.288649	0.243535	0.146565	0.188145	0.156695	0.186311	0.15556	0.186748	0.0681351	0.146075
Caco-2_Non-treated	645	208	700	575	153	550	125	562.673	136.87	3.00313	0.97256	16.2737	1	0.297143	0.332986	36.4045	34.0588	4.47214	1.86191	2	9.70725	8.4696	0.638546	88.598	0.705085	1	1	23.8756	12.8412	77.1153	33.8877	0.267164	0.143365	0.0996337	0.0162481	0.282086	0.407059	0.610259	0.226807	0.653726	0.232218	0.310073	0.166769	0.370747	0.162922	0.386572	0.164358	0.00464234	0.0909794
Caco-2_Non-treated	646	110	156	665	142	652	130	658.227	135.264	1.15373	0.748983	11.8345	1	0.705128	0.866751	14.7029	15	4.47214	2.12729	2	9.70725	9.74196	-0.698581	39.935	0.916667	1	1	4.90615	8.02859	19.2802	26.6802	0.132002	0.220571	0.0415215	0.0222079	0.140244	0.00873286	0.240545	0.281507	0.327732	0.325368	0.136282	0.223016	0.175275	0.242547	0.176816	0.238732	0.040308	0.138652
Caco-2_Non-treated	647	264	513	837	160	818	133	825.977	145.625	2.00349	0.898967	18.334	1	0.51462	0.499128	29.5961	28.6007	5.83095	2.36676	2.11803	14.6486	12.9636	-0.487728	81.5269	0.792793	1	1	9.5526	7.49592	40.3808	27.3207	0.113564	0.0863377	0.039072	0.0166982	0.916057	0.101432	0.261053	0.152197	0.318692	0.17455	0.132675	0.10411	0.152957	0.103488	0.155322	0.105471	0	0.0602547
Caco-2_Non-treated	648	133	220	1187	145	1167	134	1177.83	138.429	1.5022	0.826646	13.0131	1	0.604545	0.665689	18.4236	21.4709	5	2.04708	2	10	10.3673	1.15883	50.1066	0.810976	1	1	5.71405	2.12082	17.1966	6.27418	0.0921964	0.0303223	0.0364989	0.0175281	0.16512	0.912168	0.234677	0.118137	0.253493	0.118137	0.116613	0.0432821	0.129298	0.0471743	0.134442	0.0475112	0.0266312	0
Caco-2_Non-treated	649	124	306	88	146	71	128	79.2984	135.839	1.86482	0.917194	12.5651	1	0.405229	0.536246	20.9957	21.2603	4.12311	1.84639	1.41421	8	8.36559	0.688265	53.9056	0.826667	1	1	4.74734	4.83294	16.1341	13.873	0.0959739	0.0978263	0.0371184	0.0159727	0.399987	0.189867	0.184374	0.150577	0.257635	0.174828	0.103203	0.105064	0.130114	0.111879	0.131883	0.111108	0.0310167	0.055772
Caco-2_Non-treated	650	71	100	438	144	428	134	432.352	138.493	1.05827	0.644023	9.50789	1	0.71	0.944935	11.0308	10.8167	4.12311	1.85484	2	8.3205	8.43862	-0.894432	30.7279	0.910256	1	1	2.63053	3.45946	8.63728	9.31366	0.0901191	0.11174	0.0327228	0.0178583	0.363302	0.128117	0.189753	0.180909	0.223697	0.180909	0.097427	0.128128	0.121652	0.131178	0.1204	0.134832	0.0141728	0.0825758
Caco-2_Non-treated	651	85	140	624	147	614	133	617.859	138.918	1.28906	0.732746	10.4031	1	0.607143	0.775758	13.0551	14.3178	4.12311	1.84471	2	8.80647	8.88401	-0.329887	37.1066	0.817308	1	1	9.68587	9.45106	27.0524	22.8822	0.266061	0.24646	0.0551893	0.0242175	0.249122	0.29034	0.401958	0.352204	0.521616	0.379517	0.276739	0.27003	0.318263	0.269202	0.321616	0.267577	0.133582	0.17222
Caco-2_Non-treated	652	194	374	657	146	635	129	643.943	136.18	1.89345	0.854752	15.7165	1	0.518717	0.528136	23.229	24.1868	5	2.18593	2	12.522	12.0567	-1.05859	67.9411	0.769841	1	1	10.934	13.3642	48.4292	45.8088	0.162891	0.215546	0.0759463	0.0218785	1.3004	0.278776	0.447379	0.319666	0.622712	0.343793	0.185323	0.226512	0.249635	0.236128	0.231273	0.23842	0.013934	0.157343
Caco-2_Non-treated	653	196	345	961	146	938	131	948.041	137.316	1.85881	0.832381	15.7973	1	0.568116	0.537977	22.3185	22.3607	5.83095	2.26243	2	12.4826	12.369	-1.56334	67.663	0.790323	1	1	7.62583	10.997	27.7404	35.3716	0.107215	0.16327	0.0356532	0.0177574	0.171406	0.215688	0.256421	0.256635	0.277666	0.256635	0.125014	0.180279	0.141532	0.180467	0.141647	0.182751	1.21e-05	0.109619
Caco-2_Non-treated	654	303	420	1079	143	1058	123	1067.34	132.71	1.81729	0.577668	19.6416	1	0.721429	0.550269	23.1272	24.2074	6.32456	2.69142	2.23607	18.1597	18.8781	1.53893	83.1838	0.812332	1	1	12.5783	6.57704	58.2128	27.8888	0.135054	0.0753691	0.0524987	0.0182851	1.3549	0.634936	0.307206	0.160052	0.452993	0.160052	0.165504	0.08654	0.192122	0.0920422	0.183769	0.092476	0.00440946	0.0183928
Caco-2_Non-treated	655	130	170	22	146	5	136	13.3538	140.615	1.28398	0.82898	12.8655	1	0.764706	0.778828	17.5746	16.7631	5	2.12261	2	9	9.82907	-1.40709	45.799	0.909091	1	1	5.01227	5.23788	18.5642	17.4759	0.112102	0.12087	0.0295482	0.014632	0.377892	0.118222	0.223946	0.172337	0.273518	0.189309	0.125307	0.130947	0.142801	0.13443	0.145801	0.136017	1.41e-05	0.0865998
Caco-2_Non-treated	656	130	192	209	146	193	134	199.731	138.654	1.44324	0.612808	12.8655	1	0.677083	0.692885	15.2636	15.5242	5	2.08535	2	11	12.0617	-1.44408	48.5563	0.872483	1	1	5.29655	0.585502	17.7239	1.96586	0.105618	0	0.0361416	0.0105816	0.280464	0.744819	0.273262	0.0604446	0.290356	0.084376	0.120376	0.0133069	0.136337	0.015122	0.133823	0.0105816	0.0124574	0
Caco-2_Non-treated	657	386	693	716	154	683	133	698.326	142.583	2.45472	0.907634	22.1691	1	0.556999	0.407378	37.2072	34.9285	7	2.57729	2.23607	17.7639	15.6182	-1.30195	109.119	0.73805	1	1	12.4643	19.9131	53.6335	85.3127	0.102579	0.192579	0.0336996	0.0295367	0.413595	1.09271	0.246901	0.300078	0.303062	0.313566	0.131203	0.209612	0.138947	0.221017	0.137006	0.221789	0.00147973	0.111136
Caco-2_Non-treated	658	47	72	745	144	737	135	740.787	138.617	1.22513	0.530402	7.73578	1	0.652778	0.816243	8.82265	8.60233	3.16228	1.51593	1	6.86406	7.47937	-0.713374	26.8995	0.824561	1	1	2.81137	4.05219	6.30944	7.90837	0.102692	0.158205	0.0296703	0.0123327	0.0939153	0.037429	0.182913	0.210135	0.246649	0.222135	0.117141	0.168841	0.134243	0.168263	0.134195	0.169378	0.052754	0.13676
Caco-2_Non-treated	659	44	65	922	143	909	138	913.727	140.227	1.26526	0.927667	7.48482	1	0.676923	0.79035	13.06	12.6491	3	1.3854	1	4	4.87674	1.41017	26.4497	0.814815	1	1	3.79778	4.11787	7.03501	6.61414	0.127241	0.129775	0.036148	0.0180762	0.265506	0.0236685	0.204644	0.205594	0.281078	0.205594	0.140658	0.152514	0.159887	0.150321	0.158002	0.152919	0.0605656	0.105664
Caco-2_Non-treated	660	48	56	1191	142	1184	134	1186.73	137.438	0.974336	0.640235	7.81764	1	0.857143	1.02634	9.03368	8.60233	3	1.63632	1.41421	6	6.93949	0.304309	24.2426	0.941176	1	1	2.82712	0.4617	6.72921	0.99648	0.110145	0.00514443	0.0312608	0.0120564	0.27511	0.7721	0.171185	0.0735676	0.248596	0.0739448	0.122918	0.0200739	0.140192	0.02076	0.139696	0.0148728	0.0327362	0
Caco-2_Non-treated	661	409	736	1236	147	1204	124	1219.38	134.797	2.4972	0.862198	22.8201	1	0.555707	0.400449	34.2976	36.4005	7.07107	2.73939	2.23607	20.2919	17.3742	1.1013	113.29	0.753223	1	1	21.3648	2.67955	108.2	11.3072	0.148416	0.0133418	0.103291	0.0132927	3.01872	1.39678	0.476692	0.0766403	0.597815	0.0850569	0.215807	0.0270661	0.264547	0.0276459	0.235409	0.0262552	0.00270113	0
Caco-2_Non-treated	662	90	196	365	144	351	130	358.122	136.556	1.98827	0.85497	10.7047	1	0.459184	0.502949	17.0367	14.4222	3.16228	1.53332	1.41421	10.2616	8.83656	0.849015	47.4203	0.703125	1	1	5.92393	11.3693	14.045	23.9424	0.120283	0.236625	0.0358974	0.0291866	0.559228	0.246138	0.217352	0.357683	0.290368	0.357683	0.137766	0.264403	0.156055	0.266027	0.155326	0.268323	0.0403072	0.18937
Caco-2_Non-treated	663	268	494	639	147	620	121	629.004	134.254	1.75944	0.826651	18.4724	1	0.54251	0.568364	25.4602	27.2947	6.7082	2.68532	2.23607	14.5465	14.3268	-0.419146	76.9767	0.82716	1	1	15.7347	15.0114	78.6013	60.8039	0.208307	0.20058	0.0776561	0.026955	1.27963	0.806392	0.468868	0.322874	0.60733	0.360264	0.238404	0.227445	0.293288	0.22688	0.288649	0.225135	0.0202832	0.138773
Caco-2_Non-treated	664	144	238	677	146	660	132	667.736	138.819	1.64911	0.781315	13.5406	1	0.605042	0.606389	18.0341	18.868	5	2.10286	2	12.084	11.2557	-1.07991	54.6274	0.813559	1	1	7.19732	11.1225	27.3997	34.2235	0.15557	0.220144	0.0373626	0.0176235	0.352603	0.164651	0.223444	0.302587	0.389744	0.322253	0.149944	0.231719	0.190275	0.237663	0.186325	0.23955	0.00634959	0.191425
Caco-2_Non-treated	665	519	837	867	150	836	123	851.22	136.694	1.62387	0.756509	25.7063	1	0.620072	0.615812	32.5708	33.4215	9.84886	3.84317	3.16228	20.7979	21.3008	1.00048	102.912	0.870805	1	1	32.7619	9.38614	265.989	61.1509	0.357753	0.0987382	0.0744792	0.0189847	1.25209	0.415408	0.656901	0.163583	0.666422	0.21717	0.372294	0.106661	0.512502	0.117824	0.591943	0.118428	0.072781	0.0492432
Caco-2_Non-treated	666	111	204	1050	143	1033	131	1041.8	137.441	1.6097	0.533612	11.8882	1	0.544118	0.621234	14.3869	16.4924	4.24264	1.82615	1.41421	11	12.1674	-1.28589	47.3848	0.755102	1	1	10.8729	6.03401	32.6718	14.8675	0.205631	0.113976	0.0799756	0.0185367	0.59661	0.258997	0.651784	0.206597	0.651784	0.206597	0.247111	0.137137	0.294341	0.133941	0.264727	0.134536	0.0339563	0.0867868
Caco-2_Non-treated	667	365	696	1273	151	1244	127	1256.18	137.099	1.88064	0.669702	21.5577	1	0.524425	0.531734	26.5345	28.2843	8.06226	3.07954	2.82843	20.3652	19.7053	-1.40664	92.8762	0.833333	1	1	14.8278	4.97394	96.7265	26.7787	0.186336	0.0496303	0.0757021	0.0231627	1.37624	0.798312	0.394641	0.123886	0.649098	0.169504	0.187694	0.0629613	0.265004	0.0733663	0.242504	0.0746524	0.0307813	0
Caco-2_Non-treated	668	79	150	256	149	246	134	249.797	140.937	1.57614	0.849988	10.0293	1	0.526667	0.63446	14.5831	14.3178	3.16228	1.62418	1.41421	7.60263	7.68239	0.449703	39.5563	0.759615	1	1	4.11877	1.55852	10.7522	3.16473	0.102569	0.0272997	0.034188	0.0129986	0.296502	0.516006	0.18634	0.0745894	0.251776	0.0768183	0.11441	0.0432922	0.136104	0.0400598	0.132123	0.0418363	0.0390777	0
Caco-2_Non-treated	669	557	930	399	165	369	134	384.122	149.189	2.30992	0.770652	26.6307	1	0.598925	0.432915	35.4286	36.0694	9	3.19506	3	24.9003	22.5771	-0.514162	127.154	0.811953	1	1	13.7063	23.1893	90.6282	128.035	0.119723	0.193477	0.0402918	0.0362078	0.823779	0.789958	0.330895	0.296691	0.332116	0.356446	0.12348	0.208913	0.162708	0.229865	0.161664	0.228434	0.00929381	0.124422
Caco-2_Non-treated	670	82	132	519	147	508	135	512.39	140.61	1.629	0.572464	10.2179	1	0.621212	0.613875	12.1492	13.0384	3.60555	1.62383	1.41421	9.12921	9.96148	0.708453	40.9706	0.796117	1	1	5.10453	5.90625	12.9017	13.4019	0.118939	0.14473	0.0368742	0.0190268	0.137643	0.126449	0.268634	0.230551	0.268634	0.232145	0.141792	0.164062	0.157338	0.163438	0.15679	0.163876	0.0698551	0.116775
Caco-2_Non-treated	671	431	754	557	152	531	123	543.299	136.631	2.00817	0.77308	23.4258	1	0.571618	0.497965	30.6972	32.2025	8.60233	3.06047	2.82843	21.019	19.4715	-0.747395	104.29	0.816288	1	1	20.1283	13.9452	107.704	65.335	0.153857	0.135849	0.076801	0.0161801	2.22855	0.474437	0.560936	0.222171	0.661794	0.234795	0.221191	0.153244	0.249894	0.151589	0.223088	0.152478	0	0.0783129
Caco-2_Non-treated	672	156	323	822	154	803	137	813.109	144.923	2.08982	0.431904	14.0935	1	0.482972	0.478511	17.1793	18.6815	4.47214	1.89402	2	14.4059	15.4943	0.830236	64.0061	0.696429	1	1	7.67158	6.70009	20.5937	16.6669	0.104036	0.0924639	0.0295482	0.0144302	0.177146	0.378174	0.225163	0.153149	0.256419	0.166573	0.123735	0.108066	0.132011	0.106839	0.130412	0.105718	0.0339509	0.0428528
Caco-2_Non-treated	673	70	144	933	147	921	135	925.014	140.7	1.3413	0.863307	9.4407	1	0.486111	0.745545	14.0764	14.8661	3.16228	1.56184	1.41421	7.19401	7.10408	-0.72511	34.3492	0.777778	1	1	3.24112	5.28933	8.21709	11.1366	0.0821837	0.14453	0.034188	0.0142043	0.162752	0.0899777	0.19244	0.218441	0.223454	0.218441	0.0982158	0.160283	0.117387	0.159094	0.114784	0.157197	0.0415244	0.120592
Caco-2_Non-treated	674	325	575	172	158	149	133	159.24	143.751	1.99142	0.824532	20.3421	1	0.565217	0.502153	28.959	29.0689	7.81025	2.82319	2.23607	16.9706	16.3854	-0.602542	90.1838	0.829082	1	1	12.9402	3.5246	76.5738	13.5783	0.154466	0.0268343	0.0766752	0.0153086	0.823827	1.14055	0.38999	0.0833025	0.49988	0.108497	0.1638	0.0446152	0.235612	0.0417794	0.228338	0.0426388	0.0512948	0
Caco-2_Non-treated	675	127	216	263	159	251	141	256.606	149.591	2.4091	0.791194	12.7162	1	0.587963	0.415092	17.6695	17.4642	4.12311	1.66322	1.41421	11	10.806	-0.0306208	62.0061	0.738372	1	1	6.66177	3.60857	16.4323	7.42251	0.0912135	0.0438833	0.0387057	0.0138807	0.579145	0.571995	0.268626	0.138226	0.270091	0.138226	0.116873	0.0633082	0.129388	0.0584449	0.126015	0.0574441	0	0.00820696
Caco-2_Non-treated	676	366	680	307	153	273	133	290.937	143.53	2.14938	0.909165	21.5872	1	0.538235	0.465251	35.6723	34.2053	6.32456	2.66595	2.23607	17.0293	14.8552	-1.28896	99.4264	0.773784	1	1	15.6314	16.6468	70.3616	66.2344	0.150433	0.162396	0.0417582	0.0176357	0.663162	0.16794	0.28133	0.259867	0.357272	0.269228	0.175633	0.187042	0.192245	0.180968	0.190971	0.179527	0.0356646	0.130635
Caco-2_Non-treated	677	195	315	425	149	404	134	413.456	140.308	1.4593	0.820827	15.757	1	0.619048	0.685262	21.2282	20.0998	5.09902	2.44132	2.23607	12.1911	12.1251	-1.30264	59.799	0.866667	1	1	6.74074	8.31389	27.2648	29.7855	0.109598	0.137037	0.0324774	0.0161842	0.422875	0.339822	0.237373	0.20207	0.299646	0.203924	0.124828	0.153961	0.139819	0.152746	0.14018	0.153085	0.0251618	0.110292
Caco-2_Non-treated	678	61	99	448	147	437	138	441.541	142.311	1.55461	0.593602	8.81292	1	0.616162	0.643247	11.0011	11.4018	3	1.49041	1	7.95107	8.85324	-1.37332	34.5208	0.772152	1	1	3.54316	4.61894	7.95295	9.01607	0.102085	0.128343	0.0349206	0.0176648	0.0542687	0.0191746	0.234442	0.201049	0.239081	0.201049	0.110724	0.144342	0.130376	0.147804	0.123331	0.151317	0.0153942	0.105196
Caco-2_Non-treated	679	72	121	597	149	586	138	590.889	142.958	1.24453	0.864507	9.57461	1	0.595041	0.803513	13.6352	12.8062	3.60555	1.70963	1.41421	6.26099	6.85331	0.929929	33.5563	0.888889	1	1	4.71947	5.76636	13.9263	14.2144	0.144577	0.180848	0.0495726	0.0155967	0.395676	0.0683493	0.363625	0.273603	0.363625	0.273603	0.16274	0.19884	0.19342	0.197423	0.19415	0.195814	0.00489435	0.138802
Caco-2_Non-treated	680	290	462	616	154	595	132	606.386	143.003	1.80855	0.486607	19.2156	1	0.627706	0.552929	21.9686	23.4307	7.2111	2.83152	2.23607	20	19.1923	1.23979	81.1838	0.826211	1	1	12.6427	17.1518	72.8665	71.3689	0.173267	0.225844	0.0788767	0.0230985	0.992664	0.530935	0.400493	0.315201	0.498173	0.335354	0.180609	0.245026	0.251264	0.2461	0.256415	0.250371	0.00635213	0.169697
Caco-2_Non-treated	681	109	156	803	150	790	138	796.688	143.514	1.21101	0.668346	11.7806	1	0.698718	0.825756	13.9884	13.6015	4.24264	2.0556	2	9.94692	10.4053	0.946157	40.7279	0.893443	1	1	3.39367	4.87046	14.0286	14.2448	0.0919485	0.113302	0.0369963	0.0168316	0.180512	0.310934	0.147748	0.196639	0.307455	0.196639	0.0917208	0.131634	0.128703	0.130686	0.134195	0.12957	0.0141707	0.0868083
Caco-2_Non-treated	682	338	483	1112	153	1091	130	1101.51	141.24	1.42394	0.519371	20.745	1	0.699793	0.702275	22.9275	24.0832	8.06226	3.21414	3	19.498	19.5927	-0.622786	77.7696	0.884817	1	1	8.56836	4.7322	54.6466	24.2468	0.124801	0.0554985	0.0373524	0.0157889	0.419427	0.448677	0.299649	0.128631	0.335302	0.132651	0.127886	0.0706298	0.161676	0.0717359	0.161431	0.070824	0.00782934	0.00881556
Caco-2_Non-treated	683	374	798	38	154	17	116	26.5909	134.807	2.49188	0.907514	21.8218	1	0.468672	0.401303	36.9295	37.1214	6.08276	2.56617	2.23607	16.6699	15.5112	-0.198448	108.219	0.771134	1	1	13.4032	12.5308	64.137	48.1606	0.130413	0.115045	0.0407814	0.0141603	1.19781	0.346818	0.361663	0.189187	0.410026	0.196781	0.139617	0.130529	0.171489	0.128772	0.169245	0.128622	0.00611708	0.0486052
Caco-2_Non-treated	684	211	345	323	156	300	141	311.739	147.1	1.42441	0.797091	16.3907	1	0.611594	0.702047	21.599	22.0227	6.40312	2.59571	2.23607	14	13.0428	1.54072	61.4558	0.868313	1	1	6.91409	10.5241	31.9632	40.3244	0.11185	0.173568	0.0394357	0.0164289	0.212269	0.0320911	0.21881	0.247301	0.291824	0.247481	0.128039	0.194891	0.151484	0.191111	0.152998	0.191049	0	0.147663
Caco-2_Non-treated	685	223	390	357	149	331	134	343.076	140.874	1.77678	0.8809	16.8503	1	0.571795	0.562817	25.2704	25.0799	5.38516	2.42563	2.23607	12.9249	11.9605	-1.50197	70.5624	0.83209	1	1	8.49642	20.7591	37.3067	79.726	0.123702	0.301009	0.0428571	0.0616617	0.391219	1.05104	0.299643	0.533809	0.320156	0.533809	0.141607	0.345985	0.167294	0.357516	0.169973	0.370296	0.0171082	0.170326
Caco-2_Non-treated	686	208	440	538	152	516	132	526.702	141.365	2.17248	0.689226	16.2737	1	0.472727	0.460304	21.7703	22.8254	5.09902	2.13699	2	16.6448	15.7736	-0.716037	75.3553	0.727273	1	1	9.34436	10.2068	35.564	32.0659	0.135297	0.138883	0.033947	0.0163211	0.23894	0.205961	0.247144	0.222863	0.34165	0.237952	0.143759	0.157028	0.170981	0.154163	0.166314	0.152157	0.0251622	0.102551
Caco-2_Non-treated	687	226	462	573	158	551	137	560.257	147.358	1.76173	0.831732	16.9633	1	0.489177	0.567625	24.1477	23.6008	6.7082	2.46652	2.23607	14.2	13.4062	0.920705	70.734	0.79021	1	1	19.448	9.51577	91.2977	35.3284	0.309282	0.142746	0.100855	0.0143063	1.49833	0.0305524	0.608305	0.2121	0.656901	0.2121	0.313678	0.15348	0.403972	0.156321	0.427353	0.156597	0.0251552	0.10342
Caco-2_Non-treated	688	105	182	941	148	928	134	934.505	141.333	1.41293	0.562725	11.5624	1	0.576923	0.707751	13.339	13.6015	5	1.98401	2	12	11.0266	0.977971	43.1777	0.783582	1	1	4.24363	7.00011	12.8377	18.856	0.0928064	0.162454	0.0311355	0.01845	0.108903	0.172559	0.179986	0.225675	0.240548	0.233163	0.108811	0.17949	0.122264	0.179581	0.120035	0.177758	0.00611535	0.112475
Caco-2_Non-treated	689	384	696	1251	151	1227	122	1238.62	135.055	2.14358	0.823748	22.1116	1	0.551724	0.466509	31.9894	30.8058	6.32456	2.75169	2.23607	22.0977	18.1365	0.26838	101.705	0.717757	1	1	19.2706	4.79579	104.342	22.3454	0.188046	0.0407617	0.0669122	0.0163439	1.65889	0.891366	0.464482	0.147202	0.587071	0.147202	0.218985	0.0544977	0.271723	0.0581911	0.235911	0.0575012	0.0478753	0
Caco-2_Non-treated	690	641	1368	241	156	203	120	220.924	136.466	2.77219	0.804717	28.5683	1	0.468567	0.360726	40.7316	43.8292	8.48528	3.25162	3	26.8328	24.1806	-0.805009	149.433	0.728409	1	1	16.2079	3.85676	99.3524	13.0572	0.116803	0.00159636	0.0372419	0.0144442	0.950188	2.52592	0.290356	0.16034	0.350928	0.164831	0.122787	0.0292179	0.154996	0.02037	0.152878	0.0162438	0	0
Caco-2_Non-treated	691	107	182	1228	156	1215	142	1222.29	147.879	1.46747	0.609532	11.672	1	0.587912	0.681444	14.3015	14.2127	4.12311	1.88409	2	11.4	11.3377	0.0686286	44.4203	0.823077	1	1	13.6814	1.65081	43.9668	4.6472	0.359159	0.0288275	0.0544567	0.0137202	0.0918886	0.0562378	0.515264	0.0935393	0.669111	0.095163	0.360038	0.0434423	0.410905	0.0434318	0.406839	0.0424015	0.198537	0
Caco-2_Non-treated	692	660	1258	71	153	37	116	50.9394	131.974	1.87718	0.543868	28.9886	1	0.524642	0.532714	33.1958	36.1248	10.8167	4.02301	3.60555	28.2843	27.8569	-0.274402	124.776	0.82397	1	1	27.7367	13.6334	176.165	84.2279	0.128947	0.111537	0.0578755	0.0164908	5.62449	0.539571	0.824918	0.18806	0.824918	0.204371	0.256821	0.126236	0.266917	0.127618	0.178518	0.125463	0.00171365	0.0764157
Caco-2_Non-treated	693	47	143	87	148	74	137	80.0851	143.362	1.7006	0.941435	7.73578	1	0.328671	0.588028	15.1664	15	2.82843	1.32706	1	4.94975	5.11404	0.854759	31.6924	0.691176	1	1	4.39228	3.43996	7.49832	5.41763	0.126011	0.0992695	0.0412698	0.0146768	0.373825	0.256072	0.225156	0.199425	0.291578	0.199425	0.146409	0.114665	0.159539	0.115269	0.165815	0.111768	0.00439885	0.0680474
Caco-2_Non-treated	694	409	682	885	161	863	130	873.489	144.905	1.58243	0.781702	22.8201	1	0.599707	0.631941	30.4506	33.1059	8.94427	3.32621	3	19.9032	18.9906	0.473633	90.1838	0.857442	1	1	34.2494	10.542	201.947	55.8311	0.29646	0.115852	0.12723	0.0198633	2.18283	0.51002	0.719173	0.211952	0.719173	0.219061	0.433537	0.133442	0.493757	0.136506	0.591943	0.136004	0.0637459	0.0542807
Caco-2_Non-treated	695	96	144	1030	150	1022	132	1025.86	141.156	1.59018	0.917384	11.0558	1	0.666667	0.628858	17.9918	17.2627	3.60555	1.73543	1.41421	7	7.16081	-0.152207	43.799	0.872727	1	1	9.83996	7.01594	30.9516	17.205	0.223457	0.157194	0.0949939	0.0235188	0.845362	0.442036	0.574852	0.243127	0.578027	0.243127	0.258946	0.18463	0.322413	0.179219	0.316497	0.183068	0.108683	0.126642
Caco-2_Non-treated	696	1073	1911	1152	165	1103	126	1127.21	145.571	2.78699	0.558802	36.962	1	0.561486	0.358811	44.2833	51.8652	15.0333	4.91972	4	37.6449	36.7242	1.13895	193.853	0.707784	1	1	21.5296	11.5614	196.061	77.1341	0.119671	0.0565101	0.0418796	0.0153955	0.058684	1.23839	0.242501	0.135084	0.882307	0.140086	0.126645	0.0680083	0.182722	0.0718864	0.157032	0.0724054	0.0219879	0
Caco-2_Non-treated	697	701	1800	200	166	155	126	175.73	146.535	4.2205	0.541406	29.8754	1	0.389444	0.236939	40.593	48.7545	8	3.04113	2.23607	35.6527	34.1291	-1.34293	192.817	0.594572	1	1	23.7509	5.23965	122.386	19.58	0.122652	0.00887996	0.0496953	0.016885	0.464104	3.86596	0.374361	0.0886242	0.524788	0.100469	0.138894	0.0306412	0.174588	0.0279315	0.166181	0.0261108	0.00464154	0
Caco-2_Non-treated	698	198	378	408	159	390	138	399.045	147.747	1.98336	0.606389	15.8777	1	0.52381	0.504194	18.9947	21.1896	5.83095	2.23345	2	15.6064	15.1039	-0.420423	70.2487	0.776471	1	1	8.21593	11.6322	25.7132	35.3489	0.0884132	0.156108	0.0407701	0.0194632	0.103196	0.409289	0.242259	0.293627	0.293786	0.293627	0.128374	0.181753	0.129864	0.17853	0.130406	0.172988	0.018572	0.106517
Caco-2_Non-treated	699	552	1120	759	160	719	132	735.659	144.357	3.65653	0.789628	26.5109	1	0.492857	0.273483	39.459	41.6293	7.07107	2.68953	2.23607	27	24.2115	1.36587	159.261	0.675643	1	1	16.7071	23.3774	75.7989	91.6592	0.0996354	0.144388	0.0373636	0.0201696	0.778039	0.419242	0.304277	0.242549	0.304277	0.257715	0.11849	0.165797	0.137317	0.166049	0.13676	0.166709	0	0.0951673
Caco-2_Non-treated	700	123	252	1038	155	1024	137	1031.5	146.691	1.70158	0.779398	12.5143	1	0.488095	0.587688	17.1783	17.0294	4.24264	1.95051	2	11.0566	10.7627	-0.376481	51.2843	0.75	1	1	12.3568	7.94119	44.7195	22.7382	0.266374	0.166805	0.0979199	0.0196789	0.477976	0.271566	0.456659	0.245993	0.611978	0.254146	0.280835	0.180481	0.363573	0.184863	0.356301	0.185879	0.122601	0.105412
Caco-2_Non-treated	701	62	100	1047	152	1037	142	1040.66	146.129	1.24195	0.645429	8.88487	1	0.62	0.805186	10.6876	11.3137	3.60555	1.65696	1.41421	7.60263	8.1634	-0.639393	31.1066	0.849315	1	1	7.61134	4.45028	22.8535	10.2738	0.272418	0.151872	0.0915751	0.0148251	0.253439	0.0733993	0.512589	0.213005	0.611978	0.213005	0.271834	0.158939	0.368605	0.165706	0.358743	0.168	0.0681444	0.108427
Caco-2_Non-treated	702	342	1116	1059	169	1028	133	1043.33	151.515	3.40574	0.938371	20.8674	1	0.306452	0.293622	43.9151	41.0366	5.38516	2.13979	2	16.8	15.1783	-0.669026	120.983	0.642857	1	1	24.3785	17.9648	104.947	59.0821	0.228829	0.144328	0.0791209	0.0308808	0.828392	2.40481	0.459353	0.279807	0.703555	0.284755	0.232177	0.171094	0.306862	0.172755	0.299402	0.176275	0	0.0439162
Caco-2_Non-treated	703	261	567	380	158	353	137	364.234	147.889	2.32664	0.767044	18.2295	1	0.460317	0.429805	25.5943	27.2029	6.08276	2.40676	2	17.2037	16.4211	-1.52185	87.3553	0.664122	1	1	10.5608	21.2406	47.884	70.7349	0.126388	0.238545	0.0466422	0.0283333	0.533697	0.617962	0.256424	0.410536	0.548244	0.43038	0.13201	0.265507	0.183464	0.271015	0.177304	0.266383	0.010759	0.15598
Caco-2_Non-treated	704	48	63	624	153	615	146	618.917	148.542	1.06233	0.677858	7.81764	1	0.761905	0.941325	9.27516	8.60233	3	1.61696	1.41421	6	6.81903	-1.33599	25.3137	0.923077	1	1	5.01963	6.02565	13.1997	12.392	0.210993	0.235002	0.0605617	0.0214643	0.190947	0.0319042	0.341396	0.318006	0.534315	0.318006	0.228165	0.273893	0.274994	0.258167	0.271555	0.254488	0.117953	0.227875
Caco-2_Non-treated	705	314	475	1205	150	1186	125	1196.07	136.134	1.80641	0.694988	19.9949	1	0.661053	0.553583	24.5997	25.632	7	2.86169	2.23607	17.81	17.6877	0.142416	84.4264	0.819843	1	1	12.666	2.32058	58.4635	9.84194	0.127601	0.00875974	0.0529899	0.0209397	1.90602	2.92561	0.51381	0.0907166	0.51381	0.093887	0.173507	0.0317888	0.186189	0.0313437	0.174128	0.0295541	1.34e-05	0
Caco-2_Non-treated	706	681	1160	52	174	23	134	36.5492	156.245	1.72697	0.713156	29.4462	1	0.587069	0.579048	35.8722	39.4588	12.3693	4.52835	4	26.8268	25.1466	0.0415578	121.569	0.87871	1	1	33.8574	14.0319	322.383	92.5761	0.214908	0.119194	0.224542	0.0164154	2.52641	0.210506	0.823209	0.223878	0.823209	0.223878	0.322452	0.133637	0.473396	0.135941	0.383649	0.133943	0.0449428	0.07695
Caco-2_Non-treated	707	576	1122	82	165	49	131	65.8785	147.894	1.71332	0.566827	27.0811	1	0.513369	0.583664	31.1813	33.2415	10.2956	3.86316	3.60555	26.163	25.6883	-0.592919	111.361	0.826399	1	1	31.509	11.7985	228.977	68.5916	0.17241	0.102964	0.130647	0.0156598	4.47463	0.631284	0.824918	0.223328	0.824918	0.223328	0.331674	0.124195	0.397529	0.119083	0.265694	0.11848	0	0.0627155
Caco-2_Non-treated	708	46	70	418	152	408	145	412.739	148.522	1.27111	0.878562	7.65304	1	0.657143	0.786715	11.3437	10.2956	2.82843	1.44552	1	5.57832	5.41805	-1.21268	27.1066	0.867925	1	1	2.77287	3.59329	6.27687	7.32616	0.10758	0.14599	0.0324786	0.0197235	0.140824	0.011697	0.252757	0.214144	0.252757	0.218538	0.115536	0.14972	0.136454	0.159264	0.124063	0.158256	0.0168594	0.0920325
Caco-2_Non-treated	709	63	99	551	153	540	144	544.921	147.857	1.19266	0.738781	8.95623	1	0.636364	0.838463	11.1692	11.6619	3.60555	1.6754	1.41421	7.07107	7.52745	-0.926947	30.7279	0.9	1	1	8.40609	4.00816	24.1945	9.3923	0.282056	0.131585	0.0963372	0.0178089	0.383535	0.179913	0.524789	0.213321	0.670829	0.217581	0.311336	0.14845	0.384039	0.149084	0.368265	0.14938	0.197324	0.0886574
Caco-2_Non-treated	710	237	448	728	161	712	133	718.586	148.354	2.40304	0.905867	17.3712	1	0.529018	0.416139	28.4636	27.6586	5.09902	2.17876	2	14.2214	12.0561	0.13504	84.598	0.736025	1	1	8.542	13.1953	31.8501	44.8938	0.101107	0.169473	0.0334562	0.0194809	0.565609	0.695556	0.261058	0.258871	0.285722	0.259924	0.115432	0.178315	0.134389	0.189425	0.136028	0.190707	0.017346	0.0888697
Caco-2_Non-treated	711	153	228	1094	154	1082	135	1087.67	144.732	1.86431	0.879672	13.9573	1	0.671053	0.536392	21.2359	20.1246	4.12311	1.99644	2	10.0409	10.0994	0.257436	59.8701	0.818182	1	1	7.75297	4.53108	28.6125	14.3265	0.144765	0.0715825	0.045787	0.0184696	0.636886	0.661048	0.25154	0.160259	0.374119	0.162707	0.149096	0.0871362	0.18701	0.093637	0.18695	0.0956544	0	0.0395916
Caco-2_Non-treated	712	83	132	1155	152	1144	140	1149.47	145.241	1.54768	0.837287	10.28	1	0.628788	0.646128	14.4853	14.2127	3.60555	1.68069	1.41421	7.54594	7.92003	0.599997	40.1777	0.846939	1	1	4.56351	2.22132	12.4153	5.5987	0.123698	0.0557848	0.0289384	0.0120696	0.164953	0.118379	0.246898	0.0870528	0.279375	0.111591	0.130386	0.0634662	0.149582	0.0674543	0.145188	0.0673053	0.0620371	0.0274847
Caco-2_Non-treated	713	126	330	1218	154	1203	132	1209.6	142.222	2.14285	0.959675	12.666	1	0.381818	0.466667	24.9324	23.2594	3.16228	1.69912	1.41421	7.20294	7.00883	0.530842	58.2487	0.7875	1	1	14.2097	1.85033	40.7802	4.12913	0.246161	0.0162808	0.0744932	0.0160932	1.64778	1.7049	0.453238	0.0926571	0.615154	0.0926571	0.278621	0.036281	0.323653	0.0327709	0.304286	0.0321025	0.118437	0
Caco-2_Non-treated	714	645	1147	1317	162	1280	131	1297.97	144.664	2.3714	0.549576	28.6573	1	0.562337	0.421692	34.118	38.0789	10.198	3.57793	3	28.1745	28.5036	-1.33156	138.64	0.772455	1	1	22.3253	7.47953	215.738	41.4106	0.163565	0.0437415	0.0915744	0.0205756	2.93498	2.4217	0.558984	0.163441	0.852758	0.163441	0.186044	0.0623295	0.334477	0.0642025	0.228337	0.0629378	0.0139304	0
Caco-2_Non-treated	715	463	800	250	159	225	127	237.214	143.512	1.74058	0.64092	24.2798	1	0.57875	0.574521	28.8382	32.0156	9.48683	3.46746	3	23.239	22.1364	-0.336844	100.634	0.819469	1	1	10.6498	2.26521	69.243	10.2712	0.113319	0.00686638	0.0368714	0.0133711	0.807954	1.75764	0.241041	0.0746901	0.30575	0.0786961	0.121021	0.025741	0.149553	0.0221841	0.148729	0.0203632	0	0
Caco-2_Non-treated	716	264	448	357	160	329	144	341.795	151.549	2.13981	0.899858	18.334	1	0.589286	0.467331	28.8678	29.5466	5.38516	2.39925	2.23607	12.7114	12.5916	-1.27384	84.2548	0.802432	1	1	9.62713	24.5105	45.0606	99.9866	0.127238	0.328666	0.0422466	0.0541505	0.665945	0.939095	0.254955	0.528086	0.355809	0.533495	0.135593	0.345218	0.170684	0.378737	0.16924	0.385978	0.0388374	0.18155
Caco-2_Non-treated	717	199	391	688	152	665	135	676.749	143.347	2.38847	0.876054	15.9177	1	0.508951	0.418679	25.5236	27.2029	5	2.01742	2	14.1421	12.3078	-1.00929	77.2843	0.731618	1	1	10.5151	16.2338	35.8428	46.8463	0.147511	0.21662	0.034188	0.0180831	0.307656	0.412176	0.298427	0.322054	0.313812	0.32234	0.152392	0.235272	0.180115	0.235408	0.180234	0.231655	0.0417711	0.147844
Caco-2_Non-treated	718	82	195	936	157	921	144	925.671	149.073	1.57996	0.833149	10.2179	1	0.420513	0.632926	15.5951	15.8114	3.16228	1.6187	1.41421	8.67748	8.62483	-0.811154	40.3492	0.713043	1	1	3.80576	6.61753	9.67142	14.8272	0.0906086	0.167575	0.0261294	0.0147909	0.243448	0.205082	0.209534	0.234012	0.28255	0.234012	0.102858	0.178852	0.117944	0.18082	0.114784	0.18125	0.0322448	0.109527
Caco-2_Non-treated	719	308	540	1026	153	1006	126	1016.33	137.464	1.85505	0.800493	19.803	1	0.57037	0.53907	27.7187	26.9258	7	2.70198	2.23607	17.9073	16.613	0.05967	84.734	0.808399	1	1	17.3891	13.2644	90.3803	54.8502	0.193901	0.157157	0.0903534	0.0203731	2.17525	0.622932	0.511116	0.263709	0.635416	0.266489	0.231854	0.176859	0.293443	0.178085	0.282789	0.175007	0.0119716	0.0770185
Caco-2_Non-treated	720	186	288	1074	155	1056	139	1065.26	146.78	1.47233	0.623468	15.389	1	0.645833	0.679196	18.1494	18.3848	5.38516	2.39906	2.23607	14.758	14.1901	-1.30971	58.663	0.849315	1	1	13.8503	6.22201	57.9624	22.6109	0.242133	0.102578	0.0683743	0.0191121	0.807279	0.468704	0.583653	0.178624	0.583653	0.193918	0.271575	0.122	0.311626	0.121564	0.313566	0.120472	0.0542143	0.0659705
Caco-2_Non-treated	721	163	240	1282	157	1270	137	1275.44	146.362	1.62529	0.851691	14.4062	1	0.679167	0.615274	20.524	19.105	4.47214	2.14749	2	10.8459	10.7555	-0.0754784	57.6985	0.827411	1	1	6.51114	2.16773	28.9397	7.99233	0.120949	0.0261423	0.0528702	0.0238303	0.0438418	2.3211	0.225408	0.121193	0.507948	0.128407	0.13288	0.0442395	0.177544	0.0490327	0.169363	0.0497782	0	0
Caco-2_Non-treated	722	531	960	488	169	458	137	473.819	151.497	2.19846	0.841762	26.0017	1	0.553125	0.454864	37.954	37.6431	8.06226	3.23142	3	23.4956	20.4894	0.628094	121.119	0.753191	1	1	13.731	15.3063	77.1685	81.0173	0.114726	0.134413	0.0322348	0.0175259	0.324035	0.291565	0.288659	0.207611	0.304288	0.235481	0.129538	0.144399	0.145327	0.152575	0.146043	0.15282	0.0183296	0.0861492
Caco-2_Non-treated	723	185	288	596	159	578	143	586.114	150.195	1.22916	0.721679	15.3476	1	0.642361	0.813563	18.8725	18.0278	5.83095	2.54001	2.23607	12.7756	13.0641	0.956966	53.4558	0.915842	1	1	8.14658	9.29983	40.8279	36.0966	0.146528	0.165858	0.0725356	0.0279144	0.453395	0.519577	0.36509	0.293976	0.543104	0.306281	0.177099	0.20217	0.220692	0.195117	0.216616	0.190547	0.00489435	0.125394
Caco-2_Non-treated	724	499	1080	653	161	608	137	632.184	150.79	2.78094	0.944064	25.2061	1	0.462037	0.359591	46.9049	45.607	7.28011	2.75768	2.23607	16.8495	15.4675	-1.25046	132.054	0.745889	1	1	23.4568	27.3213	140.431	119.612	0.196583	0.221612	0.0788767	0.0180638	0.536422	0.434695	0.372899	0.315127	0.571433	0.316411	0.207582	0.241782	0.281424	0.239703	0.271555	0.238658	0.0219809	0.176373
Caco-2_Non-treated	725	512	930	1014	155	983	125	999.828	139.371	2.10059	0.698938	25.5323	1	0.550538	0.476056	32.2183	31.9061	8.06226	3.29077	3	25.7881	23.0419	0.763556	116.255	0.79257	1	1	20.8965	20.8797	119.32	104.457	0.140909	0.181715	0.0730184	0.0223005	3.40321	0.543046	0.58218	0.286626	0.635416	0.296742	0.202878	0.202715	0.233047	0.204018	0.20489	0.200876	0.016852	0.130551
Caco-2_Non-treated	726	139	252	1340	156	1322	142	1330.54	149.683	1.45541	0.788773	13.3034	1	0.551587	0.68709	18.098	19.2354	5	2.2446	2	10.594	11.1245	1.1122	50.4203	0.847561	1	1	28.5777	5.91301	96.0797	17.7636	0.717708	0.1034	0	0.0286047	0.231724	0.823608	0.717708	0.197527	0.717708	0.21562	0.649494	0.134387	0.691221	0.127796	0.717708	0.126203	0.1707	0.0553829
Caco-2_Non-treated	727	247	484	25	168	3	146	13.2186	158.806	2.35667	0.636803	17.7339	1	0.510331	0.424328	23.9989	24.2074	5	2.12574	2	19.928	18.5038	0.254499	85.5269	0.730769	1	1	9.29454	11.1675	36.8427	36.4023	0.111979	0.130967	0.0372345	0.0152886	0.406565	0.372611	0.220271	0.191371	0.292066	0.22068	0.122297	0.146941	0.149161	0.147378	0.150674	0.148771	2.13e-06	0.0954256
Caco-2_Non-treated	728	78	140	555	161	545	147	549.795	153.923	1.24767	0.746315	9.96557	1	0.557143	0.801492	12.9857	13.9284	4.12311	1.77509	1.41421	8.38435	8.64321	-0.378521	34.9706	0.83871	1	1	9.71754	4.47805	29.2962	11.2903	0.300735	0.127176	0.0805861	0.0169268	0.523404	0.143413	0.608305	0.182073	0.65568	0.205603	0.303673	0.139939	0.375592	0.144748	0.368257	0.148331	0.105985	0.0824683
Caco-2_Non-treated	729	244	546	976	162	955	136	965.541	148.475	2.50055	0.829287	17.6258	1	0.446886	0.399912	26.2307	25.6125	5	2.13697	2	15.0357	14.6583	0.479177	87.5624	0.69914	1	1	9.05953	15.7612	33.1432	49.1452	0.0964697	0.181244	0.0390646	0.0200343	0.305656	0.460638	0.226628	0.257784	0.301598	0.268738	0.116148	0.202066	0.135833	0.201415	0.136763	0.201752	0	0.121464
Caco-2_Non-treated	730	93	208	1060	157	1047	141	1052.85	148.495	1.64414	0.925329	10.8817	1	0.447115	0.608219	18.2042	18.0278	3.60555	1.71499	1.41421	6.85994	6.90239	-0.547533	43.8345	0.830357	1	1	10.6698	5.33212	31.7985	13.7518	0.27657	0.130641	0.0628798	0.0182929	0.589866	0.367427	0.422479	0.217093	0.524555	0.217093	0.288374	0.144111	0.341919	0.147869	0.341404	0.146198	0.155326	0.0911071
Caco-2_Non-treated	731	136	196	1158	163	1144	149	1149.85	156.176	1.72199	0.590908	13.159	1	0.693878	0.580724	15.7047	17.0294	5	1.9933	2	13	12.6696	0.810883	54.2487	0.809524	1	1	6.11907	3.82234	20.3494	11.2886	0.110637	0.0697782	0.0388278	0.0149947	0.191524	0.02863	0.217352	0.136904	0.292322	0.136904	0.130193	0.0813263	0.149628	0.0830043	0.146044	0.0832632	0.0639946	0.0390099
Caco-2_Non-treated	732	283	648	464	160	440	133	450.982	145.767	2.30803	0.927381	18.9823	1	0.436728	0.433271	32.2566	30.6105	5.38516	2.36224	2.23607	13.7948	12.0678	-0.636844	90.598	0.8017	1	1	10.1769	11.6038	40.8315	40.4512	0.111365	0.126194	0.0329688	0.0175584	0.405998	0.071392	0.243966	0.190858	0.310388	0.219927	0.128821	0.146883	0.144281	0.142937	0.142623	0.143852	0.014175	0.0728559
Caco-2_Non-treated	733	128	252	527	160	509	146	517.086	151.305	1.90949	0.71062	12.7662	1	0.507937	0.523699	16.694	18.0278	5	1.93022	2	11.3747	11.7455	-1.5153	55.4203	0.688172	1	1	7.34916	8.23369	21.9166	21.4102	0.132114	0.149329	0.0403047	0.0188976	0.0443556	0.124664	0.234434	0.230816	0.303066	0.237056	0.144101	0.161445	0.171223	0.167267	0.167768	0.165237	0.0354236	0.108984
Caco-2_Non-treated	734	177	285	1086	155	1071	136	1078.14	146.119	1.52542	0.764511	15.0121	1	0.621053	0.655556	19.5875	20.1246	5.38516	2.27741	2	13.3163	12.6263	-0.271058	58.2487	0.867647	1	1	9.8038	5.7215	41.7706	19.6223	0.17596	0.0934286	0.0566484	0.0189309	1.11997	0.561049	0.344581	0.168341	0.561919	0.181533	0.188535	0.110029	0.235992	0.11086	0.233591	0.111755	0.0574009	0.0577917
Caco-2_Non-treated	735	345	600	154	164	130	139	141.052	149.864	1.76564	0.847615	20.9587	1	0.575	0.566368	29.4458	29.4109	7.07107	2.93842	2.82843	16.0425	15.6243	-0.8542	87.4914	0.849754	1	1	10.0856	3.57229	52.3452	14.8317	0.111854	0.0295729	0.0405372	0.0133355	0.385042	0.806887	0.285723	0.110867	0.309411	0.110867	0.127666	0.0452188	0.151725	0.0429904	0.152394	0.0429165	0.015638	0.00644615
Caco-2_Non-treated	736	263	460	1249	164	1226	144	1235.66	153.707	1.84788	0.768074	18.2992	1	0.571739	0.541162	24.9042	24.1661	5.65685	2.4475	2.23607	17.3497	15.9477	-1.55283	78.1482	0.79697	1	1	17.2575	1.99514	85.212	6.59062	0.232736	0.0111025	0.0846134	0.0127153	1.26494	1.03708	0.439562	0.101337	0.725277	0.101337	0.250109	0.0289151	0.324	0.0250594	0.32064	0.0240831	0.0637402	0
Caco-2_Non-treated	737	212	520	1325	161	1299	141	1314.77	150.396	1.95584	0.86471	16.4294	1	0.407692	0.511289	26.0391	28.0179	5.83095	2.36594	2	14.1421	13.0787	-0.853563	72.1838	0.718644	1	1	28.632	6.14625	123.3	21.9192	0.36631	0.0702766	0.133827	0.0292129	0.937776	0.93604	0.826383	0.198335	0.826383	0.227132	0.461806	0.0991331	0.581604	0.103392	0.692555	0.0957996	0.108678	0.0243691
Caco-2_Non-treated	738	296	480	134	176	118	146	124.811	160.588	2.08725	0.896559	19.4134	1	0.616667	0.479098	30.7503	29.8329	5.38516	2.48528	2.23607	13.6451	13.62	0.143996	88.1127	0.802168	1	1	8.76883	6.04852	40.0527	21.6887	0.0886539	0.0567166	0.0451771	0.016579	1.47258	0.209087	0.229794	0.122612	0.297928	0.122612	0.110998	0.0765636	0.135313	0.0732725	0.136761	0.0733464	0	0.0216105
Caco-2_Non-treated	739	159	266	254	168	240	149	247.34	158.572	1.79396	0.808377	14.2283	1	0.597744	0.557427	19.5505	19.2354	5	2.0745	2	12.1658	11.5087	-0.29327	59.8701	0.80303	1	1	6.60843	2.21956	21.6498	7.12905	0.101415	0.0258777	0.0340659	0.0173031	0.291002	0.735617	0.242491	0.119168	0.257642	0.119168	0.124687	0.0418784	0.136162	0.0448368	0.139571	0.0453646	0.035655	0
Caco-2_Non-treated	740	248	525	503	171	482	146	491.972	159.254	2.70441	0.804201	17.7697	1	0.472381	0.369767	26.7201	29.0689	5.83095	2.21436	2	16.866	15.8813	0.535486	91.8051	0.626263	1	1	9.64399	12.1672	32.669	38.8183	0.0959853	0.138268	0.0339563	0.0184419	0.27789	0.265724	0.212713	0.244518	0.27474	0.244518	0.12055	0.15209	0.13173	0.156525	0.132114	0.15671	0.0197948	0.0783351
Caco-2_Non-treated	741	123	208	716	161	703	145	709.431	152.398	1.56693	0.84385	12.5143	1	0.591346	0.638193	17.7051	16.5529	4.12311	1.95382	2	9.8387	9.5002	0.41134	49.2132	0.848276	1	1	4.51035	9.58822	16.393	28.1418	0.0912794	0.207761	0.0435876	0.0224846	0.160168	0.222139	0.200254	0.28119	0.264236	0.30084	0.104892	0.222982	0.133276	0.228795	0.135297	0.229125	0.0156398	0.155094
Caco-2_Non-treated	742	179	361	921	166	902	147	910.603	155.397	2.63181	0.81313	15.0967	1	0.495845	0.379967	21.6363	23.4307	4.24264	1.87195	1.41421	12.7279	12.5941	-0.797817	76.9411	0.736626	1	1	7.74663	8.81003	24.4376	23.2959	0.0976925	0.111534	0.0383408	0.0183192	0.514676	0.299465	0.293542	0.181033	0.293542	0.200362	0.113921	0.129559	0.136523	0.130144	0.1353	0.128963	1.31e-05	0.0824437
Caco-2_Non-treated	743	67	80	532	159	522	151	526.433	154.254	1.40426	0.706803	9.23618	1	0.8375	0.712118	11.4598	11.4018	3	1.59853	1.41421	7	8.10678	-1.3311	34.3848	0.905405	1	1	4.17872	4.4383	10.7971	9.99274	0.122293	0.131277	0.0411477	0.0179039	0.21749	0.17461	0.246896	0.198479	0.288891	0.208596	0.144094	0.153045	0.161151	0.149145	0.156054	0.149032	0.0620364	0.112462
Caco-2_Non-treated	744	111	150	547	161	532	151	538.874	155.009	1.23806	0.835661	11.8882	1	0.74	0.807715	16.1771	15.2315	4.12311	2.05395	2	8.04076	8.88519	1.34545	41.5563	0.925	1	1	6.89556	5.04452	28.1446	14.5309	0.159654	0.115837	0.0962149	0.0145162	0.833609	0.00810227	0.380719	0.189298	0.635176	0.189405	0.186366	0.136338	0.253555	0.130909	0.239327	0.129631	0.00489463	0.0921962
Caco-2_Non-treated	745	132	285	1031	162	1012	147	1021.51	154.75	2.43022	0.730946	12.9641	1	0.463158	0.411485	17.9214	18.3576	4	1.72715	1.41421	13.4986	12.2302	1.45552	63.4914	0.656716	1	1	17.9744	12.2836	51.7355	30.0793	0.295243	0.206252	0.0979222	0.0216747	0.419272	0.278383	0.578027	0.302878	0.578027	0.311819	0.326808	0.223339	0.391936	0.227873	0.379248	0.227927	0.110391	0.159604
Caco-2_Non-treated	746	193	342	1174	164	1155	146	1163.24	154.762	1.56416	0.688258	15.6759	1	0.564327	0.639323	19.3704	19.799	5.38516	2.38306	2	13.6666	14.0526	0.788663	61.5919	0.831897	1	1	6.20382	3.60512	24.6972	12.4903	0.0919546	0.0519634	0.0349187	0.0144281	0.725639	0.405397	0.220279	0.120881	0.258134	0.120881	0.110783	0.0643772	0.127965	0.0647167	0.126381	0.0646349	0.00343294	0
Caco-2_Non-treated	747	285	660	1194	156	1164	134	1177.54	146.389	3.19751	0.889579	19.0492	1	0.431818	0.312743	34.7064	35.805	5	2.07097	2	17.1371	15.8532	1.26131	107.012	0.6	1	1	14.6545	5.27437	44.9586	14.9987	0.112587	0.0381255	0.0389508	0.0147025	1.83151	0.506595	0.338474	0.119271	0.361917	0.128817	0.151078	0.0543749	0.15775	0.052627	0.149095	0.051522	0	0.0155638
Caco-2_Non-treated	748	464	1128	1219	167	1172	143	1195.53	155.616	4.09778	0.92764	24.306	0	0.411348	0.244035	54.817	46.5296	6.32456	2.22625	2	23	20.4729	-1.50618	154.575	0.557023	1	1	32.4598	7.31769	131.264	27.14	0.174127	0.0440202	0.102078	0.0139444	4.61573	0.434967	0.492078	0.103006	0.63982	0.111697	0.244058	0.0550202	0.282896	0.0584915	0.276205	0.0582054	0.0483641	0.00964606
Caco-2_Non-treated	749	49	70	1222	160	1215	150	1217.92	154.796	0.993046	0.714228	7.89865	1	0.7	1.007	9.4982	9.05539	3.16228	1.63686	1.41421	6	6.64792	0.213494	24.7279	0.942308	1	1	6.96292	0.938196	19.9559	2.28276	0.321125	0.0341866	0.0874237	0.0143836	0.136051	0.29614	0.526498	0.0750082	0.725277	0.0896736	0.331568	0.044676	0.407263	0.046587	0.395606	0.0455117	0.137975	0.0182249
Caco-2_Non-treated	750	77	96	1256	159	1248	147	1251.84	153.117	1.14695	0.809888	9.90149	1	0.802083	0.871876	13.1826	12.53	3.60555	1.80091	2	7	7.73269	-0.294999	33.3137	0.950617	1	1	6.17688	0.789226	22.8465	2.1991	0.197323	0.0150956	0.086938	0.0130671	0.313141	0.652645	0.431759	0.0613276	0.615145	0.0868167	0.205896	0.0263075	0.296708	0.0285598	0.270343	0.0294906	0.0542203	0
Caco-2_Non-treated	751	173	270	1293	164	1278	146	1285.2	154.486	1.47132	0.798588	14.8415	1	0.640741	0.679662	19.5839	19.7231	5.09902	2.31545	2	12.3479	11.7871	-0.442875	56.5563	0.848039	1	1	8.39343	2.06557	36.3297	6.72107	0.153489	0.0215843	0.0543354	0.0173867	0.206309	0.899988	0.374125	0.0943995	0.450316	0.0945574	0.161412	0.0397226	0.209998	0.0388501	0.201839	0.038203	0.062282	0
Caco-2_Non-treated	752	68	150	25	161	15	146	19.3971	153.588	1.96097	0.935306	9.30485	1	0.453333	0.509951	17.9613	15.2643	3	1.42774	1	7.00589	6.35542	0.5166	40.935	0.708333	1	1	5.44039	5.60131	10.4623	9.85927	0.122598	0.129454	0.0312696	0.015983	0.124397	0.0733263	0.220527	0.190911	0.270088	0.190911	0.143168	0.147403	0.153858	0.144989	0.150674	0.146398	0.0434818	0.099976
Caco-2_Non-treated	753	329	552	281	169	258	145	269.374	155.611	2.36782	0.524794	20.4669	1	0.596014	0.42233	23.6122	27.4591	7.28011	2.72713	2.23607	20.6155	20.0994	0.864723	98.9411	0.746032	1	1	11.0062	11.4013	47.0616	39.4045	0.105567	0.0930881	0.0357741	0.0244614	0.300999	1.11739	0.231269	0.251961	0.295005	0.251961	0.123665	0.128104	0.143044	0.119771	0.145309	0.116082	8.83e-06	0.0347803
Caco-2_Non-treated	754	232	380	666	161	647	141	656.013	150.496	1.42661	0.564738	17.187	1	0.610526	0.700962	19.4285	19.9249	6.7082	2.76893	2.23607	16.3866	16.0338	-0.570603	64.4914	0.843636	1	1	9.63336	14.7384	54.3745	62.2035	0.167278	0.243709	0.0549566	0.0253415	0.729434	0.281308	0.288402	0.345436	0.602199	0.358749	0.172024	0.263186	0.234373	0.268119	0.22077	0.271538	0.0539694	0.19367
Caco-2_Non-treated	755	88	120	820	161	805	153	811.784	156.091	1.35879	0.866658	10.5851	1	0.733333	0.735949	15.3105	14.3178	4	1.80742	1.41421	7	7.63847	-1.48961	38.7635	0.888889	1	1	3.928	3.8229	11.4786	10.3512	0.0945155	0.100135	0.0420024	0.0172693	0.0840084	0.240466	0.212953	0.167982	0.328948	0.169407	0.115529	0.112438	0.130439	0.117628	0.124061	0.113775	0	0.0647109
Caco-2_Non-treated	756	151	208	202	161	186	148	194.384	153.98	1.30694	0.554447	13.8658	1	0.725962	0.765149	15.4615	15.8114	5.83095	2.38637	2	12	12.8673	-1.42627	49.799	0.904192	1	1	6.73293	2.47702	27.3509	9.61729	0.141394	0.0471427	0.039072	0.0151984	0.504624	0.357025	0.346522	0.101139	0.346522	0.121069	0.153021	0.0562958	0.181132	0.0636907	0.178512	0.0640333	0.0681351	0.0178294
Caco-2_Non-treated	757	676	1406	478	184	440	147	460.586	164.97	3.03258	0.695605	29.3379	1	0.480797	0.329752	37.0771	38.9102	9.43398	3.27048	2.91421	27.104	26.6371	0.703055	160.504	0.769056	1	1	18.2705	18.8174	109.319	92.5644	0.127237	0.121666	0.0356532	0.0152026	0.283397	0.27342	0.296957	0.193876	0.368019	0.206273	0.130504	0.13441	0.161714	0.13693	0.161182	0.135641	0.0278474	0.0639276
Caco-2_Non-treated	758	646	1485	790	172	745	139	765.342	155.166	2.79535	0.89222	28.6795	1	0.435017	0.357737	46.7962	47.1699	8.94427	3.23289	2.82843	25.3421	21.1332	-1.11861	150.64	0.74942	1	1	15.1237	19.3539	89.4005	98.9419	0.101715	0.134346	0.036142	0.0194954	0.543269	0.901805	0.256417	0.217748	0.332116	0.222311	0.114574	0.14662	0.138391	0.153161	0.13798	0.154249	0	0.0762847
Caco-2_Non-treated	759	108	143	1100	164	1089	151	1093.73	157.222	1.17301	0.648744	11.7265	1	0.755245	0.852509	13.6219	13.6015	5	2.10989	2	10	10.3664	-0.532445	39.8995	0.9	1	1	5.35327	3.81324	19.5082	11.3022	0.133827	0.0900538	0.0495726	0.0155862	0.210779	0.127725	0.249822	0.145032	0.346281	0.160992	0.144683	0.103061	0.180631	0.10465	0.17534	0.101917	0.0388325	0.0607887
Caco-2_Non-treated	760	553	1024	308	181	276	149	288.769	162.77	2.25274	0.782805	26.5349	1	0.540039	0.443905	36.9951	37.6431	7.81025	3.18196	3	26.6447	23.0208	-0.664879	125.119	0.74428	1	1	15.9952	23.1097	106.111	128.526	0.137984	0.211074	0.0518925	0.0219644	1.49138	0.274572	0.305986	0.318434	0.42711	0.340821	0.145411	0.210088	0.191883	0.232416	0.185475	0.2363	0.0107562	0.112236
Caco-2_Non-treated	761	71	132	444	164	433	152	438.451	157.366	1.61292	0.883633	9.50789	1	0.537879	0.619994	14.6431	13.4536	3	1.53755	1.41421	6.93375	6.85564	0.611722	37.935	0.788889	1	1	3.92046	4.62831	9.37111	9.40509	0.107213	0.107443	0.0264957	0.0237048	0.144592	0.36548	0.190974	0.208282	0.287433	0.208282	0.115308	0.136127	0.131987	0.132466	0.132122	0.134006	9.61e-06	0.0627677
Caco-2_Non-treated	762	90	192	569	164	553	152	559.611	157.211	1.69344	0.750534	10.7047	1	0.46875	0.590513	14.2037	15.0333	4.24264	1.76848	1.41421	9.80306	9.38622	-1.47859	43.7635	0.769231	1	1	9.34322	5.96913	27.4826	13.1691	0.206599	0.127186	0.0901099	0.0190965	0.0203056	0.265593	0.439563	0.21074	0.631993	0.21074	0.23957	0.153055	0.305362	0.146323	0.290357	0.148052	2.53e-06	0.0842406
Caco-2_Non-treated	763	132	225	584	162	569	147	575.848	155.576	1.34383	0.535458	12.9641	1	0.586667	0.744144	15.0728	15.2315	5	2.12662	2	12.614	12.7299	-0.7656	47.2132	0.88	1	1	5.94885	6.93819	26.9173	21.493	0.149215	0.146818	0.0573871	0.0157844	0.237818	0.0649506	0.408061	0.219725	0.459832	0.232414	0.145094	0.169224	0.203919	0.162826	0.200247	0.164386	2.24e-06	0.104941
Caco-2_Non-treated	764	255	357	708	166	687	149	696.898	157.467	1.37111	0.647496	18.0188	1	0.714286	0.729338	21.0553	20.8087	7.07107	2.86212	2.82843	16	16.0456	-1.40974	66.2843	0.891608	1	1	6.80589	14.4188	35.2883	65.2735	0.105143	0.232714	0.0365081	0.0222256	0.389541	0.175423	0.250075	0.305658	0.303067	0.369889	0.117343	0.248599	0.138386	0.255975	0.138232	0.25682	2.85e-06	0.195774
Caco-2_Non-treated	765	165	260	1015	172	1002	152	1008.38	160.703	1.43922	0.809745	14.4943	1	0.634615	0.69482	19.9315	19.2354	5.09902	2.24643	2	11.5079	11.6955	0.119788	54.6274	0.859375	1	1	13.6098	11.4689	64.1425	40.043	0.301166	0.224813	0.0942636	0.0187891	0.564344	0.0415293	0.445917	0.298537	0.635416	0.313288	0.283537	0.238935	0.388742	0.242685	0.402935	0.244163	0.0417608	0.18513
Caco-2_Non-treated	766	214	594	1069	174	1042	152	1053.84	159.911	3.05699	0.933837	16.5068	1	0.360269	0.327119	32.3272	29	4	1.77952	1.41421	11.9548	11.5634	-0.94596	90.669	0.690323	1	1	21.114	13.6645	68.6517	37.4747	0.245182	0.151571	0.0698413	0.0213073	1.42078	0.707267	0.442503	0.258611	0.635416	0.258611	0.270693	0.175186	0.320802	0.175115	0.315275	0.175528	0.059109	0.111219
Caco-2_Non-treated	767	152	255	1234	171	1217	156	1224.56	163.461	1.66445	0.552207	13.9116	1	0.596078	0.6008	16.1638	16.2788	5	2.10638	2	13.6451	13.4759	1.54323	56.3848	0.817204	1	1	12.0214	1.65042	38.5228	4.60258	0.14457	0.0153174	0.0996337	0.013439	1.38373	0.804795	0.550918	0.0903505	0.591699	0.0912364	0.235714	0.0323611	0.253439	0.0302802	0.229796	0.0281652	0.0261313	0
Caco-2_Non-treated	768	465	850	1275	171	1250	137	1263.89	155.609	1.91966	0.750992	24.3322	1	0.547059	0.520925	31.662	34.4384	9.21954	3.42026	3	22.5061	20.9068	-0.203928	105.912	0.801724	1	1	19.3237	3.34656	134.026	10.2533	0.186336	0.000549413	0.101592	0.0153047	1.74417	4.81636	0.556057	0.152529	0.633704	0.152529	0.21004	0.0363757	0.288228	0.0220502	0.275715	0.0153047	7.82e-06	0
Caco-2_Non-treated	769	291	672	661	177	629	156	646.863	163.632	2.11003	0.808997	19.2487	1	0.433036	0.473928	27.6419	31.257	7	2.62606	2.23607	16.9184	16.2482	1.14348	87.8406	0.76178	1	1	20.1229	18.5135	89.0078	72.3149	0.20684	0.223505	0.0967029	0.0240303	1.20595	0.494168	0.483033	0.378249	0.654215	0.378249	0.261336	0.240435	0.305869	0.248505	0.30159	0.244565	2.86e-06	0.168809
Caco-2_Non-treated	770	412	725	73	182	44	157	57.0243	168.597	2.21481	0.442881	22.9036	1	0.568276	0.451506	25.9358	32.45	8.48528	3.05422	2.82843	23.0341	23.2535	-1.1815	107.083	0.751825	1	1	29.2504	12.6184	167.67	55.7479	0.157028	0.116473	0.181437	0.0168117	3.5287	0.517406	0.770459	0.215871	0.770459	0.232351	0.311175	0.134238	0.406967	0.135311	0.293535	0.131256	0.00611177	0.0871709
Caco-2_Non-treated	771	98	144	227	166	215	154	220.786	159.796	1.25502	0.433829	11.1704	1	0.680556	0.796797	12.3421	13.0384	4.12311	1.97026	2	10.6014	11.1202	0.254037	39.3137	0.867257	1	1	5.6724	0.762276	16.3075	2.09343	0.136517	0.00276972	0.0327228	0.0154931	0.238858	0.835837	0.267161	0.0642665	0.296472	0.0703355	0.157567	0.0211743	0.166403	0.0213616	0.168993	0.0206228	0.0649683	0
Caco-2_Non-treated	772	133	247	244	168	225	155	234.489	160.805	2.08321	0.725214	13.0131	1	0.538462	0.480029	17.8546	18.2483	4.47214	1.84466	1.41421	11.4429	12.2933	-1.23344	59.0061	0.755682	1	1	7.19892	0.702197	19.5389	2.31656	0.115147	0	0.0336996	0.0150105	0.329143	0.924334	0.295	0.0608167	0.295	0.0608167	0.133313	0.0130036	0.146909	0.0174178	0.146527	0.0150105	0	0
Caco-2_Non-treated	773	88	150	315	166	305	151	309.432	157.409	1.41495	0.84239	10.5851	1	0.586667	0.706741	15.3345	14.8661	3.60555	1.74886	1.41421	7.90569	8.26329	0.356929	39.5563	0.838095	1	1	4.4239	7.20295	14.067	19.2448	0.120886	0.196958	0.0388304	0.0214977	0.32832	0.0458309	0.214168	0.248825	0.350678	0.297318	0.126397	0.205798	0.159852	0.218691	0.153609	0.220036	0.0310202	0.147714
Caco-2_Non-treated	774	543	1044	444	169	408	140	424.761	153.696	2.49707	0.758023	26.2939	1	0.520115	0.400469	34.3029	36.7696	8.60233	3.24568	2.82843	24.3445	22.3733	-1.03072	130.533	0.745879	1	1	13.047	15.3643	75.6104	65.5393	0.103795	0.0988187	0.0358974	0.0209976	0.243843	0.532968	0.237616	0.201983	0.304039	0.222702	0.112474	0.132451	0.139246	0.120698	0.136761	0.11959	0	0.069451
Caco-2_Non-treated	775	218	630	793	175	772	145	782.17	159.734	3.73728	0.877398	16.6603	1	0.346032	0.267574	31.1324	30.4631	4.24264	1.75498	1.41421	16.8074	14.9362	-0.230609	101.184	0.549118	1	1	12.5994	12.8902	31.7065	30.654	0.110386	0.123637	0.0324865	0.0164552	0.394492	0.246101	0.262286	0.195747	0.282785	0.215727	0.135477	0.138605	0.145442	0.140615	0.142872	0.140715	0.0464052	0.0716395
Caco-2_Non-treated	776	163	280	1089	167	1069	153	1078.53	158.479	2.01303	0.82824	14.4062	1	0.582143	0.496762	21.2191	20.5913	4	1.90495	2	11.717	11.8906	-1.23775	64.2132	0.747706	1	1	15.0725	7.87259	48.7669	22.4515	0.22198	0.117755	0.0737531	0.0206669	1.02981	0.499573	0.515512	0.199894	0.51723	0.207883	0.251209	0.13121	0.299183	0.13774	0.29513	0.138276	0.0822977	0.0483575
Caco-2_Non-treated	777	255	380	218	166	199	146	208.043	155.129	1.45509	0.432423	18.0188	1	0.671053	0.68724	19.7749	21.2132	7.61577	2.89921	2.23607	16.6699	17.8305	0.239519	68.2843	0.855705	1	1	8.52551	2.86166	43.5652	12.3745	0.128703	0.0307188	0.0456654	0.0177917	0.946112	1.29767	0.254713	0.127452	0.339939	0.127452	0.142092	0.0476944	0.170844	0.0485276	0.16997	0.0493031	0.0200262	0
Caco-2_Non-treated	778	386	900	412	177	376	152	397	163.997	2.81443	0.841631	22.1691	1	0.428889	0.355312	34.6649	38.0789	6.40312	2.53625	2.23607	20.4415	18.7209	-1.2073	116.841	0.720149	1	1	11.2071	16.3643	53.2181	61.368	0.0974505	0.139692	0.0373676	0.0188528	0.17018	0.378185	0.225167	0.228351	0.290369	0.235569	0.106734	0.15585	0.137871	0.158985	0.136273	0.159675	0.0156323	0.0802349
Caco-2_Non-treated	779	78	150	518	171	508	156	512.59	162.846	1.46817	0.801932	9.96557	1	0.52	0.68112	13.6307	14.3178	3.60555	1.68106	1.41421	8.27721	8.1432	0.378659	37.935	0.78	1	1	4.86333	5.2413	11.7106	11.9895	0.110991	0.132401	0.0417582	0.0203013	0.0826735	0.210437	0.243958	0.204638	0.294996	0.22473	0.138952	0.149751	0.150135	0.153712	0.149208	0.150053	0.062029	0.0883064
Caco-2_Non-treated	780	380	748	621	170	587	148	602.305	159.676	1.93736	0.77751	21.9962	1	0.508021	0.516167	29.314	33.541	8.60233	3.12855	2.82843	18.9737	18.4347	1.2736	96.1838	0.796646	1	1	14.7604	19.9968	88.5022	93.5833	0.170945	0.227014	0.0637348	0.0183724	0.859992	0.0580882	0.452018	0.30939	0.587304	0.341148	0.173652	0.235257	0.232901	0.246272	0.220516	0.246283	0.0327335	0.166682
Caco-2_Non-treated	781	91	182	630	172	617	158	623.242	164.527	1.65137	0.820939	10.7641	1	0.5	0.605557	15.1689	14.4222	3.16228	1.6813	1.41421	8.49706	8.66167	-0.52293	43.4558	0.777778	1	1	5.53596	8.89312	17.8855	22.5514	0.141764	0.227418	0.04945	0.0198902	0.249475	0.168107	0.25666	0.305439	0.4613	0.31632	0.153777	0.247031	0.196544	0.247818	0.187184	0.250203	0.055682	0.188585
Caco-2_Non-treated	782	229	378	870	166	849	148	858.336	156.699	1.2833	0.748659	17.0755	1	0.60582	0.779244	21.2999	21.2603	6.40312	2.81818	2.23607	13.0166	14.1209	-0.934156	60.7696	0.916	1	1	25.0912	6.70149	136.264	30.3084	0.446401	0.116798	0.0171053	0.0165047	1.52782	0.217015	0.736278	0.190928	0.736278	0.203186	0.501824	0.13403	0.59504	0.132351	0.719173	0.134723	0.0932877	0.0825716
Caco-2_Non-treated	783	53	63	896	168	889	159	892.075	162.377	1.01776	0.563287	8.21472	1	0.84127	0.982546	9.20361	9.43398	3.60555	1.70734	1.41421	6	7.60459	0.0392474	26.0355	0.929825	1	1	2.57699	2.71463	7.19235	6.09256	0.09531	0.101349	0.035174	0.0153167	0.169225	0.103104	0.183154	0.164116	0.281078	0.168111	0.10308	0.108585	0.135705	0.114954	0.13407	0.112831	0.0576444	0.0607221
Caco-2_Non-treated	784	142	252	1251	170	1233	156	1241.89	163.282	1.45019	0.856367	13.4462	1	0.563492	0.689563	19.1725	17.4929	4.47214	2.11589	2	9.35697	9.90005	-1.10799	50.8701	0.871166	1	1	7.11793	1.06839	35.3575	2.99339	0.169234	0.00488876	0.0774098	0.0140789	0.534638	1.4768	0.397806	0.0537079	0.624184	0.0712645	0.165533	0.0248463	0.248997	0.0210802	0.23126	0.019704	0.00147302	0
Caco-2_Non-treated	785	532	1080	1333	178	1293	151	1315.96	164.447	2.16697	0.803337	26.0262	1	0.492593	0.461474	36.0509	39.6232	9.05539	3.51656	3	24.0333	21.4692	-1.48232	120.361	0.776642	1	1	34.5046	7.02504	224.392	39.4501	0.181449	0.0464852	0.197311	0.0268787	3.67168	0.673733	0.826383	0.189688	0.899153	0.197717	0.331775	0.0675484	0.42179	0.0741543	0.32919	0.0736096	0.0168576	0.00405261
Caco-2_Non-treated	786	489	810	102	172	72	145	87.8446	156.779	1.81709	0.618175	24.9522	1	0.603704	0.55033	29.058	31.3847	9.84886	3.66153	3	22.5053	22.8407	-1.12704	105.669	0.863958	1	1	27.6486	14.1695	181.744	80.2642	0.1928	0.131667	0.106351	0.0301249	3.06408	1.16188	0.826383	0.269379	0.829313	0.294355	0.300528	0.154016	0.371665	0.16414	0.278636	0.158613	0.0605659	0.0635182
Caco-2_Non-treated	787	55	99	341	167	330	158	334.673	161.964	1.60573	0.727817	8.36828	1	0.555556	0.622768	11.4624	11.3137	3	1.43988	1	7.56612	7.86056	-1.02942	33.3137	0.733333	1	1	3.68153	5.65705	7.19082	9.93349	0.0959179	0.16367	0.0347959	0.014255	0.0537518	0.113041	0.251536	0.237164	0.268869	0.237164	0.118759	0.182485	0.130742	0.180609	0.129675	0.181961	0.0266274	0.106089
Caco-2_Non-treated	788	74	117	560	168	547	159	552.784	162.757	1.31511	0.788191	9.70668	1	0.632479	0.76039	12.7595	12.6491	3.16228	1.68887	1.41421	8	7.85258	1.07357	34.9706	0.870588	1	1	7.93861	4.4675	25.4895	10.8229	0.249453	0.129281	0.0852259	0.01637	0.112792	0.179905	0.472048	0.207485	0.65568	0.207485	0.26462	0.148917	0.344453	0.146256	0.354093	0.145795	0.0280916	0.0858748
Caco-2_Non-treated	789	253	459	813	164	786	147	797.739	153.696	2.4535	0.849839	17.948	1	0.551198	0.407581	26.7431	26.6833	5.83095	2.22277	2	15.3844	14.0948	-1.29816	88.3198	0.766667	1	1	9.02153	10.6585	32.7776	33.5549	0.0915822	0.117193	0.0365079	0.0160302	0.075905	0.217698	0.243719	0.194545	0.263988	0.194545	0.114197	0.134917	0.129556	0.132628	0.128945	0.134862	0.0295553	0.0725466
Caco-2_Non-treated	790	157	399	1066	180	1047	159	1055.03	169.127	2.08343	0.920712	14.1386	1	0.393484	0.479978	24.414	24.4131	4.47214	1.94455	2	9.96697	9.52736	-0.643993	64.1127	0.758454	1	1	13.3741	11.0633	38.4813	30.8314	0.168015	0.176	0.0695972	0.0223778	1.61599	0.557674	0.445678	0.285251	0.571441	0.285251	0.234634	0.194092	0.245104	0.196378	0.237612	0.193675	0.0637416	0.117708
Caco-2_Non-treated	791	59	98	1145	167	1131	160	1138.1	163.797	1.5657	0.918368	8.66724	1	0.602041	0.63869	14.7106	13.4164	2.82843	1.43803	1	5.90879	5.82139	-1.27659	34.0711	0.867647	1	1	3.31935	2.66213	6.89283	4.80842	0.0851179	0.0619511	0.0324779	0.0191198	0.469657	0.1221	0.214666	0.151696	0.214666	0.151696	0.10373	0.0831915	0.116828	0.0814986	0.111247	0.0806028	1.27e-05	0.031398
Caco-2_Non-treated	792	427	864	1219	177	1183	153	1200.91	165.005	2.23445	0.877251	23.3168	1	0.494213	0.447538	37.9091	35.9026	7.28011	2.76547	2.23607	20.283	18.1976	1.33444	109.497	0.747811	1	1	25.5865	5.35994	151.836	23.3341	0.273516	0.0403314	0.0844933	0.014063	0.540033	0.615198	0.622724	0.0992492	0.659842	0.115414	0.269332	0.0564205	0.355587	0.0546466	0.367163	0.0545391	0.00317645	0.00313902
Caco-2_Non-treated	793	497	814	168	177	131	155	148.974	165.306	2.06751	0.85925	25.1555	1	0.610565	0.483675	36.0363	37.9473	9.05539	3.36906	3	20.4265	18.4345	-1.42916	113.634	0.845238	1	1	12.5495	6.272	85.9936	29.4872	0.121738	0.0411382	0.0492059	0.0166037	0.452433	1.2479	0.26081	0.165516	0.363375	0.165516	0.124252	0.062099	0.173025	0.0593303	0.167526	0.0578005	0.0109907	0.0139206
Caco-2_Non-treated	794	75	132	570	170	559	158	564.027	163.48	1.21209	0.77392	9.77205	1	0.568182	0.825018	12.576	11.6619	3.60555	1.78226	1.41421	7.60263	7.96414	-0.457492	33.799	0.852273	1	1	5.1643	4.36917	18.2958	11.5441	0.170644	0.142327	0.0754548	0.0153418	0.268682	0.125696	0.307457	0.200333	0.467408	0.200333	0.184439	0.156042	0.243944	0.153921	0.240665	0.155581	0.031022	0.103112
Caco-2_Non-treated	795	61	90	583	169	573	160	577.492	164.082	1.23176	0.731991	8.81292	1	0.677778	0.811845	10.8886	10.6301	3.60555	1.64973	1.41421	7.5186	7.41855	-0.963936	30.7279	0.847222	1	1	3.16313	5.3748	8.96543	11.5401	0.107213	0.169991	0.0410248	0.0197474	0.0627858	0.0740915	0.239571	0.233676	0.268875	0.235448	0.117153	0.199067	0.146974	0.189182	0.145309	0.188398	0.0205235	0.115781
Caco-2_Non-treated	796	542	952	692	176	658	148	675.631	160.515	1.69122	0.67303	26.2697	1	0.569328	0.591289	31.8878	33.3766	9.84886	3.73327	3.16228	23.7023	23.5847	1.09742	107.326	0.830015	1	1	15.8756	25.4392	103.348	150.869	0.132127	0.254977	0.0527572	0.0243473	1.1823	0.508384	0.391466	0.362027	0.512335	0.376885	0.167111	0.267781	0.190679	0.278356	0.180233	0.281179	1.45e-05	0.167205
Caco-2_Non-treated	797	315	493	749	170	720	153	734.371	160.921	1.97666	0.852693	20.0267	1	0.638945	0.505903	29.4998	28.6531	7.28011	2.7128	2.23607	16	15.411	-1.31145	88.4558	0.775862	1	1	8.92718	14.1725	42.1165	56.1336	0.0981787	0.157438	0.0349183	0.0204696	0.47843	0.411009	0.228336	0.237386	0.2889	0.255405	0.110212	0.174969	0.133703	0.178202	0.13505	0.178208	0.00293751	0.0997135
Caco-2_Non-treated	798	1096	2006	859	200	825	141	841.148	168.155	2.92721	0.906131	37.356	1	0.546361	0.341622	62.5021	58.6941	11.0454	4.03455	3.60555	31.4991	26.4381	0.137941	200.788	0.687147	1	1	41.5804	20.6251	368.119	128.323	0.139929	0.100334	0.0996244	0.0164594	5.13196	0.68611	0.758007	0.183101	0.781445	0.201274	0.240349	0.11922	0.335875	0.117083	0.210015	0.117386	0	0.0520697
Caco-2_Non-treated	799	125	221	1029	170	1012	157	1019.64	163.504	1.5571	0.781744	12.6157	1	0.565611	0.642221	16.6832	16.7631	4.24264	1.95678	2	11.4904	10.4037	-1.3141	49.4558	0.856164	1	1	11.1539	10.2215	41.5718	30.8469	0.263132	0.228024	0.073502	0.0215007	0.541133	0.227308	0.492313	0.327241	0.540666	0.329583	0.265568	0.243368	0.332574	0.246775	0.348847	0.24946	0.073023	0.107847
Caco-2_Non-treated	800	242	432	202	172	178	154	187.545	162.777	2.01889	0.792139	17.5535	1	0.560185	0.495322	24.5914	23.7697	6.32456	2.37171	2	16.0346	15.0091	1.4805	78.3553	0.788274	1	1	10.1548	4.50584	41.0685	15.65	0.116366	0.0459164	0.054451	0.0190917	1.18023	1.29987	0.282552	0.138021	0.36167	0.138021	0.149335	0.0662624	0.169704	0.0646694	0.172169	0.0664345	0.0278463	0.0014119
Caco-2_Non-treated	801	53	90	275	171	265	162	269.189	165.774	1.41441	0.879186	8.21472	1	0.588889	0.707008	12.7177	12.0416	2.82843	1.42454	1	5.57086	6.05971	1.10467	30.6924	0.815385	1	1	3.52971	3.79545	7.54117	6.85416	0.109718	0.112278	0.0340659	0.0151164	0.0217148	0.429946	0.243721	0.215987	0.267166	0.215987	0.121714	0.130878	0.142286	0.129324	0.145308	0.127911	1.13e-05	0.0745941
Caco-2_Non-treated	802	64	100	512	171	502	161	506.719	165.75	1.37993	0.721585	9.02703	1	0.64	0.724676	11.6488	11.4018	2.82843	1.53931	1.41421	8.23193	8.06475	0.705332	33.3137	0.842105	1	1	3.14317	4.35306	8.53054	9.75598	0.0993916	0.135796	0.0371184	0.0143718	0.115983	0.129017	0.166303	0.199529	0.266913	0.213036	0.104772	0.145102	0.13329	0.152437	0.136754	0.157399	2.13e-06	0.0840628
Caco-2_Non-treated	803	112	160	642	171	626	161	634.027	165.607	1.43918	0.856777	11.9416	1	0.7	0.694841	17.3113	15.8114	4.12311	1.91673	2	8.80282	8.92721	1.52777	45.0061	0.848485	1	1	10.3726	8.62963	38.4175	24.7565	0.2718	0.200181	0.0915751	0.0198935	0.947217	0.0456428	0.438345	0.27112	0.576562	0.29254	0.265964	0.221273	0.343013	0.22104	0.338711	0.220379	0.0359028	0.155436
Caco-2_Non-treated	804	77	126	671	174	657	165	663.675	168.312	1.80564	0.782475	9.90149	1	0.611111	0.55382	13.6338	13.3417	2.82843	1.51172	1.41421	8	8.48955	-1.51553	41.799	0.785714	1	1	8.04025	11.3577	17.4691	24.1686	0.160746	0.293877	0.0532418	0.0195924	0.551221	0.0333984	0.364836	0.38339	0.388291	0.38339	0.22334	0.315492	0.226871	0.313878	0.242009	0.313096	0.0930415	0.258088
Caco-2_Non-treated	805	73	99	720	169	709	160	714.425	163.822	1.28086	0.773941	9.64088	1	0.737374	0.780724	12.5857	12.0416	3.60555	1.75277	2	7.15871	7.97002	1.39751	34.2782	0.858824	1	1	3.44776	6.11108	8.51345	13.9596	0.0875568	0.178379	0.0296687	0.0150886	0.340865	0.0516909	0.252026	0.230343	0.252026	0.246354	0.107743	0.190971	0.116623	0.191228	0.116618	0.194408	0.0263878	0.137246
Caco-2_Non-treated	806	967	1786	1005	175	967	128	984.417	154.117	2.26348	0.804786	35.0888	1	0.541433	0.441797	49.2639	50.3289	12.0416	4.26704	3.60555	31.0519	29.2413	0.600493	165.847	0.801824	1	1	26.3163	32.3463	262.16	225.077	0.155079	0.213324	0.0959725	0.0217028	4.54419	0.453474	0.430288	0.311654	0.66472	0.318303	0.177813	0.218556	0.271106	0.232758	0.234439	0.235009	0.0124574	0.136701
Caco-2_Non-treated	807	78	120	1041	171	1029	161	1034.97	165.551	1.27228	0.617423	9.96557	1	0.65	0.785991	11.7807	12.53	4	1.7838	1.41421	9	9.26711	0.960839	35.3137	0.866667	1	1	5.32964	6.84276	17.4906	16.782	0.154343	0.199012	0.0698413	0.022374	0.314695	0.141247	0.298174	0.27352	0.529431	0.279588	0.166551	0.213836	0.224238	0.215154	0.219297	0.210057	0.0200369	0.138177
Caco-2_Non-treated	808	55	80	1068	171	1060	161	1063.89	165.764	1.12621	0.85521	8.36828	1	0.6875	0.887932	11.9167	10.8167	3	1.58585	1.41421	5.64618	6.17619	-0.466499	27.8995	0.901639	1	1	5.85517	3.93357	17.5404	8.7688	0.216069	0.144355	0.072287	0.0123222	0.347097	0.0749329	0.373876	0.189989	0.640055	0.195978	0.234207	0.157343	0.318916	0.159433	0.331263	0.164995	0	0.101493
Caco-2_Non-treated	809	1114	2214	122	190	81	136	105.728	165.957	2.33186	0.864033	37.6615	1	0.503162	0.428843	56.8493	58.8982	11.4018	4.5598	4.12311	31.9628	28.6199	-0.338581	180.675	0.773611	1	1	44.0893	21.171	392.386	132.984	0.176071	0.0899021	0.102563	0.0300852	5.51371	3.09567	0.826383	0.252727	0.826383	0.252727	0.265598	0.127536	0.352232	0.119375	0.249826	0.114947	0	0.0323821
Caco-2_Non-treated	810	331	567	318	181	291	160	304.773	170.018	2.17031	0.810827	20.5291	1	0.583774	0.460765	29.3307	27.7849	5.83095	2.57979	2.23607	18.656	17.1669	1.31115	95.0122	0.759174	1	1	14.521	17.7155	66.9119	69.9732	0.150675	0.18253	0.0487183	0.0304138	0.812905	1.01031	0.352385	0.284786	0.498661	0.330048	0.174951	0.21344	0.202151	0.211399	0.195609	0.209826	0.0371227	0.13434
Caco-2_Non-treated	811	101	190	820	169	801	159	808.297	162.713	2.01948	0.858668	11.3401	1	0.531579	0.495176	17.9345	18.4391	3.60555	1.67917	1.41421	9	9.19202	-1.37738	50.6274	0.759398	1	1	5.6299	5.29414	14.3812	12.1182	0.115026	0.104666	0.0302794	0.0155396	0.318344	0.254437	0.254711	0.196879	0.263746	0.196879	0.125109	0.117647	0.142388	0.119982	0.146039	0.118432	0.0124613	0.0772852
Caco-2_Non-treated	812	80	121	825	170	814	159	818.862	164.15	1.25506	0.563609	10.0925	1	0.661157	0.796772	11.413	11.4018	4	1.87158	2	8.85438	9.42764	-1.20988	35.5208	0.851064	1	1	4.04909	3.90883	11.2015	9.69159	0.110144	0.107532	0.0310134	0.0148685	0.277538	0.258379	0.226872	0.181468	0.257885	0.181468	0.126534	0.122151	0.140018	0.121145	0.136518	0.12238	0.0478651	0.0707596
Caco-2_Non-treated	813	175	360	781	181	761	163	770.371	171.469	1.91355	0.906171	14.9271	1	0.486111	0.522588	24.5047	22.2036	4.12311	2.00413	2	11.888	10.3633	-0.869539	64.8701	0.795455	1	1	7.28042	7.99421	24.4336	24.5723	0.10867	0.123156	0.0318714	0.0173136	0.779728	0.152679	0.229793	0.204143	0.305984	0.204143	0.127727	0.140249	0.13962	0.140413	0.139809	0.139477	0	0.064954
Caco-2_Non-treated	814	126	294	563	174	542	160	550.643	167.611	2.28219	0.886077	12.666	1	0.428571	0.438175	22.1478	21.1896	3.16228	1.63191	1.41421	10.956	10.2663	1.22011	60.1127	0.715909	1	1	13.1485	7.32989	40.7392	17.5144	0.240054	0.124559	0.0788828	0.0157135	0.208709	0.10659	0.490851	0.195884	0.587066	0.196203	0.257815	0.143723	0.323327	0.139003	0.315265	0.139166	0.0932931	0.103086
Caco-2_Non-treated	815	339	609	811	179	782	158	794.549	168.956	3.17807	0.70779	20.7757	1	0.55665	0.314657	27.6195	28.4605	6.40312	2.29836	2	20	19.511	1.48413	116.355	0.736957	1	1	13.8369	13.7676	51.4641	45.4297	0.121124	0.116944	0.0348018	0.0170391	0.220094	0.0548937	0.250064	0.192427	0.262274	0.220181	0.129317	0.128669	0.151812	0.134011	0.154702	0.134719	7.11e-06	0.0801741
Caco-2_Non-treated	816	167	322	1098	174	1075	160	1084.43	166.467	1.96699	0.817213	14.5819	1	0.518634	0.50839	21.192	22.2036	4.47214	1.96804	2	12.1391	12.2137	-1.4384	64.2487	0.752252	1	1	13.5059	8.85102	43.6101	24.3564	0.177047	0.124167	0.0728998	0.0229609	1.29237	0.562189	0.504776	0.221349	0.55728	0.221349	0.221408	0.145099	0.261138	0.145847	0.237371	0.146235	0.00122318	0.0800994
Caco-2_Non-treated	817	181	380	1287	175	1267	156	1276.52	167.094	2.17184	0.528757	15.1808	1	0.476316	0.460439	19.9455	20.8087	5	1.93589	2	16.7056	16.9292	-0.96052	70.2843	0.715415	1	1	13.4851	1.45344	52.3114	3.83088	0.169481	0.00365846	0.104764	0.0147729	1.48899	1.11997	0.506232	0.0759121	0.626131	0.085017	0.217502	0.0234425	0.289013	0.0211651	0.274244	0.0193755	0.0246734	0
Caco-2_Non-treated	818	105	210	420	177	405	163	410.695	169.371	1.48151	0.832543	11.5624	1	0.5	0.674987	16.2861	18.4391	4.47214	1.95411	2	9.08943	9.02184	-0.680921	44.2132	0.820312	1	1	4.71442	5.79732	13.8208	15.5082	0.0979339	0.132754	0.0361416	0.016023	0.171538	0.140884	0.217348	0.206569	0.231267	0.219214	0.120882	0.148649	0.131627	0.147697	0.138227	0.148451	9.61e-06	0.0756405
Caco-2_Non-treated	819	90	150	530	175	515	165	522.689	169.433	1.41263	0.848422	10.7047	1	0.6	0.7079	15.5775	14.3178	3.60555	1.75555	1.41421	8.94427	8.24548	1.39614	39.9706	0.818182	1	1	3.94795	5.07139	11.4968	13.3484	0.0831551	0.132217	0.0402931	0.0177705	0.202633	0.189288	0.267165	0.208224	0.267165	0.208224	0.112799	0.144897	0.127742	0.148316	0.136754	0.152298	0.0112428	0.0902205
Caco-2_Non-treated	820	141	304	1075	179	1056	163	1064.96	171.766	1.73344	0.927194	13.3988	1	0.463816	0.576887	23.5412	21.095	4	1.90597	2	9.47473	8.81807	-0.98792	55.4203	0.774725	1	1	12.0978	9.03133	41.1077	25.757	0.202203	0.159312	0.0869389	0.0238417	1.10736	0.593802	0.576073	0.241198	0.64445	0.257243	0.241955	0.180627	0.291544	0.182674	0.292802	0.182851	0.0578808	0.109951
Caco-2_Non-treated	821	268	437	255	183	232	164	242.828	174.019	1.71081	0.67427	18.4724	1	0.613272	0.584517	22.6496	24.1868	7	2.71594	2.23607	17.7795	16.7264	-1.10351	75.9056	0.834891	1	1	7.39397	3.34882	33.8425	12.5575	0.0949942	0.0211849	0.0324894	0.0244861	0.412994	2.19726	0.260808	0.140866	0.260808	0.140866	0.108735	0.0492474	0.126278	0.0468565	0.127473	0.0411396	6.37e-06	0
Caco-2_Non-treated	822	74	130	741	177	728	167	733.743	170.73	1.24098	0.700328	9.70668	1	0.569231	0.805816	11.7428	12.1655	4	1.80521	1.41421	8.04984	8.38225	1.31757	33.9706	0.880952	1	1	3.12601	4.99813	8.99818	12.1258	0.0875561	0.141941	0.0317435	0.0224805	0.188532	0.172319	0.179986	0.231213	0.228336	0.231213	0.107794	0.172349	0.121597	0.163863	0.123085	0.16443	0.0202778	0.123516
Caco-2_Non-treated	823	74	168	817	180	805	166	810.676	172.486	2.09539	0.917665	9.70668	1	0.440476	0.477238	17.7051	14.8661	3	1.42009	1	7.41999	7.03518	-0.63305	44.1421	0.718447	1	1	5.43507	5.12696	11.4618	9.49029	0.118813	0.115317	0.040293	0.0143143	0.137649	0.19233	0.245187	0.178967	0.290364	0.178967	0.135877	0.128174	0.154889	0.128247	0.159961	0.126439	0.0495826	0.066267
Caco-2_Non-treated	824	84	176	889	183	878	167	882.143	175.071	2.27516	0.876988	10.3418	1	0.477273	0.43953	17.9488	16.1245	2.82843	1.41872	1	8.49706	8.62463	0.318774	49.0061	0.677419	1	1	5.38308	6.04194	10.7241	11.2992	0.0991489	0.119479	0.0310138	0.0151535	0.329435	0.110921	0.221982	0.210864	0.26545	0.210864	0.119624	0.134265	0.127668	0.134515	0.130163	0.134527	0.00171298	0.0835267
Caco-2_Non-treated	825	129	288	945	177	927	161	935.698	168.395	1.93741	0.899238	12.8159	1	0.447917	0.516153	20.5896	19.7231	4.12311	1.80375	1.41421	9.18356	9.00713	0.871642	56.0416	0.821656	1	1	6.89304	10.2471	23.8364	27.0849	0.138221	0.187649	0.0466422	0.0225805	0.485909	0.134365	0.291579	0.283517	0.377045	0.298642	0.140674	0.209125	0.184779	0.209961	0.187061	0.208666	0.018319	0.14893
Caco-2_Non-treated	826	452	756	1121	179	1094	151	1107.1	164.111	1.77561	0.442054	23.9897	0	0.597884	0.563187	26.3428	28.4253	9.43398	3.43434	3	22.4522	23.6292	0.476344	100.426	0.823315	1	1	10.5489	9.44885	66.401	46.614	0.108674	0.0859873	0.0371178	0.0170419	0.913878	0.540467	0.201958	0.180739	0.338711	0.194083	0.118527	0.106167	0.146905	0.103128	0.144328	0.101191	0.0310181	0.050628
Caco-2_Non-treated	827	182	336	202	182	181	166	192.731	173.033	2.18544	0.718197	15.2227	1	0.541667	0.457574	19.7174	20.6155	5	2.0378	2	13.8636	13.7202	-1.32549	70.6985	0.764706	1	1	9.56931	4.81374	31.5796	13.7373	0.124794	0.0602644	0.0478633	0.0141999	0.959426	0.513088	0.332369	0.118294	0.332369	0.141282	0.151894	0.0764086	0.173514	0.0754795	0.175587	0.076557	0.0354165	0.00849684
Caco-2_Non-treated	828	490	780	239	182	200	162	218.014	171.196	2.18843	0.905684	24.9777	1	0.628205	0.456948	40.1275	38.4708	7	3.0263	2.82843	19	17.0122	1.53361	116.083	0.774092	1	1	15.5133	4.70163	91.8595	21.6609	0.13798	0.0130418	0.0483566	0.0298055	2.20486	6.44362	0.307704	0.140794	0.355811	0.141318	0.152091	0.0460944	0.187468	0.044206	0.184622	0.0388631	0.049579	0
Caco-2_Non-treated	829	116	220	1032	176	1012	165	1022.12	170.267	1.81636	0.903971	12.153	1	0.527273	0.550552	19.8443	19.2354	3.60555	1.77893	1.70711	8.48875	8.4853	-1.33558	51.4558	0.811189	1	1	7.7495	10.5746	28.7282	27.9838	0.179983	0.219906	0.0776603	0.0227782	0.111334	0.140643	0.374366	0.301081	0.520154	0.307765	0.176125	0.240332	0.247657	0.24124	0.236144	0.242685	0	0.155084
Caco-2_Non-treated	830	91	192	1240	183	1228	167	1233.96	173.681	1.78483	0.919172	10.7641	1	0.473958	0.560278	18.6601	17.0294	3.16228	1.60218	1.41421	7.15542	7.34941	0.603315	45.1777	0.764706	1	1	6.394	1.8617	17.3694	4.19992	0.125033	0.0334528	0.0557998	0.0127866	0.493686	0.361016	0.388036	0.104494	0.459831	0.104494	0.155951	0.0454073	0.190873	0.046153	0.183152	0.0475726	0.0232012	0
Caco-2_Non-treated	831	433	800	91	192	66	160	78.6836	175.64	2.11695	0.666319	23.48	1	0.54125	0.472377	28.544	31.5753	8.06226	3.22646	2.82843	22.2989	21.2844	0.662075	107.326	0.785844	1	1	27.089	13.6328	168.957	62.3111	0.193909	0.123116	0.142613	0.0192268	2.7575	0.32727	0.740917	0.214457	0.740917	0.238692	0.294446	0.148183	0.390202	0.143905	0.285484	0.144807	0.00440601	0.0940409
Caco-2_Non-treated	832	703	1312	378	186	337	154	354.485	166.815	2.88609	0.678473	29.918	1	0.535823	0.34649	38.3195	40.6079	10.0499	3.42499	3	30.7257	28.1505	-1.34262	159.675	0.779379	1	1	18.0114	25.5443	120.268	123.145	0.124304	0.149521	0.0457875	0.0221845	0.533403	0.484278	0.259591	0.327442	0.419296	0.327442	0.127741	0.181165	0.171079	0.17517	0.168016	0.173184	0	0.0915966
Caco-2_Non-treated	833	71	121	370	176	359	165	363	170	1.2311	0.57271	9.50789	1	0.586777	0.812283	11.0504	10.8167	3.60555	1.72226	1.41421	8.43338	9.05862	0.619185	33.1421	0.855422	1	1	4.53644	5.21742	12.1401	12.7538	0.139505	0.16159	0.0358974	0.018801	0.259764	0.0992729	0.259591	0.224507	0.290848	0.246325	0.156429	0.179911	0.170987	0.179631	0.174853	0.180926	0.051288	0.13067
Caco-2_Non-treated	834	591	1184	880	194	848	157	862.878	173.288	1.94393	0.847395	27.4315	1	0.499155	0.514421	40.035	38.6264	8.48528	3.5738	3.16228	23.322	21.2571	-0.619156	120.154	0.769531	1	1	23.7691	13.3976	183.872	76.6462	0.138229	0.113466	0.0886395	0.0159098	2.86148	0.630763	0.758007	0.182213	0.758007	0.219372	0.228549	0.128824	0.311121	0.129689	0.203431	0.12911	0.0341977	0.0637209
Caco-2_Non-treated	835	102	196	965	177	951	163	957.922	169.902	1.62168	0.883822	11.3961	1	0.520408	0.616645	17.1237	17.0294	4	1.82758	1.41421	7.88893	8.01087	-0.865301	45.5919	0.836066	1	1	6.10347	8.71647	18.3663	22.4926	0.141404	0.204227	0.0339477	0.0179807	0.570465	0.0282044	0.305743	0.259396	0.405132	0.279276	0.152587	0.217912	0.180062	0.220516	0.173871	0.219929	0.0578879	0.176146
Caco-2_Non-treated	836	227	400	457	185	437	165	446.013	173.568	1.7402	0.796994	17.0007	1	0.5675	0.574648	22.8982	22.6274	5.65685	2.44039	2	15.3803	13.8303	0.978661	70.4558	0.785467	1	1	8.99422	8.8366	36.4982	30.1623	0.123574	0.113462	0.0373629	0.0178404	0.472581	0.455538	0.232731	0.193804	0.288898	0.202614	0.136276	0.133888	0.160785	0.132874	0.156785	0.133454	0.0542221	0.0752319
Caco-2_Non-treated	837	130	221	491	179	474	166	482.315	172.069	1.43306	0.799752	12.8655	1	0.588235	0.697808	17.3374	16.2788	4.47214	2.04015	2	9.91055	10.4082	1.26209	48.3848	0.849673	1	1	5.14949	5.61842	19.4814	17.7285	0.114054	0.120579	0.0368785	0.0172222	0.362198	0.346553	0.204894	0.19788	0.287434	0.225594	0.119756	0.130661	0.149857	0.136373	0.150442	0.134377	0.0447032	0.0615806
Caco-2_Non-treated	838	60	78	514	175	501	169	506.383	171.817	1.3496	0.902298	8.74039	1	0.769231	0.740958	13.8511	12.3693	3	1.55845	1.41421	5	5.9714	1.52426	31.8995	0.869565	1	1	3.28065	3.62354	8.04189	7.69663	0.0930424	0.11135	0.0373626	0.0142571	0.22786	0.0417084	0.220271	0.17522	0.297926	0.17522	0.113126	0.12495	0.134031	0.128277	0.130405	0.131861	0.0109911	0.0843251
Caco-2_Non-treated	839	44	64	663	177	655	169	657.75	172.705	1.04792	0.577888	7.48482	1	0.6875	0.954271	8.45348	8.06226	3	1.55927	1.20711	6.64078	6.89902	0.607107	24.0711	0.862745	1	1	4.52825	6.47873	10.4651	13.0274	0.193896	0.27358	0.0488384	0.0221894	0.172696	0.106538	0.343103	0.353916	0.402445	0.353916	0.20583	0.294488	0.237842	0.296078	0.244203	0.301151	0.0637391	0.23095
Caco-2_Non-treated	840	144	247	997	183	978	170	988.444	175.854	1.55267	0.787067	13.5406	1	0.582996	0.644052	18.6066	18.9737	5	2.06981	2	11.3009	11.4778	1.38727	53.0061	0.827586	1	1	14.489	11.5917	56.6822	34.7562	0.304528	0.223008	0.0964566	0.0203942	0.160914	0.15334	0.629067	0.298855	0.633951	0.313131	0.301855	0.241494	0.393627	0.241363	0.400984	0.239814	0.021988	0.158862
Caco-2_Non-treated	841	110	220	1038	181	1018	170	1028.41	174.991	1.8821	0.911709	11.8345	1	0.5	0.531323	20.0417	19.0263	3.16228	1.67471	1.41421	7.9197	8.23387	-1.19264	51.0061	0.743243	1	1	8.51504	11.5372	22.8892	27.1687	0.162399	0.225079	0.0434655	0.0214303	0.0750164	0.147756	0.363138	0.305617	0.39463	0.309994	0.181171	0.245473	0.208084	0.246988	0.206598	0.249002	0.0744836	0.199545
Caco-2_Non-treated	842	337	528	1140	183	1116	161	1127.78	172.941	1.71346	0.540849	20.7143	1	0.638258	0.583615	23.4689	26.1725	8.48528	3.1598	2.82843	18.9607	19.7402	1.27983	85.1838	0.830049	1	1	7.63691	8.29942	49.5552	38.1169	0.0993948	0.0949368	0.0385897	0.0177546	0.599635	0.539567	0.212957	0.165182	0.590236	0.176551	0.103201	0.112154	0.147048	0.113106	0.135178	0.113873	0.0190618	0.0498912
Caco-2_Non-treated	843	256	408	1261	180	1237	163	1249.54	171.703	1.45973	0.774413	18.0541	1	0.627451	0.685058	23.6799	24.0416	6.7082	2.7509	2.23607	15.6221	14.9818	-1.56521	68.5269	0.864865	1	1	10.1362	1.44162	70.9436	5.43866	0.184626	0.00724301	0.0808303	0.0127581	0.363309	0.489664	0.394391	0.0651121	0.698909	0.0658922	0.171799	0.0244342	0.277123	0.0212448	0.257639	0.0195563	0.00757241	0
Caco-2_Non-treated	844	48	72	34	178	25	170	28.75	173.646	1.01373	0.714145	7.81764	1	0.666667	0.986452	9.45944	8.94427	3.16228	1.5976	1.41421	5.8	6.62158	-1.08858	24.7279	0.90566	1	1	2.99896	2.81767	8.00847	6.65006	0.137983	0.122694	0.0341841	0.0168672	0.0812154	0.0959266	0.197567	0.180858	0.246652	0.186082	0.142807	0.134175	0.166843	0.138543	0.175593	0.140622	0.057392	0.0870194
Caco-2_Non-treated	845	613	1482	552	193	513	155	532.861	171.525	3.38754	0.713218	27.9374	1	0.41363	0.295199	39.9194	43.909	8.24621	2.92069	2.23607	26.8328	27.9812	0.501077	161.539	0.664859	1	1	28.3556	19.6529	152.879	86.3406	0.163744	0.123184	0.072897	0.0171231	2.38277	0.296691	0.541883	0.195795	0.661792	0.207663	0.20254	0.140378	0.249395	0.140849	0.223208	0.140124	0.00782219	0.0845831
Caco-2_Non-treated	846	388	675	711	186	686	159	698.108	173.433	2.18665	0.504917	22.2265	1	0.574815	0.457321	26.2415	30.8058	8	2.92123	2.23607	23.8301	22.6508	-0.813859	103.255	0.725234	1	1	11.2559	20.93	60.9602	92.1009	0.116486	0.212773	0.0417696	0.023825	0.49086	0.346312	0.315272	0.330134	0.385107	0.363818	0.123691	0.23	0.157114	0.237373	0.155326	0.238448	0.00489821	0.146162
Caco-2_Non-treated	847	232	400	731	183	706	167	716.552	172.983	2.09479	0.834256	17.187	1	0.58	0.477375	24.9382	24.3311	5.38516	2.28926	2	14.3285	13.7504	-1.54437	78.1482	0.738854	1	1	7.43892	13.1847	31.5513	45.1835	0.0976904	0.172638	0.0368775	0.022064	0.694106	0.670426	0.257645	0.268468	0.365094	0.278874	0.10781	0.191083	0.135997	0.194756	0.133592	0.194914	0.0141746	0.124752
Caco-2_Non-treated	848	212	350	978	182	964	157	969.887	169.703	2.15094	0.884697	16.4294	1	0.605714	0.464913	25.993	24.5153	5	2.14315	2	12.2808	12.1171	0.174782	75.6985	0.765343	1	1	10.4429	15.953	42.0731	49.1565	0.138223	0.21615	0.0639872	0.0156197	1.50091	0.184186	0.365336	0.317706	0.408559	0.317706	0.155864	0.238104	0.198458	0.23187	0.192186	0.23134	0	0.182247
Caco-2_Non-treated	849	65	99	1047	178	1036	169	1041.12	172.969	1.24857	0.550154	9.09728	1	0.656566	0.800919	10.3521	10.7703	3.60555	1.69455	1.41421	7.84465	8.64466	-1.51945	31.935	0.833333	1	1	5.11907	5.88383	13.8116	13.5238	0.149639	0.185405	0.0588523	0.0188011	0.181252	0.231736	0.285964	0.276793	0.470823	0.285994	0.182824	0.210137	0.212486	0.208059	0.210384	0.209998	0.0437172	0.145204
Caco-2_Non-treated	850	139	260	1205	181	1185	168	1194.96	173.59	1.62112	0.858501	13.3034	1	0.534615	0.616859	19.6054	21.0238	5	2.06972	2	9.73534	10.0539	1.26896	53.2132	0.832335	1	1	16.4688	2.88917	59.2431	8.90087	0.338232	0.0515516	0.0780229	0.0137071	0.585286	0.0656202	0.588293	0.0978922	0.692567	0.100344	0.350401	0.0614716	0.426209	0.064035	0.447267	0.0649599	0.139698	0.0179051
Caco-2_Non-treated	851	69	96	1230	177	1218	169	1223.42	172.797	1.21973	0.792006	9.37302	1	0.71875	0.819853	12.2059	11.7047	3.60555	1.72525	1.41421	7	7.45188	-1.43227	32.5208	0.884615	1	1	3.78517	1.27301	12.669	2.85441	0.108366	0.0273299	0.0783883	0.0109773	0.783847	0.189929	0.270088	0.0771515	0.391211	0.0809425	0.130523	0.0438968	0.183609	0.0413683	0.170942	0.0425399	0	0.0113726
Caco-2_Non-treated	852	550	1260	273	194	238	158	254.911	177.678	2.91675	0.823826	26.4628	1	0.436508	0.342848	41.22	39.1152	7.28011	2.81049	2.53225	24.7667	23.3653	-0.522205	141.983	0.658683	1	1	14.9466	17.5082	80.3702	82.1326	0.108914	0.114411	0.0358974	0.0362271	0.594587	1.17835	0.257884	0.259708	0.341882	0.260177	0.119573	0.140066	0.146128	0.149332	0.145789	0.14977	0.0232079	0.0420098
Caco-2_Non-treated	853	116	195	1012	182	999	167	1004.93	174.25	1.25869	0.466322	12.153	1	0.594872	0.794475	13.2568	14	5	2.15281	2	11.6487	11.7272	0.741487	42.8345	0.865672	1	1	5.05535	8.44047	26.1411	27.3251	0.143111	0.216394	0.0810745	0.0202141	0.220512	0.151206	0.326254	0.290201	0.561907	0.290258	0.140426	0.234457	0.225354	0.235561	0.236144	0.234686	0	0.163901
Caco-2_Non-treated	854	610	1536	58	197	10	165	33.2672	179.592	4.71914	0.868371	27.8689	1	0.397135	0.211903	47.3207	48.0833	8.06226	2.58764	2	28.338	23.4671	1.2479	190.196	0.634755	1	1	24.3892	24.3926	102.139	85.4977	0.133831	0.123612	0.0344361	0.016684	0.100267	1.17994	0.275226	0.220341	0.348238	0.220341	0.143466	0.143486	0.167441	0.14016	0.166557	0.139217	0	0.0827293
Caco-2_Non-treated	855	93	154	331	183	317	172	322.409	176.226	1.47769	0.738138	10.8817	1	0.603896	0.676734	14.313	14.7648	4	1.779	1.41421	9.94396	9.65624	1.43276	41.5563	0.808696	1	1	6.44148	8.13439	18.3502	20.0756	0.157025	0.198698	0.0371186	0.0186135	0.479247	0.128338	0.265459	0.280237	0.389748	0.280237	0.169513	0.214063	0.197314	0.215867	0.192436	0.216368	0.0324822	0.167767
Caco-2_Non-treated	856	364	806	344	184	313	158	327.681	169.437	2.15065	0.921777	21.5281	1	0.451613	0.464975	36.3288	34.6699	6.08276	2.6572	2.23607	16.1613	14.0854	0.922571	99.1838	0.781116	1	1	12.642	17.2444	60.5562	72.5547	0.119178	0.178509	0.0461582	0.0213577	0.758943	0.336984	0.330655	0.265305	0.345059	0.28186	0.142044	0.193758	0.166363	0.199326	0.16313	0.201921	0	0.100286
Caco-2_Non-treated	857	61	91	890	180	883	167	886	173.328	1.51753	0.858467	8.81292	1	0.67033	0.658966	13.5449	12.1655	3	1.50388	1	6	6.94678	0.00581998	34.1066	0.772152	1	1	2.7481	4.14662	6.78899	8.16056	0.079735	0.118645	0.031746	0.0140548	0.104432	0.0547413	0.170944	0.184356	0.265693	0.184356	0.0886483	0.133762	0.111295	0.13378	0.111725	0.136498	0.0170976	0.0853903
Caco-2_Non-treated	858	1038	2244	932	203	888	152	913.194	174.75	3.17939	0.552255	36.3541	1	0.462567	0.314526	47.2532	52.6308	10.0499	3.7312	3.16228	40.6471	39.3938	0.992417	203.646	0.701826	1	1	26.4768	28.8882	187.384	155.66	0.123328	0.125548	0.0529915	0.0221886	1.95206	1.40728	0.390969	0.293145	0.436395	0.293145	0.147093	0.16049	0.180524	0.149962	0.173884	0.14901	0	0.0559297
Caco-2_Non-treated	859	133	350	1082	182	1057	168	1070.71	176.436	2.3623	0.917488	13.0131	1	0.38	0.423316	23.4535	24.3311	4	1.72675	1.41421	11.0673	9.32894	-1.19165	62.8345	0.655172	1	1	17.4191	11.9502	47.1368	27.6622	0.295977	0.191795	0.0636137	0.0177709	0.783001	0.217237	0.496954	0.255019	0.610262	0.266819	0.30033	0.206038	0.354412	0.207986	0.369358	0.210196	0.116489	0.124933
Caco-2_Non-treated	860	84	143	1214	185	1203	172	1208.14	177.452	1.2517	0.832582	10.3418	1	0.587413	0.798911	14.2599	14.2127	4	1.82848	1.70711	7.96486	7.89859	0.878827	36.3492	0.848485	1	1	8.05085	1.68972	24.318	4.14056	0.189502	0.0363241	0.103783	0.0129961	1.20232	0.43793	0.437866	0.109318	0.676694	0.109318	0.243965	0.0512035	0.2895	0.0492923	0.287181	0.0478704	0	0.0110675
Caco-2_Non-treated	861	189	306	281	187	264	169	272.418	177.868	1.34029	0.472906	15.5126	1	0.617647	0.746106	16.9347	17.8045	6.08276	2.53177	2.23607	15.1789	14.9214	1.07154	56.4203	0.859091	1	1	7.02806	9.25003	28.6793	35.0464	0.116492	0.165021	0.034188	0.021402	0.437219	0.252586	0.279617	0.266166	0.282792	0.266166	0.137805	0.181373	0.151743	0.185431	0.152145	0.186222	0.0403044	0.104953
Caco-2_Non-treated	862	258	520	691	188	665	168	676.554	178.233	2.03968	0.828971	18.1245	1	0.496154	0.490272	25.945	29.1548	5.83095	2.44838	2	16.8322	14.5108	1.08167	81.3198	0.730878	1	1	13.2194	19.4842	57.9711	66.1514	0.166069	0.224009	0.0547009	0.0308645	0.722653	0.721496	0.350929	0.368403	0.542137	0.368403	0.176259	0.259789	0.224694	0.256401	0.22077	0.255131	0.0261302	0.17457
Caco-2_Non-treated	863	123	168	1152	185	1138	173	1144.91	177.626	1.36724	0.604006	12.5143	1	0.732143	0.731401	14.4722	14.8661	5	2.14075	2	11	11.5341	1.41528	45.9706	0.884892	1	1	5.25622	4.14555	18.1608	12.9769	0.122844	0.0919033	0.0295482	0.0148264	0.123637	0.350207	0.225153	0.160334	0.239575	0.164205	0.1282	0.101111	0.147649	0.105503	0.146032	0.105141	0.0405379	0.0610535
Caco-2_Non-treated	864	248	476	1185	187	1168	159	1176	172.468	1.85571	0.816949	17.7697	1	0.521008	0.538876	24.6089	28.1603	6.08276	2.49378	2.23607	15.5563	14.1922	0.394403	76.0477	0.815789	1	1	22.6225	4.20176	98.0022	17.8708	0.177051	0.0561776	0.158486	0.0153302	2.87936	0.423932	0.842008	0.11996	0.842008	0.142923	0.353477	0.0656525	0.39517	0.0720595	0.293779	0.070307	0.0500752	0.0234181
Caco-2_Non-treated	865	350	650	1306	187	1280	162	1292.05	172.863	2.60369	0.405987	21.11	1	0.538462	0.384071	23.701	25.9422	6.7082	2.58556	2.23607	22.5407	21.6599	-0.463363	107.012	0.729167	1	1	16.0774	5.84914	74.9498	22.3306	0.147505	0.0436356	0.0605617	0.018152	0.827742	1.25965	0.467649	0.142046	0.537251	0.142046	0.167473	0.0609285	0.214142	0.0638017	0.20172	0.0635288	1.03e-05	0
Caco-2_Non-treated	866	109	209	491	186	472	175	479.752	179.33	2.03798	0.890304	11.7806	1	0.521531	0.490683	19.5586	18.1108	4.12311	1.71225	1.41421	9.91076	8.90633	-1.50961	52.8345	0.746575	1	1	5.76238	5.01406	15.4265	12.1386	0.100865	0.0928293	0.0379731	0.0183292	0.155101	0.156927	0.254467	0.154545	0.297935	0.172504	0.125269	0.109001	0.141528	0.111363	0.143478	0.113523	0.0188137	0.0566904
Caco-2_Non-treated	867	449	1080	619	185	579	158	597.094	171.131	2.77768	0.89876	23.9099	1	0.415741	0.360013	42.3174	39.1152	5.83095	2.52847	2.23607	22.1939	18.5536	1.34713	125.19	0.621884	1	1	27.4807	24.6333	151.466	105.39	0.23206	0.214532	0.100851	0.0211498	1.26303	0.870386	0.587304	0.313929	0.587304	0.33284	0.254451	0.228086	0.337342	0.234722	0.343959	0.236623	0.0420068	0.154254
Caco-2_Non-treated	868	487	832	653	195	621	169	635.786	179.606	1.8354	0.696194	24.9012	1	0.585337	0.544839	31.2849	31.1448	8.60233	3.43749	3	24.6453	22.458	-1.45991	105.983	0.782958	1	1	27.892	18.4982	191.333	98.3473	0.310872	0.181888	0.0892552	0.0202088	0.552039	0.444403	0.576562	0.273029	0.576562	0.280372	0.313393	0.207845	0.392881	0.201945	0.424792	0.201899	0.104279	0.131955
Caco-2_Non-treated	869	331	513	1283	188	1256	169	1269.41	178.746	1.8346	0.7557	20.5291	1	0.645224	0.545078	27.0969	26.4764	6.32456	2.7896	2.23607	17.2018	17.7463	1.51239	87.3553	0.795673	1	1	15.9566	3.78807	104.414	16.4809	0.223144	0.0301287	0.0824208	0.0182696	0.329613	1.63216	0.462761	0.146927	0.767526	0.146927	0.207229	0.0491957	0.315451	0.0497913	0.298417	0.0475186	1.4e-06	0
Caco-2_Non-treated	870	81	144	162	186	150	174	155.58	179.753	1.3006	0.879387	10.1554	1	0.5625	0.768875	15.0617	13.6015	3.60555	1.72138	1.41421	6.36396	7.17101	0.732756	36.3848	0.910112	1	1	4.9952	3.82557	16.0917	10.0362	0.158853	0.114393	0.0443245	0.0150531	0.35855	0.250358	0.236142	0.171496	0.316972	0.17814	0.161135	0.123406	0.198663	0.123903	0.203543	0.124761	4.58e-06	0.0277213
Caco-2_Non-treated	871	160	231	576	183	565	162	569.731	172.562	1.59086	0.895046	14.273	1	0.692641	0.628589	22.2567	20.6155	4.47214	2.12117	2	9.89949	9.92588	-0.0555052	56.5563	0.855615	1	1	7.95556	8.96792	32.9034	27.8026	0.143112	0.161094	0.058606	0.0162583	0.0425329	0.104034	0.484258	0.234137	0.489142	0.234137	0.152992	0.17246	0.205646	0.173766	0.199034	0.173552	0	0.116691
Caco-2_Non-treated	872	220	483	628	191	605	170	615.973	179.227	1.89369	0.792236	16.7366	1	0.455487	0.52807	23.1427	23.4094	5.09902	2.33703	2	15.2	14.122	-0.735685	72.3553	0.774648	1	1	17.2409	14.7147	70.3423	50.7515	0.236147	0.212093	0.0715505	0.0201711	0.918312	0.175688	0.580957	0.336046	0.580957	0.336046	0.273664	0.233567	0.319738	0.230689	0.310872	0.229608	5.36e-06	0.169584
Caco-2_Non-treated	873	54	88	448	185	437	177	441.704	180.296	1.46417	0.858251	8.29186	1	0.613636	0.682981	12.1602	11.1803	2.82843	1.43627	1	6.36396	6.24099	1.06017	31.5208	0.830769	1	1	4.37238	3.6148	9.41215	7.25343	0.140179	0.114648	0.0373615	0.020525	0.107686	0.234351	0.254465	0.193921	0.316736	0.193921	0.156157	0.1291	0.174299	0.134323	0.172413	0.133614	0.082304	0.0855319
Caco-2_Non-treated	874	176	400	508	189	488	169	496.375	178.614	1.88847	0.783729	14.9696	1	0.44	0.529528	20.6926	19.4165	4.47214	2.09879	2	14.5962	12.8522	-0.783242	64.6274	0.742616	1	1	7.28593	6.77185	24.0243	20.0178	0.1038	0.0965994	0.0314979	0.0191073	0.274523	0.821802	0.235908	0.174377	0.28255	0.17554	0.12562	0.116756	0.136502	0.113737	0.133832	0.116531	0.0464126	0.0450509
Caco-2_Non-treated	875	87	156	937	185	925	172	929.517	177.448	1.44624	0.742873	10.5248	1	0.557692	0.69145	14.0086	13.0384	3.60555	1.68835	1.41421	9.13009	9.37778	-0.47993	39.7635	0.783784	1	1	8.25588	6.6108	22.0205	14.4365	0.205437	0.147681	0.0520146	0.0179456	0.344089	0.104204	0.383154	0.24014	0.421982	0.24014	0.21726	0.173969	0.253109	0.165937	0.262275	0.16824	0.0991493	0.122516
Caco-2_Non-treated	876	859	1845	967	187	926	142	946.076	158.93	2.60456	0.538002	33.0713	1	0.465583	0.383942	40.3366	45.3542	12.2066	4.08168	3.16228	34.3949	34.0015	0.0355683	167.675	0.729202	1	1	22.0861	30.9847	142.296	181.46	0.120889	0.191303	0.0427298	0.0206897	1.59194	0.430877	0.381696	0.302243	0.465694	0.302243	0.14923	0.209356	0.165653	0.211245	0.162154	0.21202	0	0.131837
Caco-2_Non-treated	877	136	256	1021	187	1005	171	1013.33	179.993	1.39745	0.609148	13.159	1	0.53125	0.715588	15.5479	16.1555	5	2.21905	2	11.8113	12.3304	-0.812375	48.8701	0.819277	1	1	5.28877	9.91719	22.3359	33.621	0.111846	0.226858	0.0510378	0.0200124	0.52908	0.100972	0.265692	0.311973	0.385106	0.315812	0.128994	0.241883	0.164235	0.247214	0.161419	0.246868	0	0.155208
Caco-2_Non-treated	878	51	90	1178	186	1168	177	1171.92	181.549	1.10042	0.835625	8.05824	1	0.566667	0.908748	11.0028	10	3	1.58237	1.41421	5.36656	6.04382	0.993749	26.5563	0.894737	1	1	17.7721	1.88068	41.3308	4.01686	0.734569	0.0629138	0	0.0156716	0.127163	0.325934	0.842008	0.135723	0.842008	0.135723	0.807823	0.0854853	0.810408	0.0787619	0.842008	0.0794594	0.734569	0.0449327
Caco-2_Non-treated	879	122	180	139	186	127	171	132.615	177.82	1.45179	0.529635	12.4634	1	0.677778	0.688806	14.1871	15.2643	4.47214	1.98099	2	10.5215	12.0339	0.142511	47.1777	0.829932	1	1	6.33093	5.49865	20.5656	15.6308	0.12113	0.109252	0.0446851	0.019882	0.887175	0.520049	0.257392	0.183611	0.388283	0.183611	0.143885	0.124969	0.16857	0.128121	0.167774	0.127743	0.0246728	0.0482036
Caco-2_Non-treated	880	336	676	600	194	574	168	585.92	181.36	2.00203	0.754612	20.6835	1	0.497041	0.499493	27.9712	29.6816	8.06226	2.92604	2.23607	18.783	18.3539	0.850212	91.9411	0.809639	1	1	22.9381	17.6339	121.881	75.3129	0.284251	0.201093	0.0854701	0.025133	1.41928	0.491471	0.587304	0.289471	0.587304	0.307525	0.279732	0.215047	0.362742	0.224145	0.377292	0.225021	0.0547115	0.144263
Caco-2_Non-treated	881	262	448	880	198	864	170	871.282	184.191	1.93269	0.883768	18.2644	1	0.584821	0.517412	28.2712	29.5466	6	2.4784	2.23607	14.0671	13.2288	-0.363383	79.7696	0.791541	1	1	7.39881	8.59187	31.9487	31.6436	0.0852295	0.104402	0.0336996	0.0153925	0.499838	0.352261	0.248608	0.190349	0.279613	0.200131	0.107229	0.12452	0.121941	0.120777	0.127484	0.120766	0	0.0729657
Caco-2_Non-treated	882	81	160	1005	187	995	171	998.889	178.654	1.60229	0.931153	10.1554	1	0.50625	0.624108	17.9515	15.8114	3.16228	1.59741	1.41421	6.68844	6.54563	0.42558	40.3848	0.818182	1	1	5.75071	7.9119	18.0056	19.0898	0.133588	0.213225	0.0838828	0.0219842	0.876627	0.343267	0.324796	0.269653	0.556298	0.324403	0.164306	0.226054	0.222291	0.235676	0.215883	0.232067	0.0390821	0.160665
Caco-2_Non-treated	883	164	315	1083	192	1062	177	1071.3	183.921	2.02036	0.914621	14.4503	1	0.520635	0.494962	24.7994	21.9317	5	1.97497	2	11.7237	10.0267	-1.14053	64.5269	0.75576	1	1	17.1705	11.7821	57.3575	34.8209	0.281325	0.191791	0.0730159	0.02041	0.927613	0.27545	0.527967	0.284646	0.574364	0.284646	0.312192	0.214221	0.349741	0.212322	0.349211	0.215414	0.0852352	0.140532
Caco-2_Non-treated	884	51	90	1122	185	1113	175	1116.06	180.176	1.37566	0.766898	8.05824	1	0.566667	0.726925	10.793	11.4018	3.16228	1.50193	1	6.87165	6.92659	0.69658	29.6924	0.761194	1	1	3.06804	3.30598	5.89624	6.007	0.0847428	0.104774	0.0318681	0.0156859	0.137833	0.0763436	0.235903	0.165676	0.235903	0.165676	0.109573	0.118071	0.115613	0.117784	0.115634	0.117406	0.0515316	0.0768367
Caco-2_Non-treated	885	218	459	214	194	187	177	202.087	184.161	2.42625	0.902288	16.6603	1	0.474946	0.412159	28.0764	29.5296	5.38516	2.11977	2	12.0748	12.1047	1.15432	81.5269	0.759582	1	1	11.4264	5.61977	38.3576	17.6993	0.126259	0.0650414	0.0481074	0.0163973	1.86179	0.424341	0.349706	0.130152	0.351171	0.141181	0.156527	0.0769832	0.175952	0.0811897	0.177053	0.080917	0	0.0316876
Caco-2_Non-treated	886	366	650	334	204	308	179	322.098	191.107	1.64884	0.598523	21.5872	1	0.563077	0.606487	24.8607	26.9258	8.544	3.25234	2.82843	20.2466	19.916	-0.621105	87.0833	0.853147	1	1	10.2264	13.7692	61.4421	72.2584	0.126501	0.179544	0.0398058	0.0186537	0.912732	0.405207	0.276439	0.26028	0.321616	0.276779	0.140088	0.188619	0.167875	0.197427	0.171188	0.198173	0.0244286	0.109187
Caco-2_Non-treated	887	127	280	470	198	456	178	463.008	186.008	2.27448	0.865329	12.7162	1	0.453571	0.439661	20.803	20.5913	3.16228	1.65089	1.41421	11.47	10.4266	0.37785	60.2487	0.709497	1	1	6.67269	5.38142	16.2908	12.4459	0.0976887	0.0825078	0.0302817	0.0161465	0.143391	0.408425	0.218566	0.146679	0.220275	0.168514	0.121322	0.097844	0.128274	0.0979993	0.130165	0.0992608	0.0359048	0.0215473
Caco-2_Non-treated	888	960	1880	840	207	800	160	819.301	186.16	1.9558	0.705533	34.9615	1	0.510638	0.5113	42.4634	47.1699	13.8924	5.00208	4.24264	31.755	30.0928	-0.535817	153.604	0.825451	1	1	15.4668	17.1954	144.697	130.112	0.108427	0.119811	0.0420014	0.0160449	1.24116	0.247058	0.243961	0.201773	0.375834	0.208955	0.112896	0.125514	0.150726	0.135534	0.149217	0.135782	0	0.0825752
Caco-2_Non-treated	889	231	360	968	190	948	172	957.541	180.407	1.64548	0.773929	17.1499	1	0.641667	0.607724	22.4725	21.2603	5.65685	2.5005	2.23607	13.6553	14.2312	-1.15152	69.1127	0.833935	1	1	9.63792	13.5833	49.2225	49.8658	0.159717	0.193773	0.0535977	0.0222849	0.593974	0.209433	0.262521	0.309423	0.473761	0.309423	0.160632	0.226388	0.213085	0.215869	0.209782	0.213954	0.0219904	0.173472
Caco-2_Non-treated	890	181	312	993	189	967	177	978.685	183.055	1.70557	0.931089	15.1808	1	0.580128	0.586316	25.7703	25.0799	4.47214	2.14919	2	10.107	9.40081	-1.47019	62.2843	0.85782	1	1	13.7711	14.1739	58.4169	46.7463	0.238165	0.237239	0.0777794	0.0199897	0.988215	0.0474395	0.428826	0.33601	0.556298	0.33601	0.255021	0.262479	0.322745	0.258267	0.315273	0.258235	0.0915826	0.214769
Caco-2_Non-treated	891	321	651	1212	193	1181	172	1194.17	183.199	2.25747	0.873014	20.2166	1	0.493088	0.442974	32.4721	32.2025	6.32456	2.50935	2.23607	17.5143	15.8365	1.39276	95.4264	0.74478	1	1	24.66	4.27577	129.612	18.3771	0.272111	0.044719	0.114164	0.0139901	1.1711	0.762961	0.586823	0.102977	0.691096	0.114659	0.297109	0.0515153	0.403776	0.0572497	0.420647	0.0573884	0.0652111	0
Caco-2_Non-treated	892	244	598	1325	194	1299	171	1310.11	181.365	3.90268	0.684751	17.6258	1	0.408027	0.256234	26.4309	27.8029	5	1.84221	1.41421	19.2397	19.2622	0.832582	109.391	0.568765	1	1	13.9971	9.42461	39.921	23.9625	0.116491	0.0825471	0.0446833	0.0173477	0.515236	0.700385	0.277661	0.168402	0.378762	0.189953	0.135894	0.0915011	0.163611	0.0982071	0.156537	0.0984109	0.0246721	0.0153297
Caco-2_Non-treated	893	148	300	408	185	388	170	396.716	177.608	1.8612	0.736651	13.7273	0	0.493333	0.537288	17.7963	19.105	4.47214	1.90209	2	12.8349	12.0351	1.33681	58.8345	0.791444	1	1	6.75885	8.21871	21.5403	22.7575	0.113557	0.139179	0.0339488	0.0140482	0.123412	0.243635	0.263986	0.202395	0.26399	0.23057	0.125164	0.152198	0.145542	0.153767	0.140918	0.153815	0.0234492	0.0959842
Caco-2_Non-treated	894	167	308	416	196	402	174	407.695	184.006	2.20188	0.890938	14.5819	1	0.542208	0.454158	22.914	22.4722	5	1.97361	2	10.8234	10.4058	-0.355589	67.9767	0.791469	1	1	6.70943	7.0239	21.7915	19.7502	0.10178	0.0974814	0.031746	0.0220975	0.381337	0.702345	0.204649	0.185922	0.248361	0.210777	0.117709	0.123226	0.130488	0.118265	0.131878	0.118994	0.0183246	0.0574207
Caco-2_Non-treated	895	176	252	509	198	495	180	501.83	188.761	1.35776	0.736376	14.9696	1	0.698413	0.736508	18.5754	18.0278	5.83095	2.48343	2.11803	12.5399	12.5676	-0.0810893	54.799	0.875622	1	1	5.22243	4.03003	22.118	15.1809	0.0950045	0.0675556	0.0276031	0.0182724	0.679407	0.705076	0.166311	0.131891	0.277911	0.147917	0.10658	0.0822455	0.12567	0.0862553	0.124064	0.0872093	0.0153952	0.0369011
Caco-2_Non-treated	896	588	980	764	200	736	165	750.515	179.94	2.18692	0.672637	27.3617	1	0.6	0.457265	33.749	34.3657	9.48683	3.54422	3	26.3667	24.9733	0.123003	127.119	0.785047	1	1	13.9699	18.9849	85.8512	101.025	0.104036	0.15226	0.040293	0.0192662	0.744189	0.445253	0.247131	0.251217	0.290361	0.251217	0.12043	0.163663	0.146005	0.171811	0.147748	0.172005	0.0124613	0.0976612
Caco-2_Non-treated	897	122	195	805	189	792	174	798.574	181.311	1.43907	0.704007	12.4634	1	0.625641	0.694893	15.7735	15.2315	4.47214	1.99097	2	11.1598	11.2023	-0.666042	46.9706	0.853147	1	1	5.56398	5.50482	17.3162	16.2708	0.111356	0.117559	0.0310116	0.0153761	0.144325	0.0146842	0.186332	0.177927	0.284494	0.192679	0.132476	0.131067	0.141936	0.133367	0.146032	0.130953	0.0732607	0.0943816
Caco-2_Non-treated	898	67	91	912	188	899	181	905.209	183.627	1.22164	0.854107	9.23618	1	0.736264	0.818574	13.1982	12.1655	3.60555	1.69347	1.41421	6	6.86436	1.40578	32.0711	0.881579	1	1	6.31416	4.23908	15.3048	9.25222	0.179613	0.123417	0.04884	0.0148947	0.228018	0.226756	0.305987	0.18722	0.378758	0.202028	0.210472	0.141303	0.228429	0.138093	0.219051	0.140189	0.13993	0.0931385
Caco-2_Non-treated	899	92	143	1063	190	1050	179	1056.16	183.63	1.55129	0.789623	10.823	1	0.643357	0.644624	14.6555	14.1421	4	1.77857	1.41421	8.89415	8.99252	1.22501	42.3492	0.793103	1	1	5.99681	8.16667	18.8281	19.6645	0.155561	0.197111	0.0559219	0.0173279	0.0300327	0.131475	0.230286	0.277652	0.421007	0.30476	0.157811	0.214912	0.204653	0.213745	0.199029	0.213747	0.0608112	0.168728
Caco-2_Non-treated	900	238	325	1239	188	1214	175	1225.46	181.126	1.65809	0.867053	17.4078	1	0.732308	0.603102	25.8752	26.4008	5.09902	2.45387	2.11803	12	12.8914	1.42401	70.4203	0.878229	1	1	10.2597	2.6903	56.0485	10.4537	0.149087	0.0307547	0.0793651	0.0123959	0.433111	0.725135	0.411235	0.0848348	0.538708	0.104919	0.160309	0.0420359	0.235498	0.0439231	0.2359	0.0432703	2.21e-06	0
Caco-2_Non-treated	901	193	336	1336	191	1312	177	1322.63	184.347	1.91089	0.905737	15.6759	1	0.574405	0.523316	25.1698	25.0799	5.09902	2.21727	2	10.6716	10.668	1.26813	68.0772	0.810924	1	1	6.15099	5.18761	27.6357	19.4101	0.0997014	0.0831064	0.0443223	0.0179425	0.895569	0.70744	0.215637	0.15021	0.285719	0.198887	0.102517	0.0864601	0.14319	0.10057	0.145793	0.0998449	0	0.0245316
Caco-2_Non-treated	902	944	1512	191	203	155	161	171.435	183.383	2.09122	0.619003	34.669	1	0.624339	0.478191	40.3185	43.8634	12.0416	4.58619	4	34.3736	31.6657	-0.185937	157.504	0.839111	1	1	16.4217	11.9887	160.4	99.5314	0.116247	0.0781949	0.0525013	0.0267139	0.491597	1.59356	0.287189	0.213191	0.392927	0.213191	0.118998	0.0868745	0.169915	0.105436	0.165819	0.107311	0	0.00973625
Caco-2_Non-treated	903	83	140	295	189	281	179	286.928	183.133	1.34976	0.697135	10.28	1	0.592857	0.740872	12.7218	13.6015	4.12311	1.80264	1.41421	8.53815	9.12078	1.56885	37.5208	0.83	1	1	4.42205	6.58857	11.5927	16.3384	0.112646	0.180553	0.0305248	0.0175619	0.151575	0.0565313	0.192685	0.224702	0.248604	0.269797	0.126344	0.188245	0.139671	0.196848	0.13676	0.19671	0.0573956	0.127839
Caco-2_Non-treated	904	59	88	728	190	717	182	721.441	185.661	1.3051	0.803481	8.66724	1	0.670455	0.766226	11.6492	10.4403	3	1.58574	1.41421	6.24716	6.93513	1.34733	31.1066	0.842857	1	1	2.37122	4.98752	6.68388	10.6458	0.072782	0.166225	0.0399267	0.0160248	0.473946	0.0341607	0.186091	0.226595	0.217104	0.226595	0.0846866	0.178126	0.113286	0.180438	0.114907	0.177502	0	0.111881
Caco-2_Non-treated	905	46	64	30	191	22	183	25.8913	186.217	0.940275	0.681711	7.65304	1	0.71875	1.06352	8.95908	8.60233	3.60555	1.64702	1.41421	5.65685	6.55466	-0.704057	23.3137	0.958333	1	1	2.87261	2.83677	7.40825	6.50952	0.133337	0.120776	0.0297942	0.0198675	0.178979	0.110873	0.203424	0.214742	0.271554	0.214742	0.143631	0.141839	0.161049	0.141511	0.156536	0.143486	0.0791259	0.0940244
Caco-2_Non-treated	906	393	725	239	201	210	176	223.008	186.519	1.84389	0.745118	22.3692	1	0.542069	0.542332	29.0746	29.1204	7.61577	3.05945	2.82843	21.0792	19.3908	1.32611	95.4264	0.823899	1	1	12.8644	4.99449	75.927	24.2127	0.141949	0.0435643	0.0520122	0.0186701	1.66418	1.49597	0.332368	0.125797	0.416373	0.13215	0.154993	0.0601746	0.193199	0.0616099	0.195611	0.0640509	0.0139279	0
Caco-2_Non-treated	907	56	98	285	191	271	184	277.536	187.054	1.65302	0.922932	8.44402	1	0.571429	0.604952	14.2912	13.3417	2.82843	1.41965	1	4.9029	5.50158	-1.39367	34.1066	0.848485	1	1	3.63517	5.55868	7.57457	10.5674	0.096223	0.167819	0.0373626	0.0242775	0.205371	0.263798	0.24372	0.237812	0.24372	0.266266	0.117264	0.179312	0.13526	0.188704	0.13212	0.192097	0.0341961	0.121984
Caco-2_Non-treated	908	399	780	318	199	288	173	302.895	185.261	2.41379	0.590542	22.5394	1	0.511538	0.414287	26.8482	30.0832	7.61577	2.84334	2.23607	21.9135	21.6667	-1.14743	110.012	0.748593	1	1	12.8883	17.1021	62.171	71.1497	0.116004	0.157608	0.0393112	0.0214513	0.827873	0.702098	0.274729	0.263597	0.298416	0.279357	0.131514	0.174511	0.155817	0.17832	0.155315	0.179652	0.00904396	0.0967368
Caco-2_Non-treated	909	79	132	613	193	601	182	605.937	187.076	1.12269	0.563666	10.0293	1	0.598485	0.890718	11.2872	12.083	4.24264	1.8969	1.41421	8.3205	9.32327	0.672203	33.3848	0.88764	1	1	9.39965	6.61552	27.3613	18.1915	0.310872	0.213898	0	0.0173654	0.188742	0.069348	0.379004	0.277918	0.379004	0.286276	0.335702	0.236269	0.346346	0.230272	0.379004	0.233737	0.214168	0.202255
Caco-2_Non-treated	910	328	667	949	204	926	175	936.585	188.97	2.76758	0.715693	20.4358	1	0.491754	0.361327	26.6597	29.7321	6.7082	2.44226	2	20.9101	18.6196	0.0375335	106.805	0.683333	1	1	17.4514	19.0414	72.1838	62.4255	0.167777	0.170039	0.0527455	0.0187624	1.05186	0.338725	0.36631	0.295395	0.52797	0.295395	0.179911	0.196304	0.220073	0.190322	0.218813	0.188711	0	0.148372
Caco-2_Non-treated	911	667	1147	1115	199	1078	168	1093.45	182.886	2.3632	0.710776	29.1419	1	0.581517	0.423155	37.4608	42.19	10	3.56068	3	27.7289	26.3506	-1.12784	140.74	0.78563	1	1	24.1996	18.464	177.108	98.234	0.166006	0.126039	0.0923092	0.0204897	2.96614	1.39744	0.592923	0.217906	0.666193	0.272939	0.193597	0.147712	0.265529	0.147277	0.242859	0.145231	0.00293572	0.081384
Caco-2_Non-treated	912	163	266	1256	190	1237	176	1245.8	182.577	1.58454	0.774423	14.4062	1	0.612782	0.631097	18.7881	18.4391	5	2.2282	2	12.3927	11.8866	-1.48904	56.9706	0.819095	1	1	9.72323	2.31588	37.8138	8.26709	0.158429	0.0312384	0.0680183	0.0178964	0.145906	0.905845	0.390975	0.105184	0.56509	0.1123	0.186985	0.0445361	0.231987	0.0507183	0.2243	0.0541125	0.0278496	0
Caco-2_Non-treated	913	110	165	78	190	63	179	69.9364	184.336	1.5565	0.777358	11.8345	1	0.666667	0.642468	15.7461	15	4	1.84656	2	9.30109	9.90521	1.36255	46.3848	0.839695	1	1	6.67592	5.83135	22.1832	16.3221	0.153738	0.132674	0.0493285	0.0162364	0.385909	0.102711	0.314052	0.185932	0.343356	0.210113	0.162827	0.142228	0.201665	0.148382	0.206848	0.147731	0.0329773	0.0780554
Caco-2_Non-treated	914	545	980	357	213	329	178	341.516	193.035	2.30726	0.747837	26.3423	1	0.556122	0.433415	35.5417	35.7771	7.81025	3.08112	2.82843	26.183	23.5955	-0.465675	125.705	0.746575	1	1	15.1535	19.3489	89.7215	96.7274	0.124303	0.15532	0.0374842	0.0217395	1.23027	0.579703	0.23639	0.273801	0.3265	0.273801	0.134102	0.17123	0.164627	0.177481	0.166304	0.174575	0.00928247	0.0795633
Caco-2_Non-treated	915	1101	2538	463	204	409	157	431.468	184.229	3.12774	0.640916	37.4411	1	0.433806	0.319719	48.6165	53.7587	12.083	4.11015	3.60555	41.9525	37.3186	1.27987	208.024	0.671341	1	1	24.1238	20.2636	174.419	125.444	0.121131	0.0930806	0.0362624	0.0205596	0.28849	0.734624	0.275955	0.189634	0.382425	0.221383	0.129005	0.108362	0.158419	0.113936	0.158007	0.115556	6.32e-06	0.02148
Caco-2_Non-treated	916	260	465	498	197	467	182	482.631	188.65	2.38744	0.914468	18.1946	1	0.55914	0.418858	30.8241	30.8058	6.08276	2.28211	2	12.9249	12.4732	1.33495	88.3198	0.780781	1	1	8.80054	6.72146	35.2529	22.2671	0.100865	0.0638345	0.034188	0.0217804	0.473428	1.11717	0.214418	0.165841	0.268386	0.165841	0.111399	0.0850817	0.135588	0.0856426	0.133344	0.0845227	0.0214999	0.0257957
Caco-2_Non-treated	917	550	900	530	206	505	170	517.702	186.491	2.07201	0.756398	26.4628	1	0.611111	0.482624	34.3674	36.4005	9	3.51863	3	24	22.4801	0.270904	119.669	0.79023	1	1	13.695	13.3226	88.4355	70.0198	0.119663	0.10512	0.0405372	0.0217588	0.6065	0.716414	0.237859	0.227731	0.355802	0.231004	0.129198	0.125685	0.160792	0.127309	0.160196	0.126321	0.00635982	0.0687814
Caco-2_Non-treated	918	484	888	579	193	542	169	559.277	182.11	2.68436	0.810609	24.8243	1	0.545045	0.372528	35.7786	36.1248	7.28011	2.87734	2.23607	21.0718	20.9515	1.55758	127.776	0.746914	1	1	29.4418	19.8339	151.96	91.1554	0.237372	0.152747	0.0774094	0.033808	1.57002	1.21028	0.523086	0.287747	0.629068	0.29276	0.265242	0.178684	0.313968	0.188338	0.307457	0.192888	0.0171047	0.0989096
Caco-2_Non-treated	919	192	342	787	190	768	172	776.635	180.479	1.57775	0.331538	15.6353	1	0.561404	0.633814	16.5713	18.1108	6.08276	2.43561	2.23607	14.1421	15.6341	-1.08547	61.6985	0.860987	1	1	8.51576	7.28158	32.8162	25.3647	0.127473	0.118351	0.0451628	0.0148703	0.85284	0.20144	0.319903	0.204857	0.336997	0.204857	0.160675	0.137388	0.170918	0.132108	0.167536	0.131827	0.0295632	0.0774192
Caco-2_Non-treated	920	42	56	1118	191	1111	183	1113.74	186.952	0.957938	0.535174	7.31273	1	0.75	1.04391	8.02969	7.81025	3.16228	1.58159	1.41421	5.81378	6.78302	-0.504953	22.4853	0.913043	1	1	1.65139	2.68589	4.70401	5.63165	0.0754632	0.119924	0.0344322	0.0123694	0.111682	0.0461549	0.156782	0.163465	0.225158	0.163465	0.0825695	0.134295	0.112	0.134087	0.105744	0.137057	0	0.114798
Caco-2_Non-treated	921	199	377	1149	193	1120	180	1134.62	185.312	2.60416	0.948126	15.9177	1	0.527851	0.384001	31.292	28.8617	4.24264	1.90316	2	11.1018	9.94756	1.49798	80.6985	0.672297	1	1	9.03416	9.54891	26.0423	25.7868	0.0976854	0.11373	0.0339438	0.016066	0.727535	0.294555	0.243715	0.19094	0.243715	0.19094	0.122083	0.129039	0.130866	0.129582	0.132113	0.130007	0.0402966	0.0745401
Caco-2_Non-treated	922	92	192	404	198	392	182	398.337	188.533	1.81151	0.839338	10.823	1	0.479167	0.552027	16.6031	15.1327	3	1.59443	1.41421	9.38462	9.02559	0.264208	45.7635	0.71875	1	1	5.2021	5.386	12.1473	11.6029	0.104274	0.105376	0.0324786	0.021238	0.313714	0.662761	0.1817	0.188207	0.237621	0.188207	0.123859	0.128238	0.132036	0.126119	0.133578	0.126983	0.0153942	0.0626891
Caco-2_Non-treated	923	42	90	606	195	597	185	600.429	189.619	1.33622	0.907897	7.31273	1	0.466667	0.74838	11.8883	10.6301	2.23607	1.3592	1	4.58929	4.98351	0.612556	26.5563	0.823529	1	1	7.72294	5.1993	14.8261	9.72002	0.310872	0.216384	0	0.0163189	0.216268	0.0851919	0.379004	0.282416	0.379004	0.284233	0.351043	0.236332	0.353002	0.231429	0.379004	0.230732	0.308918	0.199256
Caco-2_Non-treated	924	160	285	631	204	616	185	622.763	193.556	1.37225	0.874718	14.273	1	0.561404	0.728729	21.0591	20.2485	5.09902	2.27532	2	10.2859	10.2059	0.5019	52.5269	0.914286	1	1	11.4391	9.44601	42.2828	35.1535	0.244205	0.197077	0	0.0234912	0.60659	0.239551	0.310872	0.279331	0.310872	0.298016	0.266026	0.219675	0.264267	0.219709	0.244205	0.220568	0.21149	0.159974
Caco-2_Non-treated	925	129	288	646	201	628	185	636.822	191.659	1.55356	0.934786	12.8159	1	0.447917	0.643685	22.0432	20.8087	4.24264	1.95927	2	7.07107	7.83	-0.89343	50.1838	0.889655	1	1	12.6573	7.37851	40.8929	25.5352	0.244205	0.180106	0	0.0167933	1.31621	0.107708	0.453727	0.248659	0.453727	0.274825	0.324546	0.189193	0.316999	0.197948	0.244205	0.198306	0.244205	0.134008
Caco-2_Non-treated	926	46	72	745	193	737	184	741.37	187.696	1.1236	0.631136	7.65304	1	0.638889	0.889998	9.0177	8.544	3.16228	1.52715	1.20711	7	6.99477	0.298469	25.4853	0.867925	1	1	3.36793	4.52389	7.7405	9.07332	0.13334	0.178764	0.034188	0.0213905	0.208322	0.170567	0.209775	0.242391	0.271802	0.24485	0.146432	0.196691	0.168272	0.197246	0.167528	0.197697	0.0869424	0.138295
Caco-2_Non-treated	927	104	143	888	193	875	182	881.298	186.087	1.45164	0.621596	11.5073	1	0.727273	0.688875	13.4875	13.0384	4.47214	1.96332	2	10	10.5652	1.43264	43.5563	0.845528	1	1	4.26973	5.12906	14.9613	13.3415	0.0976837	0.111187	0.0515262	0.0193679	0.478932	0.147267	0.245425	0.193375	0.322836	0.193375	0.10948	0.131514	0.143859	0.128283	0.138221	0.127702	0	0.0566746
Caco-2_Non-treated	928	93	187	1290	193	1273	182	1280.43	186.624	1.71457	0.949077	10.8817	1	0.497326	0.583238	20.0737	18.0278	3	1.6302	1.41421	6.14619	6.3241	-1.09341	44.7635	0.815789	1	1	6.23261	3.77319	22.9443	8.83642	0.155561	0.0774529	0.0837591	0.0186845	0.624953	0.808067	0.262764	0.147748	0.681808	0.156724	0.155815	0.0943297	0.246713	0.0950152	0.220638	0.0983035	0.0373672	0.0354519
Caco-2_Non-treated	929	250	640	1324	199	1292	179	1304.65	190.156	3.00414	0.936421	17.8412	1	0.390625	0.332874	37.1364	33.6155	5.83095	2.17407	2	14.8241	13.0304	1.22774	97.1482	0.609756	1	1	12.1058	9.59067	43.3186	27.7291	0.128945	0.0979316	0.0451791	0.01463	1.85292	0.31547	0.271803	0.15812	0.350926	0.165324	0.137566	0.108985	0.173274	0.110916	0.166307	0.110553	0.0168548	0.0458737
Caco-2_Non-treated	930	110	208	652	203	639	187	646.327	193.855	1.41872	0.72319	11.8345	1	0.528846	0.704861	14.8852	15.5242	4.47214	1.9988	2	9.6	10.2804	-0.365203	44.2843	0.846154	1	1	12.4732	6.89247	38.2483	21.4576	0.244205	0.176791	0.170694	0.0204448	0.920715	0.257543	0.453727	0.256249	0.453727	0.264193	0.346477	0.191457	0.347712	0.195069	0.414899	0.193594	0.244205	0.0967277
Caco-2_Non-treated	931	79	150	1209	197	1194	187	1199.56	190.785	1.69086	0.88272	10.0293	1	0.526667	0.591416	16.4989	15.6525	3.16228	1.56334	1.41421	8.04113	7.75284	-1.30821	40.9706	0.752381	1	1	9.44456	1.74554	24.5934	4.10875	0.212342	0.036192	0.0954823	0.0154294	0.489427	0.749608	0.563624	0.0824972	0.672049	0.0859553	0.255258	0.0471767	0.311309	0.0520095	0.305993	0.054416	0.0652111	0
Caco-2_Non-treated	932	291	560	706	200	678	180	692.512	189.67	1.70567	0.739323	19.2487	1	0.519643	0.58628	24.8208	27.074	7.07107	2.75414	2.23607	17.22	16.7131	-1.54501	78.9767	0.819718	1	1	8.60633	14.4725	49.8986	62.7405	0.119422	0.19296	0.0504307	0.0231274	0.595637	0.175489	0.259344	0.287661	0.450071	0.322827	0.124729	0.209747	0.171473	0.215603	0.166795	0.217447	0	0.157269
Caco-2_Non-treated	933	127	308	919	198	897	184	909.157	190.205	2.47391	0.942558	12.7162	1	0.412338	0.404219	25.2773	24.6982	4.24264	1.71341	1.41421	9.59737	8.44368	1.16541	62.8345	0.682796	1	1	11.0248	13.0805	27.5849	30.4823	0.170516	0.152342	0.0513975	0.0729553	0.360198	1.83413	0.369723	0.505162	0.431755	0.505162	0.193418	0.229483	0.217204	0.240018	0.211115	0.208968	0.061792	0.10844
Caco-2_Non-treated	934	210	510	1000	197	966	182	984.262	189.471	2.6569	0.940378	16.3518	1	0.411765	0.376379	33.1963	33.1361	5	1.93133	2	12.4359	11.291	-1.41989	83.734	0.693069	1	1	18.0886	19.308	65.4808	54.045	0.220522	0.240342	0.0886447	0.0164108	0.30302	0.0316407	0.461548	0.323586	0.618326	0.3386	0.24444	0.260918	0.311813	0.257357	0.303062	0.255823	0.0327321	0.17238
Caco-2_Non-treated	935	594	1190	1054	211	1020	176	1039.17	189.938	2.18139	0.754253	27.501	1	0.49916	0.458424	35.9248	37.6431	9.89949	3.76223	3.16228	25.8732	23.5876	0.69553	127.604	0.802703	1	1	24.042	26.6558	164.873	145.431	0.208678	0.225376	0.0686127	0.0210607	0.805425	0.354806	0.505011	0.325105	0.588769	0.338781	0.214661	0.237998	0.277564	0.244834	0.27644	0.246465	0.0508066	0.166118
Caco-2_Non-treated	936	61	72	1060	196	1052	187	1055.46	190.951	1.14739	0.62351	8.81292	1	0.847222	0.871544	10.3024	10.6301	3.16228	1.67781	1.41421	7	8.05459	0.399552	29.6569	0.910448	1	1	4.1489	5.73489	12.0932	13.1133	0.137248	0.194375	0.0605617	0.0199927	0.217242	0.0187545	0.258125	0.252576	0.431751	0.268088	0.148175	0.204817	0.198249	0.214972	0.195976	0.21791	0.048357	0.146143
Caco-2_Non-treated	937	296	682	1243	205	1212	183	1226.63	191.845	2.7412	0.841626	19.4134	1	0.434018	0.364804	30.9702	30.4138	5.65685	2.28138	2	19.3747	16.7258	1.42006	100.977	0.665169	1	1	18.1223	4.13883	79.8616	14.7622	0.198794	0.0356073	0.0649555	0.0138758	0.978258	0.876647	0.583885	0.111431	0.673751	0.111431	0.199147	0.0454816	0.269803	0.0498725	0.265694	0.0494831	9.69e-06	0
Caco-2_Non-treated	938	313	621	1273	205	1246	182	1257.06	192.534	1.92175	0.707733	19.9631	1	0.504026	0.52036	25.5397	27.313	7	2.72873	2.23607	17.7483	18.0433	-0.97796	86.9411	0.792405	1	1	15.3973	5.24499	84.7663	20.0046	0.199151	0.0444084	0.0678862	0.0204201	0.304943	1.54437	0.472044	0.126441	0.6552	0.127915	0.199964	0.0681167	0.270819	0.0639125	0.264722	0.0648841	1.07e-05	0.0088924
Caco-2_Non-treated	939	809	1599	397	206	356	167	378.229	183.865	2.6285	0.701088	32.0944	1	0.505941	0.380446	42.2146	41.7852	10.0499	3.75398	3.16228	33.2009	30.1022	1.16662	163.468	0.724261	1	1	24.8014	22.9015	157.199	139.569	0.130405	0.151804	0.0576313	0.0206142	1.80738	0.787446	0.402448	0.243918	0.428822	0.262083	0.172232	0.159038	0.194312	0.17252	0.181935	0.17408	0.0234492	0.0652075
Caco-2_Non-treated	940	62	120	602	200	592	188	596.71	193.129	1.20398	0.862612	8.88487	1	0.516667	0.830579	12.7065	11.7047	3.16228	1.63479	1.41421	5.62226	6.42779	0.627941	30.6274	0.911765	1	1	8.34664	5.7325	21.5905	14.6386	0.310872	0.219175	0	0.0158868	0.265441	0.132362	0.379004	0.306236	0.379004	0.331261	0.347777	0.238854	0.348235	0.236106	0.379004	0.232649	0.310872	0.174907
Caco-2_Non-treated	941	354	690	787	201	757	178	770.26	190.599	2.60597	0.790758	21.2303	1	0.513043	0.383735	30.7145	30.4138	6.32456	2.46838	2.23607	19.3184	18.8012	1.37257	107.669	0.691406	1	1	15.2465	13.6633	69.6095	49.8887	0.153975	0.127624	0.0449328	0.0139127	1.29046	0.152196	0.310868	0.201852	0.366301	0.211386	0.158818	0.142326	0.196637	0.140929	0.201955	0.140859	0	0.0859345
Caco-2_Non-treated	942	108	208	1081	198	1065	185	1073.3	191.889	1.89124	0.748909	11.7265	1	0.519231	0.528753	15.807	15.5242	4.24264	1.77751	1.41421	11.4	10.4749	-1.23615	50.663	0.755245	1	1	13.6657	9.1023	39.8023	23.1436	0.319907	0.19743	0.0576313	0.018154	0.44122	0.139334	0.46252	0.267564	0.599272	0.267564	0.317806	0.211681	0.36854	0.214293	0.364596	0.212861	0.130409	0.146239
Caco-2_Non-treated	943	82	144	1139	196	1123	187	1131.62	191.122	1.47653	0.878809	10.2179	1	0.569444	0.677265	15.3373	15.5242	3.16228	1.67111	1.41421	7.49533	7.31854	-1.4557	39.0061	0.811881	1	1	3.67881	5.05119	10.094	12.3731	0.0884049	0.135975	0.0295453	0.0161667	0.388728	0.157074	0.209529	0.208019	0.251532	0.208019	0.1082	0.148564	0.123097	0.150891	0.12406	0.14874	0.0171005	0.113681
Caco-2_Non-treated	944	320	520	299	209	273	189	283.825	197.141	2.43441	0.652028	20.1851	1	0.615385	0.410777	25.073	26.9258	6.32456	2.51497	2.23607	19	19.0102	-1.47115	98.9411	0.780488	1	1	11.1424	12.5874	45.3773	44.1069	0.108677	0.120407	0.0327228	0.0171695	0.30266	0.481356	0.246646	0.23632	0.27937	0.23632	0.122443	0.138323	0.141804	0.137834	0.141152	0.140124	0.0153892	0.0556684
Caco-2_Non-treated	945	83	132	477	202	466	190	471.145	194.988	1.26926	0.42516	10.28	1	0.628788	0.787859	11.1973	11.4018	4.24264	1.86883	1.41421	9.28477	10.1349	-0.110235	36.3848	0.864583	1	1	3.68816	2.31857	10.7963	6.67341	0.106908	0.0604593	0.0256403	0.0194163	0.207557	0.140066	0.208311	0.151239	0.229801	0.151239	0.118973	0.0747927	0.130075	0.0804025	0.127358	0.0830098	0.0310215	0.0205442
Caco-2_Non-treated	946	74	132	585	198	573	187	578.149	192.446	1.20578	0.324839	9.70668	1	0.560606	0.829342	10.5954	11.6619	4	1.77456	1.41421	9.49711	10.0208	0.130984	33.4853	0.831461	1	1	7.60935	7.03185	20.5479	15.9708	0.222841	0.196879	0.0524974	0.021434	0.0763538	0.21639	0.368024	0.288265	0.507951	0.288265	0.237792	0.219745	0.277674	0.215822	0.284252	0.219971	0.0996479	0.136649
Caco-2_Non-treated	947	424	1020	685	201	651	171	664.507	185.625	2.11212	0.8727	23.2347	1	0.415686	0.473459	35.2196	38.0132	7.2111	2.93328	2.82843	18.3722	17.1962	0.924278	106.083	0.742557	1	1	21.1233	22.743	136.812	101.567	0.228084	0.217466	0.0947522	0.0219546	1.02111	0.331113	0.453727	0.327013	0.663249	0.349355	0.22235	0.2394	0.322671	0.239545	0.312335	0.238131	8.05e-07	0.153122
Caco-2_Non-treated	948	119	182	1111	200	1097	187	1103.82	193.109	1.56553	0.708361	12.3092	1	0.653846	0.638762	15.5474	16.2788	4.12311	1.9847	2	9.70143	10.9741	-1.16915	48.3848	0.815068	1	1	6.25454	5.85153	19.0133	16.007	0.118141	0.120464	0.0428607	0.0149143	0.349467	0.147205	0.262036	0.189216	0.315265	0.189315	0.145454	0.136082	0.159776	0.134513	0.159224	0.134581	0.0214961	0.0813688
Caco-2_Non-treated	949	371	672	275	214	254	182	264.208	198.447	2.0288	0.857843	21.7341	1	0.552083	0.492903	31.5608	32.2025	7.61577	2.90859	2.23607	17.784	16.2195	-0.262089	97.2548	0.789362	1	1	10.2298	15.1348	53.5033	70.3591	0.108308	0.16108	0.0356504	0.0280509	0.436219	0.864088	0.293289	0.269059	0.293289	0.297519	0.120351	0.178057	0.144214	0.189647	0.143109	0.189884	0	0.114409
Caco-2_Non-treated	950	142	342	627	208	608	190	615.901	197.972	1.59536	0.920952	13.4462	1	0.415205	0.626819	22.6156	21.6333	4	1.99019	2	9.71665	8.81274	0.760548	53.3553	0.763441	1	1	10.4614	9.54588	33.815	31.7117	0.21149	0.207297	0.0666667	0.0168861	1.18693	0.183273	0.310872	0.295278	0.310872	0.295278	0.237759	0.216952	0.238134	0.223322	0.244205	0.221327	0.144823	0.171638
Caco-2_Non-treated	951	270	529	723	200	700	177	710.922	189.248	2.03766	0.746752	18.5412	1	0.510397	0.490758	24.8279	25.807	6.32456	2.46954	2.23607	16.7728	16.5131	-0.740774	83.1482	0.803571	1	1	8.28824	14.2348	38.7277	53.547	0.106238	0.18187	0.0358999	0.0160049	0.275429	0.246756	0.215876	0.262103	0.279864	0.262103	0.113538	0.194997	0.143436	0.198322	0.143116	0.200429	0.00172035	0.133843
Caco-2_Non-treated	952	74	108	1249	199	1237	190	1243.69	194.392	1.26617	0.611819	9.70668	1	0.685185	0.78978	11.273	11.7047	4.12311	1.83421	1.41421	8	8.91691	1.43734	34.3137	0.902439	1	1	5.32372	1.20456	17.8925	2.96925	0.170098	0.0227211	0.0544605	0.0175448	0.21956	0.504145	0.36485	0.0969534	0.687683	0.0969534	0.171733	0.0388569	0.241791	0.0401249	0.220279	0.0404676	0.0652122	0.00377065
Caco-2_Non-treated	953	175	252	1297	199	1276	187	1286.27	192.651	1.5319	0.821978	14.9271	1	0.694444	0.652783	20.5685	20.0998	5.38516	2.29287	2	11	11.7142	-1.47795	58.0416	0.862069	1	1	9.44614	5.65822	49.1182	20.9904	0.173507	0.100497	0.0934041	0.0185145	0.779328	0.550747	0.48132	0.175616	0.675707	0.192151	0.185218	0.110946	0.280676	0.119945	0.248599	0.118301	0.0437172	0.0633173
Caco-2_Non-treated	954	101	140	565	200	551	190	557.475	194.604	1.21995	0.808999	11.3401	1	0.721429	0.819707	14.9933	14.4222	4.12311	2.00862	2	8.19288	8.8132	-1.19068	39.3492	0.90991	1	1	10.025	7.11407	34.8879	20.0091	0.256969	0.181394	0.0824184	0.0177316	0.79023	0.268875	0.44543	0.269013	0.627359	0.269013	0.286428	0.203259	0.345424	0.19811	0.379252	0.196085	0.125772	0.140104
Caco-2_Non-treated	955	82	288	605	207	587	191	594.402	197.829	2.36398	0.979483	10.2179	1	0.284722	0.423015	24.9253	21.9317	3	1.40837	1.41421	5.65685	5.02314	0.815224	49.3553	0.780952	1	1	10.4687	8.85903	23.888	18.3937	0.216732	0.202402	0.0681315	0.0230287	1.59139	0.122082	0.379004	0.284129	0.379004	0.304006	0.268427	0.227155	0.291317	0.224313	0.310872	0.229069	0.136767	0.153808
Caco-2_Non-treated	956	98	169	957	199	944	186	949.918	192.969	1.41149	0.44807	11.1704	1	0.579882	0.708472	12.3037	13.4536	5	1.95999	2	10.6066	10.9995	-0.661765	41.6924	0.803279	1	1	6.22526	9.00824	17.6785	21.3947	0.136638	0.199504	0.0478494	0.0174271	0.240432	0.0260155	0.273275	0.281326	0.318452	0.281326	0.155632	0.225206	0.180393	0.218313	0.187791	0.220118	0.0214957	0.182197
Caco-2_Non-treated	957	230	342	374	206	355	188	364.404	196.717	1.62474	0.687976	17.1127	1	0.672515	0.615482	21.1812	21.2603	5.83095	2.49783	2.23607	15.7841	15.3719	-1.16041	68.5269	0.824373	1	1	12.2344	9.59042	55.7156	38.5569	0.169967	0.142796	0.0730127	0.0255545	1.47713	0.629647	0.338956	0.230198	0.568501	0.249705	0.207363	0.16255	0.242242	0.167639	0.246892	0.168481	0	0.0966193
Caco-2_Non-treated	958	172	396	664	210	646	188	653.128	197.948	1.78698	0.906543	14.7986	1	0.434343	0.559604	25.0943	21.587	4	2.01608	2	12.2915	10.5926	-0.506439	62.1482	0.764444	1	1	16.4711	11.8357	60.3927	37.772	0.244205	0.197556	0.0857143	0.0220175	0.779056	0.444324	0.453727	0.309952	0.453727	0.32752	0.310775	0.223315	0.35112	0.219605	0.368013	0.221026	0.133346	0.153933
Caco-2_Non-treated	959	348	588	911	203	883	182	895.52	193.316	2.02997	0.76299	21.0496	1	0.591837	0.492617	27.8426	27.8029	6.40312	2.7405	2.23607	19.3747	17.9978	1.17572	94.2193	0.818824	1	1	15.042	15.9293	74.6392	58.7367	0.159711	0.128317	0.0481132	0.0205237	0.847343	2.28676	0.332122	0.577932	0.456414	0.577932	0.183439	0.19426	0.21448	0.168784	0.214173	0.143993	3.58e-06	0.0902971
Caco-2_Non-treated	960	211	360	1028	207	1013	183	1020.25	193.725	1.80855	0.850746	16.3907	1	0.586111	0.552928	23.5059	23.1948	5.83095	2.3664	2	13.6364	12.3542	-0.0808848	69.2487	0.778598	1	1	11.9078	16.191	51.3016	52.6902	0.171133	0.230149	0.0638584	0.020339	0.610445	0.260431	0.368257	0.316815	0.558977	0.338745	0.189013	0.257001	0.243136	0.249717	0.23163	0.248585	0.0449354	0.196219
Caco-2_Non-treated	961	457	810	160	200	130	173	144.867	187.503	2.04981	0.628898	24.122	1	0.564198	0.487851	28.5272	31.6228	10	3.44228	3	22	22.1796	0.657314	108.497	0.805996	1	1	16.8661	13.3011	101.051	68.5321	0.158067	0.132561	0.0627618	0.0192066	1.22165	0.473606	0.482789	0.218193	0.482789	0.239365	0.177538	0.140012	0.221117	0.149961	0.216608	0.150382	0.0276039	0.0523995
Caco-2_Non-treated	962	80	210	618	208	604	193	610.462	201.55	2.19183	0.9204	10.0925	1	0.380952	0.456239	19.4813	17.0294	3	1.46054	1.41421	7.73957	7.61678	0.556005	46.9411	0.695652	1	1	7.79156	8.48419	15.7959	18.4176	0.144823	0.207384	0.00805676	0.0209399	1.66888	0.0189703	0.310872	0.282628	0.310872	0.305397	0.210583	0.229302	0.197449	0.23022	0.144823	0.230434	0.136767	0.159714
Caco-2_Non-treated	963	314	682	985	206	954	184	965.653	194.825	2.74363	0.795907	19.9949	1	0.460411	0.364481	29.8306	30.3645	5.38516	2.24853	2	20.0023	18.06	1.53471	104.048	0.723502	1	1	21.386	22.2069	85.4421	76.0079	0.195733	0.220403	0.0793651	0.0219703	2.05474	0.44388	0.448848	0.308507	0.618326	0.321611	0.229957	0.238784	0.272109	0.242063	0.265696	0.24194	0.0156349	0.153534
Caco-2_Non-treated	964	74	121	1314	204	1303	193	1307.27	197.622	1.25616	0.73331	9.70668	1	0.61157	0.79608	12.293	12.2066	3.60555	1.76996	1.41421	7.94998	8.35794	-0.848343	34.1777	0.870588	1	1	3.26707	3.36117	10.5203	7.93831	0.10147	0.0922597	0.0356512	0.0171008	0.434389	0.148681	0.173876	0.159538	0.315268	0.159538	0.112658	0.115902	0.142166	0.107274	0.138224	0.103164	0.0385886	0.0728327
Caco-2_Non-treated	965	72	121	611	206	600	195	604.278	200.264	1.0768	0.726088	9.57461	1	0.595041	0.928679	11.823	10.8167	3.60555	1.81674	1.41421	7.04203	8.12954	0.661182	31.2132	0.935065	1	1	5.6056	5.79121	15.7875	16.3742	0.136767	0.206453	0.0666667	0.0198626	0.946177	0.096853	0.310872	0.304942	0.310872	0.304942	0.224224	0.231649	0.219271	0.22742	0.244205	0.223447	0.136767	0.173744
Caco-2_Non-treated	966	54	78	1226	201	1213	195	1218.67	197.315	1.33573	0.890648	8.29186	1	0.692308	0.748652	12.6492	12.1655	3	1.4811	1	5	5.7515	-1.56768	30.1066	0.870968	1	1	6.01707	1.61122	13.0132	3.10528	0.196103	0.0422566	0.0507937	0.0163533	0.531247	0.544766	0.327965	0.0962255	0.399033	0.10634	0.214895	0.0575436	0.240985	0.0575052	0.235663	0.0589026	0.0901196	0.0232107
Caco-2_Non-treated	967	171	260	97	202	77	189	87.5673	195.327	1.40109	0.861332	14.7555	1	0.657692	0.713732	21.1411	20.2485	5	2.30503	2	10.6296	10.7406	1.2961	54.8701	0.890625	1	1	17.3807	7.77861	69.4221	28.927	0.184259	0.153804	0.218069	0.016029	2.76265	0.146255	0.687922	0.208767	0.687922	0.225895	0.369803	0.165502	0.405977	0.169164	0.354467	0.167946	0.0246746	0.120479
Caco-2_Non-treated	968	138	210	357	210	343	195	348.957	201.355	1.2854	0.507622	13.2555	1	0.657143	0.777969	14.8039	15	5.38516	2.29241	2	12.2566	12.7547	0.0351995	47.2132	0.878981	1	1	5.14566	6.01733	21.418	19.7259	0.124057	0.124426	0.0295482	0.0189396	0.254877	0.209138	0.192677	0.200517	0.274972	0.211094	0.125504	0.146764	0.155203	0.142941	0.153605	0.141101	0.0559247	0.0807102
Caco-2_Non-treated	969	117	210	413	209	398	195	404.658	202.171	1.76456	0.778195	12.2053	1	0.557143	0.566712	16.674	16.4012	4	1.81451	2	11.3719	10.4717	0.449513	50.935	0.740506	1	1	5.18694	4.23631	14.817	10.3575	0.0884687	0.0693204	0.0372386	0.0184199	0.0414713	0.627214	0.254952	0.143419	0.254952	0.168981	0.108061	0.0882564	0.126641	0.0885255	0.121986	0.089904	0.0307813	0.0372532
Caco-2_Non-treated	970	145	325	464	205	439	192	449.655	197.138	2.7698	0.941082	13.5875	1	0.446154	0.361037	27.6305	25.2982	4	1.70427	1.41421	9.86561	9.34406	-1.3239	71.0416	0.653153	1	1	8.15406	6.89102	21.3954	16.6686	0.111851	0.0836527	0.0387054	0.0323061	0.47615	0.485765	0.269116	0.218948	0.269116	0.236536	0.125447	0.106016	0.147555	0.114956	0.144574	0.111128	0	0.0179944
Caco-2_Non-treated	971	323	552	551	207	528	183	539.864	194.737	1.78624	0.368026	20.2795	1	0.585145	0.559836	21.9967	23.7697	7.2111	2.90073	2.82843	19.8456	20.4529	-0.132757	85.1482	0.84555	1	1	16.8994	10.4415	97.5342	46.7003	0.204587	0.123015	0.0932809	0.0216779	1.17775	0.448101	0.528215	0.195074	0.714286	0.223315	0.225325	0.13922	0.301964	0.144583	0.28499	0.145503	0.0713151	0.0825259
Caco-2_Non-treated	972	92	182	667	208	654	194	660.533	200.511	1.59979	0.764803	10.823	1	0.505495	0.625083	15.1189	16.4012	3.60555	1.74322	1.41421	9.7648	9.74055	-0.931808	43.0061	0.773109	1	1	14.6297	8.42405	39.2031	20.9453	0.44567	0.206657	0.00805676	0.018976	0.0880049	0.0650856	0.453727	0.275989	0.453727	0.309286	0.395398	0.227677	0.42612	0.227666	0.44567	0.229606	0.164838	0.179702
Caco-2_Non-treated	973	255	448	866	208	834	194	847.984	199.651	2.44765	0.921605	18.0188	1	0.569196	0.408555	30.9548	31.7805	6.08276	2.24226	2	12.682	12.0145	-1.34977	88.5624	0.775076	1	1	9.34185	9.93739	37.2487	34.4988	0.110576	0.120354	0.0378463	0.0164577	0.246928	0.2213	0.270345	0.182908	0.307698	0.202746	0.118251	0.12579	0.146073	0.13529	0.140669	0.135615	0	0.0690178
Caco-2_Non-treated	974	295	544	311	224	294	192	301.305	207.559	2.10757	0.911935	19.3805	1	0.542279	0.474479	31.0953	31.257	6.08276	2.52443	2.23607	13.3427	12.7595	-0.247651	88.3909	0.797297	1	1	8.48625	9.91347	37.4902	37.7873	0.0926761	0.11134	0.0356518	0.0159737	0.504385	0.217865	0.209525	0.19433	0.246644	0.19484	0.108798	0.127096	0.127085	0.128093	0.13016	0.127118	0	0.0698601
Caco-2_Non-treated	975	290	638	389	216	360	194	375.61	203.555	2.48981	0.869854	19.2156	1	0.454545	0.401637	30.8405	29.4109	6.7082	2.41038	2	15.9494	15.2139	-1.13541	95.2548	0.705596	1	1	14.8868	11.0796	63.1705	41.2654	0.147498	0.120741	0.073018	0.0209092	1.90738	0.443102	0.424182	0.190829	0.43004	0.22017	0.181546	0.135117	0.217829	0.142294	0.209524	0.145142	0.0464126	0.0675118
Caco-2_Non-treated	976	189	288	491	208	473	192	482.233	199.587	1.437	0.707088	15.5126	1	0.65625	0.695895	18.9717	20	5.83095	2.4944	2.23607	13.9132	13.4154	-1.15052	58.4203	0.870968	1	1	5.90961	3.12177	25.2405	11.9493	0.096222	0.0424844	0.0390727	0.0192867	0.349244	0.709742	0.245432	0.150162	0.254467	0.163818	0.113646	0.060034	0.133548	0.063224	0.131878	0.0615798	0	0.0037386
Caco-2_Non-treated	977	153	360	602	214	584	194	592.281	203.706	1.52699	0.910699	13.9573	1	0.425	0.654882	22.2518	21.9545	4.24264	2.17015	2	7.77817	9.19157	0.726071	54.1838	0.921687	1	1	11.2357	9.66226	39.0317	35.0922	0.144823	0.211933	0.11623	0.0189277	1.75205	0.157518	0.379004	0.276366	0.379004	0.320965	0.255358	0.219597	0.255109	0.229361	0.252996	0.230969	0.136767	0.160053
Caco-2_Non-treated	978	146	225	224	208	209	193	215.877	199.719	1.29795	0.52305	13.6343	1	0.648889	0.770444	15.0269	14.4222	5.38516	2.33259	2	12.7279	12.8074	1.1028	48.799	0.879518	1	1	7.79222	3.05215	28.6172	10.9284	0.157762	0.0578102	0.0420024	0.0165683	0.782256	0.654081	0.386575	0.129335	0.386575	0.140871	0.181214	0.0709803	0.196008	0.0748518	0.201714	0.0737115	0.0437203	0.0129739
Caco-2_Non-treated	979	223	340	259	210	242	190	250.296	199.709	1.47467	0.555067	16.8503	1	0.655882	0.678118	19.0288	19.2354	6.40312	2.64264	2.23607	15.6978	15.8283	0.0828527	64.2843	0.871094	1	1	7.32495	12.0546	35.3515	50.8322	0.122837	0.206397	0.0358953	0.0227817	0.202188	0.2157	0.263981	0.309039	0.2779	0.309039	0.130803	0.215261	0.158527	0.227947	0.157023	0.229172	0.0295528	0.158879
Caco-2_Non-treated	980	165	308	687	207	665	193	676.055	199.503	1.72872	0.916259	14.4943	1	0.535714	0.578461	23.7525	22.8473	5	2.08484	2	9.30618	9.51494	-1.20418	59.8701	0.816832	1	1	15.145	11.3005	56.6955	35.8845	0.237058	0.201777	0.0858336	0.0170987	1.80275	0.119476	0.453727	0.275541	0.64152	0.282455	0.29125	0.217318	0.343609	0.217482	0.367893	0.218416	0.0498177	0.165929
Caco-2_Non-treated	981	148	238	769	212	752	198	759.446	202.912	1.51071	0.629153	13.7273	1	0.621849	0.661942	16.6436	16.6433	5	2.20938	2	13	12.9368	-1.19912	53.0061	0.836158	1	1	5.86119	6.85289	22.1001	21.1985	0.115025	0.126063	0.0356532	0.0167614	0.738595	0.0474299	0.200745	0.186751	0.296704	0.209818	0.124706	0.145806	0.149325	0.143233	0.148963	0.144125	0.0122111	0.101194
Caco-2_Non-treated	982	62	91	991	204	978	197	983.742	199.548	1.25854	0.85559	8.88487	1	0.681319	0.794571	12.8017	12.1655	3.16228	1.61227	1.41421	6	6.62688	-1.3359	31.3137	0.925373	1	1	8.56218	7.33675	23.0844	16.5813	0.252391	0.253364	0.0993877	0.0186134	0.436125	0.0569146	0.531145	0.328882	0.571684	0.328882	0.305792	0.262027	0.372329	0.26744	0.394639	0.266818	0.0888982	0.197594
Caco-2_Non-treated	983	181	460	1069	209	1046	189	1058.1	199.066	2.72052	0.830863	15.1808	1	0.393478	0.367577	24.19	24.7588	4.47214	1.87856	2	15.6464	13.4612	-1.06277	78.663	0.677903	1	1	13.6019	14.7417	47.9302	37.7381	0.168694	0.188908	0.0770436	0.0201786	0.852469	0.172328	0.413193	0.275646	0.625895	0.275646	0.191576	0.207629	0.264808	0.208498	0.232977	0.208152	0.0268674	0.133611
Caco-2_Non-treated	984	48	77	1093	204	1082	197	1086.71	199.979	1.27463	0.863756	7.81764	1	0.623377	0.784542	11.2121	10.4403	2.82843	1.47368	1.20711	5.36656	5.64989	-1.29263	27.7279	0.827586	1	1	5.14903	3.96575	13.2978	7.87701	0.176816	0.148497	0.0979243	0.0157432	0.357036	0.0753391	0.383653	0.205686	0.661553	0.224326	0.214543	0.16524	0.277038	0.164104	0.285729	0.165582	0.0696014	0.115878
Caco-2_Non-treated	985	182	304	245	205	226	189	235.214	196.934	1.36309	0.591812	15.2227	1	0.598684	0.733628	17.4371	19.3132	6.08276	2.51491	2.23607	14.0449	14.0556	-1.36219	55.8345	0.846512	1	1	6.73194	5.38798	28.6656	16.8979	0.118319	0.0582711	0.0417582	0.0295201	0.391021	1.39143	0.250061	0.212587	0.287432	0.224007	0.134639	0.10776	0.157503	0.0928459	0.158494	0.0824049	0.0420109	0
Caco-2_Non-treated	986	125	266	424	207	405	193	413.952	200.912	1.95281	0.88321	12.6157	1	0.469925	0.512081	19.7291	20.1246	4.24264	1.85199	2	9.39149	9.25251	0.977628	55.3848	0.776398	1	1	5.22914	3.05071	14.9444	7.66956	0.0907878	0.0418023	0.0284493	0.0191716	0.314862	1.10515	0.200739	0.124881	0.240788	0.124881	0.104583	0.0610142	0.119555	0.0613564	0.120519	0.0610289	0.0144141	0
Caco-2_Non-treated	987	212	352	646	212	624	196	635.731	203.844	1.28578	0.75206	16.4294	1	0.602273	0.77774	20.6334	21.095	6.7082	2.73061	2.23607	13.5484	13.5994	-1.13795	58.5269	0.902128	1	1	11.5735	10.969	50.3677	48.4621	0.244205	0.205772	0	0.0233743	0.172731	0.132758	0.244205	0.308978	0.244205	0.337907	0.236193	0.223857	0.237584	0.228595	0.244205	0.227894	0.21149	0.151325
Caco-2_Non-treated	988	98	171	1017	206	1008	187	1012.04	195.571	2.1155	0.941668	11.1704	1	0.573099	0.472701	21.2526	18.0278	3.16228	1.56064	1.41421	6.94595	7.1524	-0.155045	51.0416	0.742424	1	1	6.28166	11.5764	16.8931	26.021	0.124307	0.242606	0.0451703	0.0221628	0.445699	0.137742	0.270332	0.316034	0.333589	0.372408	0.142765	0.2631	0.172378	0.265521	0.169478	0.264717	0.0532449	0.207563
Caco-2_Non-treated	989	66	110	1076	205	1065	195	1070.65	199.409	1.45711	0.665912	9.167	1	0.6	0.68629	11.2936	12.0416	3.60555	1.66397	1.41421	7.77817	8.42533	0.817632	34.7635	0.825	1	1	9.3987	6.12382	22.5083	13.5631	0.293289	0.188654	0.0529932	0.016406	0.261777	0.0678042	0.431508	0.250008	0.478394	0.250008	0.31329	0.204127	0.341035	0.205502	0.347501	0.204451	0.1287	0.143359
Caco-2_Non-treated	990	247	418	1215	210	1196	188	1205.47	198.498	1.71244	0.699255	17.7339	1	0.590909	0.583963	22.1177	24.0832	7	2.70123	2.23607	16.9941	15.8113	-0.635814	72.9056	0.826087	1	1	14.9681	2.57172	73.2461	10.4702	0.184381	0.027659	0.103175	0.0154657	1.56948	0.68934	0.431756	0.0903535	0.658374	0.104303	0.233877	0.0401832	0.296543	0.0423895	0.27095	0.0411014	9.69e-06	0
Caco-2_Non-treated	991	131	234	1308	208	1290	195	1298.19	201.748	1.81512	0.825302	12.9149	1	0.559829	0.550928	17.9078	18.0278	5	1.98299	2	9.77542	10.1124	1.12003	54.663	0.829114	1	1	5.8235	5.10834	22.4514	12.7344	0.11887	0.0746985	0.0479854	0.0217477	0.572503	0.511587	0.21295	0.197664	0.475221	0.197664	0.123904	0.108688	0.171385	0.0972089	0.159225	0.0957206	0	0.05255
Caco-2_Non-treated	992	616	1232	807	218	779	174	792.414	198.339	2.74011	0.771219	28.0056	1	0.5	0.364948	37.8127	44.1475	10.0499	3.50254	3	26.3571	24.0704	0.0472738	145.64	0.724706	1	1	18.7774	17.4799	115.371	86.1831	0.135043	0.123902	0.0498066	0.0161266	0.872007	0.428421	0.321368	0.203966	0.422711	0.221578	0.146699	0.136562	0.187291	0.139908	0.188035	0.139379	6.71e-07	0.0728882
Caco-2_Non-treated	993	73	130	919	206	906	196	912.082	200.301	1.44313	0.745825	9.64088	1	0.561538	0.692936	12.51	12.1655	3.16228	1.64018	1.41421	7.90569	8.33342	-1.03787	36.3848	0.869048	1	1	6.28096	17.2722	17.8927	41.8886	0.18377	0.507339	0.0537253	0.0685911	0.276178	0.340776	0.313567	0.783748	0.468878	0.783748	0.202612	0.557168	0.245106	0.573816	0.225166	0.573442	0.103794	0.299874
Caco-2_Non-treated	994	827	2340	1198	245	1153	193	1175.56	215.895	4.26987	0.916359	32.4495	1	0.353419	0.234199	63.6686	62.8013	8.06226	2.86251	2.82843	27.5705	25.4901	-0.803219	210.652	0.638117	1	1	30.7937	11.895	186.851	55.2376	0.131876	0.0525884	0.076921	0.0142594	6.38369	0.360372	0.484259	0.133954	0.684751	0.148201	0.171076	0.0660835	0.225939	0.0667928	0.196346	0.0664725	0.00464478	0.0111263
Caco-2_Non-treated	995	274	437	1251	214	1228	195	1239.48	204.741	1.30812	0.675817	18.678	1	0.627002	0.764453	21.979	22.3607	7.28011	3.04384	2.82843	16.0425	16.2	1.32133	67.1127	0.913333	1	1	8.88045	1.96632	61.9103	8.38373	0.137499	0.0168534	0.0730159	0.0136846	1.40843	0.60975	0.388036	0.0942606	0.703555	0.0942606	0.153111	0.033902	0.22595	0.0305976	0.206364	0.0297518	0.0124688	0
Caco-2_Non-treated	996	324	627	1291	209	1258	190	1273.35	200.262	2.00833	0.880035	20.3108	1	0.516746	0.497925	31.2864	32.1403	7.2111	2.68622	2.23607	17.4981	14.8582	1.50313	90.4264	0.784504	1	1	18.4007	7.58035	109.645	35.0051	0.232973	0.0857521	0.1011	0.0209576	1.08372	0.261954	0.534556	0.176593	0.729921	0.195338	0.23292	0.0959538	0.338409	0.10804	0.321617	0.107161	0	0.0421699
Caco-2_Non-treated	997	325	1000	575	214	535	189	555.12	202.12	3.26059	0.976075	20.3421	1	0.325	0.306693	48.6972	44.2945	5	2.05513	2	11.7046	10.5883	-1.04524	115.397	0.701944	1	1	24.9195	15.9375	107.116	51.8825	0.233586	0.120941	0.0885158	0.0336832	0.965137	3.01382	0.486203	0.278611	0.742369	0.278611	0.251712	0.160985	0.329587	0.159638	0.31539	0.151669	0.0400556	0.0686854
Caco-2_Non-treated	998	79	117	1335	207	1322	198	1328.23	202.127	1.3158	0.823083	10.0293	1	0.675214	0.759993	13.6385	12.53	3.60555	1.71639	1.41421	7.21249	7.74557	1.39743	36.1421	0.858696	1	1	3.52924	3.89075	10.31	9.40883	0.107327	0.104289	0.0332112	0.016376	0.157056	0.274747	0.189501	0.167885	0.231259	0.19397	0.106947	0.117902	0.130507	0.119099	0.131015	0.12011	0	0.0631773
Caco-2_Non-treated	999	464	918	78	214	51	180	64.0216	195.159	2.3539	0.784678	24.306	1	0.505447	0.424826	33.1442	33.7343	7.81025	2.94955	2.82843	22.489	20.5462	0.522753	117.154	0.774624	1	1	18.9851	17.0402	106.056	81.2349	0.169485	0.155044	0.0590965	0.0209844	1.48496	0.825966	0.410267	0.243022	0.481329	0.261942	0.187971	0.168715	0.22857	0.175075	0.222233	0.176233	0.0298027	0.0870878
Caco-2_Non-treated	1000	161	306	503	214	485	197	493.286	203.627	1.66307	0.848335	14.3175	1	0.526144	0.601296	20.6101	21.9317	5	2.22604	2	11.5233	10.9122	-0.877796	58.0061	0.800995	1	1	5.54382	1.93606	17.2919	6.40432	0.0777872	0.0236169	0.0286935	0.0163534	0.370269	1.06227	0.242253	0.0988334	0.242257	0.0988334	0.106612	0.0372319	0.107403	0.0397784	0.105017	0.0385315	0.0246745	0
Caco-2_Non-treated	1001	223	390	738	219	723	193	729.812	204.251	1.7732	0.864683	16.8503	1	0.571795	0.563953	24.7942	25.0799	6	2.45306	2	12.9355	12.4545	0.0357064	70.4914	0.79078	1	1	12.2476	25.0999	55.1468	103.189	0.155321	0.27857	0.0821734	0.178434	0.898046	1.1863	0.441036	0.775045	0.535786	0.775524	0.197542	0.404838	0.247295	0.46273	0.225774	0.408375	0.042248	0.154681
Caco-2_Non-treated	1002	925	2604	1012	226	950	184	980.591	204.275	3.61168	0.96613	34.3183	1	0.355223	0.27688	76.9226	66.3702	8.06226	3.16372	2.82843	23.024	19.8503	-1.16989	204.894	0.675676	1	1	37.4147	43.4993	249.015	227.036	0.181937	0.218271	0.0808249	0.0272317	0.941053	1.85378	0.54531	0.345597	0.618326	0.345597	0.212584	0.247155	0.269205	0.245444	0.251778	0.244001	0.0112425	0.150169
Caco-2_Non-treated	1003	185	360	1041	213	1023	193	1032.25	202.638	1.90376	0.806167	15.3476	1	0.513889	0.525275	20.75	20.2485	5.09902	2.16176	2	11.7718	12.2775	0.745769	66.5269	0.840909	1	1	13.0421	14.2584	52.2759	45.8005	0.212399	0.229709	0.0754607	0.0177808	0.870168	0.0476947	0.436144	0.334699	0.5497	0.334699	0.228809	0.250147	0.282573	0.24757	0.283275	0.246986	0.0153975	0.207254
Caco-2_Non-treated	1004	178	324	1118	215	1100	197	1109.43	204.051	2.23231	0.427991	15.0545	1	0.549383	0.447967	17.3326	18.868	5.83095	2.14967	2	16.4833	15.6649	0.947488	70.663	0.723577	1	1	8.38785	11.1278	27.4787	29.4375	0.118935	0.139234	0.0358977	0.0213724	0.146828	0.743106	0.285724	0.323117	0.285724	0.323117	0.13106	0.173871	0.154375	0.165379	0.158251	0.155244	0.0202778	0.0909359
Caco-2_Non-treated	1005	691	1258	1151	218	1114	184	1130.3	201.518	2.88572	0.744638	29.6616	1	0.549285	0.346534	40.5622	41.2311	9	3.31805	3	30.9689	27.074	1.53372	158.296	0.702236	1	1	19.2814	33.2652	118.085	216.08	0.120886	0.155862	0.0493342	0.131324	0.943415	2.19655	0.305984	0.697553	0.384866	0.697878	0.138715	0.239318	0.170891	0.312707	0.172168	0.275815	9.22e-06	0.0875214
Caco-2_Non-treated	1006	105	180	1227	209	1212	197	1219.14	202.857	1.85102	0.739894	11.5624	1	0.583333	0.540242	15.9258	14.8661	4	1.74275	1.41421	10.1823	10.7137	-1.47936	49.4203	0.76087	1	1	8.19518	2.79883	23.5738	6.24514	0.161182	0.0448192	0.0621452	0.0141982	0.567191	0.45705	0.364845	0.115804	0.516737	0.115804	0.190586	0.0650891	0.224512	0.0594775	0.224914	0.0605491	0.00464916	0.023718
Caco-2_Non-treated	1007	155	273	906	212	885	199	896.071	204.794	1.99166	0.889072	14.0482	1	0.567766	0.502094	22.0665	20.6155	5	1.9805	2	11.4075	10.1013	1.42295	62.2843	0.745192	1	1	9.64325	8.98528	34.207	24.5378	0.172053	0.132962	0.0505516	0.020435	0.670279	0.815845	0.370954	0.341687	0.456668	0.341687	0.178579	0.166394	0.220691	0.158309	0.215758	0.156331	0.0188169	0.0886205
Caco-2_Non-treated	1008	355	1050	427	223	385	198	401.104	211.541	3.29772	0.908165	21.2603	1	0.338095	0.303239	40.1409	43.0116	6.32456	2.35037	2	18.1625	16.8035	1.07241	121.29	0.622807	1	1	13.4709	8.2666	49.8053	29.9896	0.10502	0.0626818	0.0327228	0.021043	0.971489	2.5732	0.251538	0.151052	0.276435	0.164311	0.123586	0.0758404	0.140296	0.0844778	0.139695	0.086591	0.00318198	0.0125149
Caco-2_Non-treated	1009	184	306	539	218	522	200	529.908	208.185	1.69629	0.539781	15.3061	1	0.601307	0.58952	17.3474	17.4929	5.83095	2.26997	2	14.2302	14.6032	-0.419159	62.6274	0.814159	1	1	7.4155	6.39921	30.452	22.6147	0.130647	0.100548	0.0371184	0.0205165	0.488951	0.402754	0.228335	0.178004	0.347986	0.20894	0.13242	0.114272	0.1655	0.122906	0.160196	0.122191	3.43e-07	0.059774
Caco-2_Non-treated	1010	628	1505	756	217	721	174	737.955	195.881	2.98446	0.926028	28.2771	1	0.417276	0.335069	52.611	46.0109	8.24621	2.91486	2.82843	22.3549	19.8582	0.49994	153.468	0.69546	1	1	20.262	36.847	117.858	193.026	0.117959	0.171568	0.0556777	0.065924	2.26315	2.62046	0.431509	0.775794	0.548237	0.775794	0.150089	0.272941	0.187673	0.307366	0.166063	0.220292	0	0.117371
Caco-2_Non-treated	1011	83	154	1034	214	1020	203	1026.24	208.265	1.63926	0.808887	10.28	1	0.538961	0.610032	14.3791	14.3178	3.60555	1.66904	1.41421	8.95107	8.45441	0.947093	41.3492	0.775701	1	1	7.09723	10.0595	17.3075	22.3857	0.168872	0.25319	0.0449302	0.0161211	0.397284	0.0314979	0.302575	0.314151	0.386819	0.330076	0.186769	0.264723	0.208524	0.269707	0.21112	0.26961	0.0432346	0.21742
Caco-2_Non-treated	1012	555	936	106	220	70	194	87.9694	207.751	1.88768	0.805116	26.5829	1	0.592949	0.529752	36.372	35.9026	9	3.58311	3	22.7688	21.5729	1.41986	114.74	0.79627	1	1	37.3604	18.0712	248.609	98.8823	0.206848	0.162881	0.21746	0.0160082	4.38755	0.108167	0.759472	0.2411	0.759472	0.2411	0.377378	0.182538	0.447944	0.178166	0.35117	0.178503	0.0329773	0.132236
Caco-2_Non-treated	1013	209	323	588	213	569	196	578.612	204.139	1.28269	0.471635	16.3128	1	0.647059	0.779609	17.8529	19.4165	6.7082	2.70816	2.23607	15.5563	15.7425	-0.970249	58.0416	0.86722	1	1	16.0116	9.14479	80.9667	36.7364	0.34891	0.152627	0.10086	0.0246522	0.73303	0.433918	0.549706	0.24055	0.549706	0.243473	0.313954	0.17931	0.3874	0.175772	0.379004	0.175692	0.0420111	0.111465
Caco-2_Non-treated	1014	202	408	665	221	641	204	653.49	211.01	1.71145	0.807461	16.0373	1	0.495098	0.584301	23.1498	23.3452	5	2.27063	2.23607	15.0537	13.6565	-1.3317	65.9117	0.831276	1	1	16.3635	12.2366	64.2869	48.9421	0.256413	0.222323	0.0278477	0.0198151	1.26209	0.176012	0.44567	0.307384	0.44567	0.348386	0.320853	0.239934	0.318252	0.242288	0.272053	0.241344	0.244205	0.177663
Caco-2_Non-treated	1015	39	56	130	213	122	206	125.744	209.231	0.978574	0.574166	7.04673	1	0.696429	1.02189	7.84165	7.28011	3.16228	1.55381	1.41421	5.6921	6.42027	-1.47525	21.8995	0.906977	1	1	4.41857	4.10063	9.2137	8.52443	0.189988	0.202389	0.0457875	0.0162076	0.184258	0.0460019	0.356045	0.259259	0.379244	0.262673	0.232556	0.215822	0.236249	0.218575	0.22784	0.219795	0.16801	0.172253
Caco-2_Non-treated	1016	80	132	279	216	268	204	272.3	208.562	1.36222	0.79123	10.0925	1	0.606061	0.734097	13.6952	14.2127	4.12311	1.73171	1.41421	7.59257	8.37488	-0.776125	37.0061	0.860215	1	1	3.365	4.53232	10.3349	11.5696	0.0930449	0.119432	0.034188	0.0222058	0.162555	0.269942	0.17705	0.195933	0.239321	0.214866	0.105156	0.141635	0.129187	0.14462	0.127233	0.145707	0.052996	0.0736316
Caco-2_Non-treated	1017	47	77	338	215	331	204	334.255	208.894	1.26315	0.850296	7.73578	1	0.61039	0.791674	11.1625	10.198	2.82843	1.43239	1	5.57086	5.87489	0.407426	27.3137	0.87037	1	1	2.44575	4.58663	5.45169	9.06105	0.0924326	0.175187	0.0235653	0.0172901	0.0334806	0.0436068	0.156535	0.244989	0.218806	0.263419	0.101906	0.19111	0.115993	0.192788	0.115512	0.189309	0.0466472	0.14912
Caco-2_Non-treated	1018	96	210	775	213	760	199	767.938	205.698	2.00762	0.919176	11.0558	1	0.457143	0.498101	19.8827	18.3848	3.16228	1.59603	1.41421	7.99613	7.83075	-0.955152	49.2132	0.744186	1	1	7.18371	6.05061	17.8601	13.8022	0.155324	0.127054	0.0373626	0.0165374	0.566964	0.117772	0.281087	0.219051	0.319915	0.228811	0.167063	0.140712	0.186043	0.143773	0.188047	0.144671	0.0544694	0.0833857
Caco-2_Non-treated	1019	387	713	887	221	864	190	874.984	204.031	1.87922	0.784266	22.1978	1	0.542777	0.532137	29.9848	33.541	8	3.02938	2.82843	20.6921	18.6033	-0.630817	95.598	0.814737	1	1	13.4388	10.7813	74.3997	48.7287	0.134985	0.110539	0.0548175	0.0149828	1.13578	0.378086	0.411237	0.179186	0.415877	0.183212	0.158104	0.126839	0.192247	0.125914	0.195364	0.124345	0	0.0797028
Caco-2_Non-treated	1020	365	792	1104	215	1068	193	1087.21	204.597	3.42824	0.897602	21.5577	1	0.460859	0.291695	37.9113	35.3553	5	2.14911	2	19.6284	16.7115	-1.46825	125.397	0.632582	1	1	23.4087	17.933	100.389	59.7078	0.186883	0.142645	0.0841278	0.0207148	2.31185	0.996552	0.467159	0.249808	0.605631	0.249808	0.216747	0.166046	0.275038	0.163583	0.266796	0.164311	0.0136842	0.106801
Caco-2_Non-treated	1021	1078	2537	80	225	21	182	45.666	205.635	3.26281	0.86421	37.048	1	0.424911	0.306484	56.9143	62.7694	11.7047	4.10587	3.60555	39.6356	28.6353	1.1772	210.238	0.650966	1	1	44.4076	29.9176	377.012	182.354	0.200249	0.139622	0.125513	0.0284412	2.37204	1.25042	0.705013	0.258834	0.828092	0.264993	0.246709	0.166209	0.349733	0.169159	0.305498	0.170597	0.0234528	0.0863981
Caco-2_Non-treated	1022	96	154	421	217	407	206	413.125	210.844	1.28349	0.741177	11.0558	1	0.623377	0.779127	13.8066	14.2127	4.47214	1.97729	2	8.94427	9.26849	-1.16211	39.3492	0.849558	1	1	3.4298	2.23945	11.2109	6.39911	0.0886521	0.0512795	0.0295472	0.0140334	0.0990186	0.257597	0.21588	0.122928	0.234684	0.122928	0.0979942	0.0639844	0.116781	0.0666574	0.118199	0.0655252	0.0234506	0.0300748
Caco-2_Non-treated	1023	142	342	672	225	654	206	662.937	215.042	1.5749	0.920801	13.4462	1	0.415205	0.63496	22.5254	20.5183	3.60555	1.98738	2	8.48528	8.78565	-0.714006	53.0122	0.865854	1	1	14.889	9.13498	50.9086	31.4223	0.298059	0.203312	0.0727702	0.0188871	1.03723	0.0214067	0.44567	0.29312	0.44567	0.29312	0.363147	0.222804	0.358512	0.221284	0.344823	0.220268	0.212712	0.165127
Caco-2_Non-treated	1024	378	812	786	225	758	196	772.45	212.31	2.2355	0.794836	21.9382	1	0.465517	0.447327	31.3475	29.5466	6.40312	2.74386	2.23607	21.2132	19.0225	-0.868372	103.048	0.726923	1	1	14.2813	12.7328	62.6913	53.9381	0.12187	0.126567	0.045177	0.0160467	1.46405	0.223083	0.282797	0.203675	0.374372	0.203675	0.158681	0.141476	0.16585	0.142693	0.166071	0.143332	0	0.0832903
Caco-2_Non-treated	1025	74	121	1020	214	1009	203	1013.27	208.176	1.05445	0.836022	9.70668	1	0.61157	0.948359	13.318	12.8062	3.60555	1.76621	1.41421	7.2981	7.30755	-0.601533	31.3137	0.850575	1	1	4.82304	8.23522	14.9234	20.0364	0.147386	0.258618	0.0493284	0.0161366	0.230302	0.0705035	0.270097	0.306946	0.47669	0.307292	0.160768	0.274507	0.201668	0.270762	0.186092	0.274968	0.0542236	0.227627
Caco-2_Non-treated	1026	42	54	1056	212	1047	206	1051.05	208.643	1.0085	0.752756	7.31273	1	0.777778	0.991571	9.09955	8.24621	3	1.53011	1.20711	5	5.99023	-1.46207	23.0711	0.913043	1	1	3.54234	4.40481	9.09859	8.70659	0.145919	0.193499	0.066426	0.0153785	0.220021	0.0455131	0.397567	0.251863	0.439081	0.252733	0.168683	0.209753	0.216633	0.2073	0.209293	0.207789	0.0168591	0.176059
Caco-2_Non-treated	1027	150	286	1241	218	1219	205	1228.59	211.827	1.60932	0.856449	13.8198	1	0.524476	0.621381	20.1392	21.3776	4.47214	2.09624	2	10.4	10.3965	1.19684	55.0772	0.847458	1	1	5.67649	1.58721	27.0073	5.23799	0.114172	0.0149714	0.0622587	0.0174024	0.405827	1.58526	0.253238	0.0900003	0.420759	0.0900003	0.120776	0.0337705	0.180049	0.0349199	0.175582	0.0365253	0.0188049	0
Caco-2_Non-treated	1028	823	1472	221	217	175	185	195.618	201.657	2.3133	0.733576	32.3709	1	0.559103	0.432283	42.1678	45.3982	11	4.00776	3.60555	29.8133	28.6576	1.40882	154.675	0.792871	1	1	23.2565	14.165	175.021	102.447	0.147497	0.102143	0.0617809	0.023848	1.7153	0.272442	0.396097	0.218461	0.473993	0.218461	0.171004	0.104155	0.212662	0.124479	0.20684	0.12748	0	0.0163511
Caco-2_Non-treated	1029	246	525	245	222	220	201	230.439	208.549	1.9687	0.585671	17.6979	1	0.468571	0.507949	22.2069	24.7588	6.32456	2.49321	2.11803	16.9706	17.9998	-1.38	78.0122	0.785942	1	1	9.15151	3.79818	40.6351	9.84444	0.124551	0.0130987	0.0437118	0.0171253	0.850792	3.84026	0.285967	0.251469	0.334074	0.251469	0.138659	0.0575481	0.165183	0.040018	0.164844	0.0283984	0.0112417	0
Caco-2_Non-treated	1030	313	560	698	217	670	197	683.757	208.297	2.0144	0.774754	19.9631	1	0.558929	0.496427	26.8976	27.2947	7	2.71881	2.23607	18.6667	17.0064	1.54517	89.0122	0.802564	1	1	20.2505	16.5463	101.405	69.2273	0.211422	0.203533	0.130647	0.0179616	2.20185	0.0757985	0.589994	0.260419	0.64152	0.293383	0.262993	0.214886	0.323979	0.221174	0.312828	0.220877	0	0.166114
Caco-2_Non-treated	1031	118	187	1302	220	1291	203	1296.1	211.314	1.48785	0.836775	12.2573	1	0.631016	0.67211	17.1095	18.3576	4.47214	1.96551	2	10	9.36824	0.533931	46.9706	0.867647	1	1	5.1778	3.84066	21.6206	12.0946	0.122717	0.0822666	0.0620269	0.0208239	0.221215	0.260862	0.276686	0.162076	0.448847	0.182229	0.123281	0.0914442	0.183225	0.102497	0.170947	0.104678	0.0495783	0.0313428
Caco-2_Non-treated	1032	621	1036	1335	225	1298	197	1315.9	211.717	2.05282	0.707019	28.1191	1	0.599421	0.487136	35.3565	39.3954	9.43398	3.69304	3.16228	25.892	25.0039	-1.31248	126.569	0.818182	1	1	12.911	14.6618	94.9807	96.9182	0.116244	0.136195	0.035775	0.0205661	0.274911	0.607787	0.212704	0.190517	0.329187	0.245569	0.117373	0.13329	0.152948	0.156068	0.15214	0.157779	0.023204	0.063127
Caco-2_Non-treated	1033	41	48	606	215	600	207	602.488	210.415	0.910326	0.601066	7.22515	1	0.854167	1.09851	8.11005	7.61577	3	1.58433	1.41421	5	6.48155	-0.207811	21.6569	0.953488	1	1	2.71628	4.60992	5.58838	9.43694	0.136767	0.212802	0	0.0134863	0.0118766	0.0917605	0.136767	0.264938	0.136767	0.285576	0.135814	0.230496	0.136302	0.230169	0.136767	0.232193	0.117719	0.195951
Caco-2_Non-treated	1034	691	1200	730	220	690	190	710.771	206.754	2.21013	0.701971	29.6616	1	0.575833	0.452461	38.2102	42.5441	10	3.69573	3.16228	28.4282	27.2135	-1.55863	138.533	0.770346	1	1	17.9318	23.5202	129.849	124.773	0.136274	0.159332	0.0496897	0.020841	1.19905	0.54783	0.333834	0.309463	0.419059	0.309463	0.144611	0.189679	0.187914	0.180568	0.181813	0.180466	1.03e-05	0.0991861
Caco-2_Non-treated	1035	218	375	1292	219	1267	204	1280.46	210.583	1.93301	0.885221	16.6603	1	0.581333	0.517329	25.7571	24.5153	5.09902	2.28186	2	12.0828	11.9815	-1.48091	72.7696	0.810409	1	1	15.2912	5.78545	79.3988	20.7965	0.254707	0.0780749	0.113311	0.0176395	0.958829	0.914243	0.47522	0.150488	0.787547	0.156464	0.246633	0.0933137	0.364215	0.0953966	0.357272	0.0952145	0	0.0174188
Caco-2_Non-treated	1036	916	2183	480	232	421	195	450.66	209.484	3.96295	0.875151	34.151	1	0.419606	0.252337	57.8253	58.0775	8.60233	3.25515	2.82843	34.9094	27.9787	-1.48808	213.581	0.636111	1	1	25.6148	11.5387	168.827	64.3376	0.125771	0.0442778	0.0556784	0.0236465	1.81625	0.988161	0.279617	0.176259	0.478641	0.212113	0.137714	0.0620358	0.184308	0.0702376	0.175832	0.065408	7.38e-06	0
Caco-2_Non-treated	1037	172	380	562	225	543	205	552.093	214.674	1.87515	0.922632	14.7986	1	0.452632	0.533292	24.6018	24.0832	4.24264	2.06409	2	10.4637	9.48847	-0.795035	63.663	0.819048	1	1	16.0159	6.98922	54.5006	20.646	0.190971	0.102256	0.111364	0.0175662	2.08647	0.401622	0.627359	0.173374	0.751893	0.173374	0.285999	0.124807	0.316864	0.120035	0.296948	0.119074	0.105501	0.0787735
[truncated: 26,287 more rows]
[truncated: 128 more columns]
