# Supplementary material for: Integrated-gut-liver-on-a-chip platform as an in vitro human model of non-alcoholic fatty liver disease
Source: Commun Biol. 2023 Mar 23;6:310. doi: 10.1038/s42003-023-04710-8 (PMC10036655; doi:10.1038/s42003-023-04710-8)
Supplement: Supplementary file 7 — Supplementary Data 5 [file 42003_2023_4710_MOESM7_ESM.xlsx]

## Sheet: Caco2_ANOVA_result.txt.FC1p2_p0
Supplementary Data 5 Differentially expressed genes (DEGs) in Caco-2 cells identified by ANOVA.
ID	5.Caco2_MonoCal_Cont.rep1	5.Caco2_MonoCal_Cont.rep2	5.Caco2_MonoCal_Cont.rep3	6.Caco2_MonoCal_FA.rep1	6.Caco2_MonoCal_FA.rep2	6.Caco2_MonoCal_FA.rep3	7.Caco2_CoCal_Cont.rep1	7.Caco2_CoCal_Cont.rep2	8.Caco2_CoCal_FA.rep1	8.Caco2_CoCal_FA.rep2	8.Caco2_CoCal_FA.rep3	stat_f	p_f	rank_f	q-value	Diff_Class
ENSG00000112812:PRSS16	4.266	4.0531	4.5435	3.9727	3.9855	4.1795	4.5348	4.7104	4.3241	4.4121	4.6616	4.92821	0.0378956	1034	1	0_2_Up,1_2_Up,1_3_Up
ENSG00000223350:IGLV9-49	0	0	0	0	0	0	0.6415	0.4751	0	0	0	85.9637	6.91223e-06	14	0	0_2_Up,1_2_Up,2_3_Down
ENSG00000212694:LINC01089	1.2388	1.6369	1.4854	1.9964	1.6645	1.7655	2.7137	1.9782	1.8953	2.0108	1.6826	4.82918	0.0396687	1074	1	0_1_Up,0_2_Up,0_3_Up,1_2_Up,2_3_Down
ENSG00000088766:CRLS1	7.345	7.403	7.3937	7.3906	7.4792	7.5749	7.6091	7.7889	7.5049	7.6462	7.8367	4.69165	0.0423111	1131	1	0_2_Up,0_3_Up
ENSG00000077312:SNRPA	6.5247	6.4859	6.7879	6.8086	6.6291	6.507	6.5983	6.4145	6.1853	6.1129	6.2733	6.83653	0.0173226	519	1	0_3_Down,1_3_Down,2_3_Down
ENSG00000267575:AC006504.5	1.1953	1.6041	1.5945	1.9855	1.8953	1.8237	2.2141	2.1635	2.4249	2.2016	2.3103	19.2281	0.000928866	58	1	0_1_Up,0_2_Up,0_3_Up,1_2_Up,1_3_Up
ENSG00000108381:ASPA	1.111	0.848	0.9635	1.1375	0.848	0.8237	0.5753	0.8718	1.4854	1.9184	1.1177	4.52583	0.0458043	1222	1	0_3_Up,1_3_Up,2_3_Up
ENSG00000151746:BICD1	4.2118	4.2645	4.0099	4.332	4.3723	4.5503	4.6542	4.5072	4.4141	4.5472	4.4046	6.56496	0.0191715	571	1	0_2_Up,0_3_Up
ENSG00000238062:SPATA3-AS1	0.9635	1.0496	1.0704	0.926	0.8639	0.8797	1.1506	0.9928	0.856	0.6415	0.7485	9.11042	0.00817256	261	1	0_3_Down,2_3_Down
ENSG00000165655:ZNF503	3.0215	2.8359	2.8359	2.7334	3.0409	3.0858	3.5765	3.4607	2.98	3.2357	3.1408	9.16101	0.0080507	258	1	0_2_Up,1_2_Up,2_3_Down
ENSG00000076258:FMO4	1.9184	2.2957	2.1635	2.144	1.5261	2.0772	2.4828	2.5705	2.3702	2.3923	2.6206	4.48876	0.0466352	1238	1	0_2_Up,0_3_Up,1_2_Up,1_3_Up
ENSG00000157350:ST3GAL2	5.4393	5.2472	5.1493	5.2566	5.3034	5.4406	4.9453	5.0193	4.903	4.9977	4.9514	11.02	0.004826	170	1	0_2_Down,0_3_Down,1_2_Down,1_3_Down
ENSG00000225338:RPL23AP18	0	0	0	0	0	0.7485	0.8237	0.7655	0	0	0	5.92499	0.0246444	716	0	0_2_Up,1_2_Up,2_3_Down
ENSG00000197530:MIB2	3.8963	3.8924	3.8924	3.8207	3.9736	4.106	4.0618	4.2578	4.2227	4.2683	4.0531	4.59988	0.0442004	1181	1	0_2_Up,0_3_Up
ENSG00000085563:ABCB1	4.5033	4.8227	5.5002	5.3698	5.0005	5.0921	5.5059	5.8907	5.7301	6.0081	5.7962	5.2005	0.0335168	936	1	0_2_Up,0_3_Up,1_2_Up,1_3_Up
ENSG00000226148:SLC25A39P1	0	0	0.0566	0	0	0.275	0.4222	0.3103	0	0.2141	0.0566	4.39118	0.0489162	1269	0.541342	0_2_Up,1_2_Up,2_3_Down
ENSG00000239306:RBM14	6.8917	6.8655	6.6331	6.7536	6.9595	6.7022	6.7688	6.4788	6.4941	6.4288	6.4529	4.61533	0.043875	1169	1	0_3_Down,1_3_Down
ENSG00000196236:XPNPEP3	3.6159	3.5211	3.5753	3.8237	4.3391	3.9165	3.5484	3.6814	3.61	3.5273	3.774	4.66089	0.0429326	1146	1	0_1_Up,1_2_Down,1_3_Down
ENSG00000224566:FAM96AP2	0	0	0	0	0	0	0	0	0.4222	0.7991	0.5753	25.4079	0.000388413	33	1	0_3_Up,1_3_Up,2_3_Up
ENSG00000136052:SLC41A2	3.1938	3.3462	3.272	3.5729	3.1985	3.5789	3.851	3.844	3.8875	4.2055	4.047	16.3225	0.00153051	86	1	0_2_Up,0_3_Up,1_2_Up,1_3_Up
ENSG00000101670:LIPG	6.3712	6.273	6.0921	6.3935	6.2464	6.4411	5.8946	5.6496	5.9825	5.6536	5.6223	11.2668	0.00453285	167	1	0_2_Down,0_3_Down,1_2_Down,1_3_Down
ENSG00000182871:COL18A1	4.8943	4.6769	4.6662	4.9165	4.9676	4.9621	5.1189	4.9745	4.9231	5.0396	4.8565	4.69546	0.0422349	1129	1	0_2_Up
ENSG00000285589:AC010422.8	1.263	1.5008	1.2449	1.257	1.1506	1.3785	1.757	1.6135	1.3505	1.3561	1.3505	7.14051	0.0155156	484	1	0_2_Up,1_2_Up,2_3_Down
ENSG00000162078:ZG16B	1.433	1.1763	1.0426	0.6229	0.6323	0.8718	2.111	1.5705	1.3561	1.2079	0.9184	9.90426	0.00650227	210	1	0_1_Down,0_2_Up,1_2_Up,1_3_Up,2_3_Down
ENSG00000280023:AD000813.1	0.1763	0	0.0704	0.3103	0.6781	0.8319	0.4542	0.3103	0	0	0.0841	8.64647	0.0094085	304	0	0_1_Up,0_2_Up,1_3_Down,2_3_Down
ENSG00000167721:TSR1	6.2059	6.3471	6.3981	6.2593	6.3078	6.463	6.2153	6.0088	6.1173	5.9095	6.0843	5.17151	0.0339511	941	1	0_3_Down,1_3_Down
ENSG00000259753:AC068234.1	0	0.1375	0.1763	0.3561	0.3674	0.5059	0.3561	0.2388	0.1635	0.3448	0.3448	5.5646	0.0286224	813	0.795024	0_1_Up
ENSG00000112655:PTK7	6.6426	6.4655	6.3951	6.8248	6.7521	6.7331	6.6181	6.78	6.6586	6.8495	6.7229	4.48923	0.0466245	1237	1	0_1_Up
ENSG00000185414:MRPL30	5.6682	5.7096	5.7679	5.6282	5.6346	5.5592	5.437	5.4094	5.7123	5.4303	5.4542	4.56295	0.0449911	1205	1	0_2_Down
ENSG00000168000:BSCL2	5.6135	5.464	5.6798	5.8076	5.6476	5.4877	5.5068	5.4043	5.2376	5.3523	5.3309	5.36794	0.0311427	874	1	0_3_Down,1_3_Down
ENSG00000214706:IFRD2	6.9117	6.8175	6.7596	6.9088	6.8204	6.7856	6.5893	6.4683	6.7554	6.4283	6.5429	6.01657	0.0237481	694	1	0_2_Down,1_2_Down
ENSG00000231646:FSIP2-AS1	0	0	0	0.0704	0	0	0.546	0.2141	0	0	0	9.10527	0.00818508	264	0	0_2_Up,1_2_Up,2_3_Down
ENSG00000118412:CASP8AP2	4.6305	4.6639	4.4202	4.5807	4.4269	4.7021	4.1803	4.0772	4.568	4.2141	4.384	5.03624	0.0360755	994	1	0_2_Down,1_2_Down
ENSG00000094841:UPRT	4.0661	4.3161	3.9846	4.263	4.257	4.2403	4.2928	4.4482	4.5185	4.5904	4.4529	7.32083	0.0145571	453	1	0_3_Up,1_3_Up
ENSG00000145414:NAF1	2.9126	2.7634	3.111	2.5874	2.5753	2.6554	2.8718	3.0197	2.905	2.9782	3.111	6.70526	0.0181864	549	1	0_1_Down,1_2_Up,1_3_Up
ENSG00000146281:PM20D2	5.2257	5.314	5.4525	5.3593	5.3709	5.2784	4.9941	5.06	5.2608	5.1272	5.1882	8.26951	0.0105945	351	1	0_2_Down,1_2_Down
ENSG00000254986:DPP3	7.3774	7.4896	7.2639	7.202	7.3843	7.2412	7.2966	7.1938	7.1632	7.0969	7.0387	4.84729	0.0393367	1068	1	0_3_Down
ENSG00000105928:GSDME	5.2578	5.1408	5.054	5.2273	5.3262	5.2836	5.233	5.3778	5.382	5.4822	5.4053	6.25256	0.0216237	637	1	0_3_Up
ENSG00000088727:KIF9	3.6971	3.5509	3.5435	3.8639	3.7908	3.8639	3.5521	3.3576	3.3147	3.5801	3.3743	9.39623	0.00751384	237	1	1_2_Down,1_3_Down
ENSG00000099282:TSPAN15	7.2358	7.2708	7.4765	7.1035	7.1636	7.2294	7.1773	7.2051	6.9587	7.1183	7.081	4.7773	0.04064	1094	1	0_3_Down
ENSG00000237222:LINC01968	0.111	0.0976	0.189	0.2016	0.2265	0.3785	0.0566	0	0.7312	0.275	0.433	5.27711	0.0324029	901	0.663653	0_3_Up,2_3_Up
ENSG00000129347:KRI1	4.2839	4.144	3.9991	4.4383	4.3023	4.2434	4.1683	3.9298	4.0179	3.8836	3.9809	5.133	0.0345392	953	1	1_2_Down,1_3_Down
ENSG00000233461:AL445524.1	3.844	4.5097	4.3632	2.6826	3.1538	2.5607	3.4841	3.0233	3.1391	3.5472	2.8278	9.79154	0.00671085	215	1	0_1_Down,0_2_Down,0_3_Down,1_2_Up,1_3_Up
ENSG00000089486:CDIP1	5.1469	5.0777	5.0811	5.2612	5.2418	5.228	5.2223	5.2153	5.4715	5.3607	5.3688	28.0235	0.000284214	26	1	0_3_Up
ENSG00000186470:BTN3A2	2.4803	2.5583	2.3045	2.7071	2.5185	2.5534	2.101	2.1953	2.6159	2.4436	2.5336	8.37728	0.0102367	334	1	0_2_Down,1_2_Down,2_3_Up
ENSG00000115085:ZAP70	1.1953	1.0215	0.696	0.9928	1.3045	0.848	0.903	0.5361	0.3896	0.2141	0.4222	6.42747	0.0202043	598	0.541342	0_3_Down,1_2_Down,1_3_Down,2_3_Down
ENSG00000271361:HTATSF1P2	4.0968	3.8826	3.5248	3.4074	3.6182	3.8237	3.5801	3.2388	3.1127	3.3205	2.9392	4.95294	0.0374689	1025	1	0_2_Down,0_3_Down,1_3_Down,2_3_Down
ENSG00000196083:IL1RAP	3.2735	3.4423	3.7495	3.9635	3.7876	3.8319	3.6519	3.9269	3.8953	4.4087	4.0909	4.8	0.0402113	1087	1	0_1_Up,0_2_Up,0_3_Up,1_3_Up,2_3_Up
ENSG00000260733:AC046158.1	0.2265	0	0	0.5558	0.3896	0.6781	0	0.3896	0	0	0.275	4.86318	0.0390482	1062	0	0_1_Up,1_2_Down,1_3_Down
ENSG00000111331:OAS3	4.5116	4.6369	4.8802	4.851	4.5613	4.8987	4.2487	4.3277	4.5527	4.4522	4.327	5.08136	0.0353484	972	1	0_2_Down,1_2_Down,1_3_Down
ENSG00000144580:CNOT9	4.067	4.1432	4.218	4.3356	4.3576	4.1835	4.0444	3.8943	4.0635	3.942	4.0054	8.55871	0.00966873	316	1	1_2_Down,1_3_Down
ENSG00000165097:KDM1B	1.856	1.8197	1.9146	1.9928	1.9672	1.7485	1.6415	1.7355	1.6462	1.6088	1.5509	8.31949	0.0104266	344	1	1_3_Down
ENSG00000230623:AC104461.1	2.4005	2.4803	2.211	1.6781	1.7225	2.0391	0.4854	1.7093	0.6871	0.3785	1.7824	4.37499	0.0493082	1274	0.856534	0_1_Down,0_2_Down,0_3_Down,1_2_Down,1_3_Down
ENSG00000257913:DDN-AS1	3.696	3.8001	3.7613	3.8084	3.7004	3.7409	3.4074	3.4764	3.4828	3.5595	3.479	26.4734	0.000340855	30	1	0_2_Down,1_2_Down
ENSG00000232504:ST3GAL5-AS1	0	0	0	0	0	0.0976	0.2265	0.3448	0.1763	0	0.0841	8.91849	0.00865693	280	0	0_2_Up
ENSG00000179546:HTR1D	3.3868	3.7093	3.263	3.1731	3.3799	3.3771	3.9644	3.7981	4.1035	3.8166	3.5644	5.01441	0.0364341	1000	1	0_2_Up,0_3_Up,1_2_Up,1_3_Up
ENSG00000272269:AL138724.1	1.275	1.1375	1.2987	1.8319	1.6182	1.8197	1.546	1.9672	1.3896	1.5211	1.7655	5.74836	0.0264989	765	1	0_1_Up,0_2_Up,0_3_Up
ENSG00000243015:RN7SL737P	2.6915	1.852	1.852	0	0	0	0.0426	0	0	1.0286	0.7655	19.1427	0.000941682	59	1	0_1_Down,0_2_Down,0_3_Down,1_3_Up,2_3_Up
ENSG00000144802:NFKBIZ	5.1599	5.5008	5.1953	4.5777	5.4456	5.5002	6.4496	6.1352	5.7501	6.1835	5.7257	6.05494	0.0233851	689	1	0_2_Up,0_3_Up,1_2_Up,1_3_Up,2_3_Down
ENSG00000278022:AC118658.1	0	0	0.4222	0	0	0	1.1506	0.669	0	0	0	12.5013	0.00336576	134	0	0_2_Up,1_2_Up,2_3_Down
ENSG00000185015:CA13	3.6381	3.7897	3.9819	3.8258	3.848	3.9718	3.9288	4.0099	4.1643	4.7623	4.1946	4.46397	0.0472014	1247	1	0_3_Up,1_3_Up,2_3_Up
ENSG00000204792:LINC01291	3.0356	2.9011	2.8094	3.0652	3.278	3.0942	2.774	2.6736	3.0496	3.1875	3.0072	7.93848	0.0117987	384	1	1_2_Down,2_3_Up
ENSG00000263588:AC091043.1	4.854	5.0819	4.8273	4.9444	4.6456	4.717	4.6893	4.2683	4.3632	3.5336	4.3455	4.56148	0.045023	1207	1	0_2_Down,0_3_Down,1_2_Down,1_3_Down,2_3_Down
ENSG00000120440:TTLL2	0.1243	0.3103	0.6415	0.0976	0.2869	0.4854	0.7398	1.2928	0.3785	0.3896	0.5753	4.37351	0.0493444	1275	0.876551	0_2_Up,1_2_Up,2_3_Down
ENSG00000240801:AC132217.1	8.0686	7.7451	7.9233	8.6609	8.1541	8.807	8.2669	8.5861	8.5036	8.6143	8.6697	5.78895	0.0260573	753	1	0_1_Up,0_2_Up,0_3_Up
ENSG00000114742:WDR48	4.7955	4.8817	4.7241	4.6887	4.7829	4.706	4.9279	4.8505	5.0117	5.0488	5.0343	17.0393	0.00134398	84	1	1_3_Up
ENSG00000128655:PDE11A	0.1243	0.0976	0.0841	0.2141	0.0704	0.2265	0.0426	0.1635	0.3896	0.2869	0.4647	8.81013	0.00894673	291	0.686353	0_3_Up,2_3_Up
ENSG00000171557:FGG	9.0486	8.7383	8.5906	8.0008	8.9159	8.9925	9.2193	9.6789	9.5845	9.8292	9.4293	5.06651	0.0355857	980	1	0_2_Up,0_3_Up,1_2_Up,1_3_Up
ENSG00000174446:SNAPC5	5.745	5.9081	5.8617	5.8878	5.9995	5.9274	5.6261	5.5534	5.7145	5.7334	5.6441	15.055	0.00195013	96	1	1_2_Down
ENSG00000246174:KCTD21-AS1	1.6645	1.6915	1.9336	1.8156	2.1077	1.9672	2.3074	2.257	2.0461	2.0875	2.3219	7.01205	0.0162482	495	1	0_2_Up,0_3_Up,1_2_Up
ENSG00000134853:PDGFRA	3.7071	3.991	3.9809	3.6904	3.6837	3.6053	4.2824	4.3568	3.8063	4.0224	4.3391	6.55084	0.0192744	572	1	0_2_Up,1_2_Up,1_3_Up,2_3_Down
ENSG00000241769:LINC00893	0.7049	0.263	0.5753	0.6135	0.189	0.3785	0.8319	0.9486	0.8237	1.2928	0.856	4.88073	0.0387328	1050	1	0_2_Up,0_3_Up,1_2_Up,1_3_Up
ENSG00000182541:LIMK2	4.7835	4.6548	4.7623	4.9932	4.9345	5.1309	4.9298	4.9713	4.9021	4.8812	4.8001	8.52516	0.00977065	320	1	0_1_Up
ENSG00000090402:SI	3.4343	2.9505	2.7355	2.3868	3.116	3.3674	3.3688	3.6124	3.857	4.135	3.7442	4.57789	0.0446691	1191	1	0_2_Up,0_3_Up,1_2_Up,1_3_Up,2_3_Up
ENSG00000166902:MRPL16	7.625	7.486	7.341	7.6789	7.5789	7.4668	7.2849	7.1537	7.3526	7.347	7.3401	5.89938	0.0249027	725	1	0_2_Down,1_2_Down
ENSG00000240395:RPL5P23	0	0.1506	0	0.2987	0.2869	0.3561	0	0	0.6229	0.1506	0.3334	4.83203	0.0396163	1072	0.404008	0_1_Up,0_3_Up,1_2_Down,2_3_Up
ENSG00000178075:GRAMD1C	0.7225	0.926	0.84	1.6041	1.3505	1.4168	1.1699	1.4906	1.4957	2.0772	1.251	5.11706	0.0347864	962	1	0_1_Up,0_2_Up,0_3_Up,2_3_Up
ENSG00000264769:AC145207.8	0	0	0	0.585	0.7991	0.433	0	0.251	0	0	0.4222	6.7193	0.0180914	545	0	0_1_Up,1_2_Down,1_3_Down
ENSG00000268047:AC018766.1	0	0	0.2016	0	0	0.4005	0.433	0.6041	0	0	0	5.65859	0.02751	781	0	0_2_Up,1_2_Up,2_3_Down
ENSG00000282602:Z82244.2	0	0	0	0	0	0.4647	0.516	0.5558	0	0	0	6.95922	0.0165624	506	0	0_2_Up,1_2_Up,2_3_Down
ENSG00000235269:LINC02331	2.742	2.4699	2.7049	3.0635	3.025	3.0531	2.5484	2.4699	2.3785	2.5777	2.5583	18.2257	0.00109481	65	1	0_1_Up,1_2_Down,1_3_Down
ENSG00000176623:RMDN1	5.2176	5.2551	5.3169	5.3837	5.3366	5.4499	5.6053	5.4532	5.3761	5.6276	5.4479	4.55228	0.045223	1210	1	0_2_Up
ENSG00000102445:RUBCNL	3.4515	3.4515	3.4686	3.2735	3.1795	3.3205	3.2296	3.4263	2.7485	2.8875	3.2373	5.90803	0.024815	721	1	0_3_Down,1_3_Down,2_3_Down
ENSG00000197050:ZNF420	1.0909	0.5059	0.9336	0.8237	0.5945	1.2928	1.6826	1.406	1.3896	1.4005	1.516	4.90552	0.0382929	1042	1	0_2_Up,0_3_Up,1_2_Up,1_3_Up
ENSG00000105321:CCDC9	5.213	5.2627	5.1031	5.323	5.2972	5.0909	4.9021	5.0768	4.9136	4.8807	4.9814	6.97608	0.0164613	503	1	0_3_Down,1_3_Down
ENSG00000204174:NPY4R	0.0566	0	0	0.3334	0.3674	0.1506	0.4114	0.4542	0.4114	0	0.2016	4.56551	0.0449359	1204	0	0_1_Up,0_2_Up
ENSG00000152128:TMEM163	1.5558	1.5801	1.5898	1.6369	1.3951	1.4542	1.4854	1.7824	1.7004	2.121	1.9672	4.4988	0.0464081	1234	1	0_3_Up,1_3_Up,2_3_Up
ENSG00000145743:FBXL17	2.5826	2.5534	2.9241	3.332	3.4529	3.0925	3.2063	3.4182	3.3702	3.851	3.3618	8.18537	0.010885	362	1	0_1_Up,0_2_Up,0_3_Up
ENSG00000233382:NKAPP1	1.852	1.9146	1.6915	2.3618	2.4463	2.2987	2.1243	2.3016	2.2449	2.2898	2.0108	11.4585	0.00432078	158	1	0_1_Up,0_2_Up,0_3_Up
ENSG00000258917:ZMYND19P1	0	0.1763	0	0	0	0.3334	0.7398	0.4542	0.1763	0	0.1635	6.31158	0.0211309	624	0	0_2_Up,1_2_Up,2_3_Down
ENSG00000163624:CDS1	3.5619	3.6915	3.5644	3.5729	3.6656	3.7181	3.254	3.4489	3.6702	3.7377	3.5993	6.714	0.0181272	546	1	1_2_Down,2_3_Up
ENSG00000164089:ETNPPL	0	0	0	0	0	0	0.0976	0	0.2869	0.4957	0.189	9.33875	0.00764068	241	1	0_3_Up,1_3_Up,2_3_Up
ENSG00000173163:COMMD1	5.8994	5.804	5.9444	6.1031	6.054	6.0613	5.6982	5.8736	6.0103	6.0755	5.917	7.07188	0.0159016	490	1	1_2_Down
ENSG00000251026:LINC02163	2.3161	2.4114	2.6622	2.2048	2.4515	2.7655	2.7719	3.0356	2.8339	3.0959	3.2203	5.38362	0.0309316	869	1	0_2_Up,0_3_Up,1_2_Up,1_3_Up
ENSG00000186105:LRRC70	0	0	0.1763	0.3674	0.2016	0.251	0.1375	0.3103	0.516	0.5261	0.5059	14.8137	0.00204621	99	1	0_3_Up,2_3_Up
ENSG00000144908:ALDH1L1	0.4222	0.7049	0.3896	1.4114	0.3785	0.8639	1.1375	0.6415	1.7655	1.5558	1.3277	4.84826	0.039319	1067	1	0_1_Up,0_2_Up,0_3_Up,1_3_Up,2_3_Up
ENSG00000188690:UROS	6.2696	6.2273	6.2621	6.4366	6.4348	6.5265	6.3501	6.3098	6.5714	6.6643	6.3675	6.19497	0.0221189	648	1	0_3_Up
ENSG00000187522:HSPA14	5.9158	6.009	5.8557	6.0527	5.8826	5.8169	5.7469	5.4899	5.6005	5.5744	5.7597	5.5916	0.0282971	805	1	0_2_Down,0_3_Down,1_2_Down,1_3_Down
ENSG00000231689:LINC01090	0	0	0	0	0	0	0.585	0.1375	0	0	0	4.97641	0.0370693	1012	0	0_2_Up,1_2_Up,2_3_Down
ENSG00000283828:AL137002.2	0.8639	0.9411	0.8953	0.9107	1.157	0.9928	1.1763	1.3391	0.5945	0.8718	0.9184	5.98534	0.024049	700	1	0_2_Up,2_3_Down
ENSG00000261732:AL031708.1	0.2016	0.251	0.3448	0.4542	0.6229	0.6508	0.3561	0.3334	0.3103	0.251	0.4114	8.31469	0.0104426	345	0.616693	0_1_Up
ENSG00000215270:AP000523.1	0.3103	0.3334	0.4222	0.7824	0.4222	0.4222	0.546	0.5558	0.856	0.856	0.7225	6.99827	0.0163294	498	1	0_3_Up,1_3_Up
ENSG00000160767:FAM189B	2.7377	2.9317	2.7268	2.585	2.6041	2.6323	2.4436	2.3757	2.8718	2.6346	2.7442	8.65191	0.00939267	302	1	0_2_Down,2_3_Up
ENSG00000250021:ARPIN-AP3S2	4.4356	4.4919	4.314	4.5934	4.4854	4.6473	4.5868	4.6904	4.5999	4.8001	4.7247	5.80136	0.0259241	750	1	0_3_Up
ENSG00000280734:LINC01232	1.541	1.511	1.541	1.1635	1.3448	0.9635	1.4489	1.3674	1.9411	2.144	1.7268	13.4316	0.00273156	125	1	0_1_Down,0_3_Up,1_3_Up,2_3_Up
ENSG00000278600:AC015871.4	0.516	0.3334	0.4854	0.9709	0.6871	0.8237	0.757	0.6041	0.8156	0.8953	0.6781	6.63173	0.0186944	564	1	0_1_Up,0_3_Up
ENSG00000198331:HYLS1	1.84	1.844	2.0496	1.3951	1.5705	1.5607	1.9928	1.6826	1.9298	1.6599	1.7137	4.57598	0.0447101	1197	1	0_1_Down,1_2_Up
ENSG00000172469:MANEA	3.4931	3.2795	3.2126	3.6005	3.8237	3.7602	3.2449	3.4396	3.3262	3.2296	3.5286	5.58962	0.0283207	806	1	0_1_Up,1_2_Down,1_3_Down
ENSG00000271335:AL117336.2	0.903	0.6135	0.7908	1.0215	1.2141	0.7824	1.0841	1.0841	0.546	0.696	0.4222	6.18321	0.0222218	651	1	0_2_Up,1_3_Down,2_3_Down
ENSG00000116898:MRPS15	6.771	6.9097	6.7156	6.7529	6.6702	6.5477	6.5492	6.1483	6.5432	6.2517	6.1062	5.15137	0.0342569	947	1	0_2_Down,0_3_Down,1_2_Down,1_3_Down
ENSG00000131389:SLC6A6	4.9198	5.0356	4.8329	4.723	4.9136	5.054	4.7109	4.6519	4.3992	4.3568	4.7071	5.83369	0.0255814	741	1	0_3_Down,1_3_Down
ENSG00000069998:HDHD5	7.4852	7.3969	7.409	7.5489	7.4723	7.4196	7.2511	7.2243	7.1759	6.928	7.2428	8.60997	0.00951563	309	1	0_3_Down,1_3_Down
ENSG00000100558:PLEK2	6.1741	6.1581	6.0768	6.1003	6.2759	5.8704	5.7002	5.6182	5.7692	5.8642	5.6317	8.55474	0.00968072	317	1	0_2_Down,0_3_Down,1_2_Down,1_3_Down
ENSG00000273162:AL133215.2	1.0356	0.9561	0.8953	1.7093	1.6135	1.9298	1.541	1.3219	1.2987	1.8156	1.546	10.706	0.00523523	179	1	0_1_Up,0_2_Up,0_3_Up,1_2_Down
ENSG00000119684:MLH3	3.2645	3.5509	3.0993	3.7517	3.857	4.0453	3.3306	3.6462	3.7729	3.5874	3.6299	5.80707	0.0258632	747	1	0_1_Up,0_3_Up,1_2_Down
ENSG00000237036:ZEB1-AS1	0.4005	0.3561	0.856	1.0215	1.5311	1.0772	0.7398	0.757	1.257	1.2869	0.903	5.27996	0.0323623	900	1	0_1_Up,0_3_Up,1_2_Down,2_3_Up
ENSG00000272831:AC027644.3	2.0738	2.0875	1.6599	2.8115	2.488	2.2449	3.0461	2.5922	2.5185	2.585	2.1538	4.87089	0.0389092	1055	1	0_1_Up,0_2_Up,0_3_Up,1_2_Up,2_3_Down
ENSG00000277117:FP565260.3	0.9486	0.9411	0.7485	1.4594	1.269	1.1699	1.1243	1.111	1.0356	1.4276	1.4906	4.56278	0.0449949	1206	1	0_1_Up,0_3_Up
ENSG00000113387:SUB1	8.7928	8.7901	8.5972	8.7321	8.8638	8.9377	8.5563	8.5572	8.5529	8.5185	8.5944	7.73063	0.0126455	402	1	1_2_Down,1_3_Down
ENSG00000286117:AL121894.3	0.3219	0.433	0.3896	0.1243	0	0	0.1375	0.2869	0.0566	0.3561	0.2869	5.29378	0.0321667	893	0.815636	0_1_Down
ENSG00000251595:ABCA11P	1.3045	1.144	1.3103	1.4222	2.0179	1.5898	1.4114	1.3161	1.6599	2.0321	1.696	4.43853	0.047792	1257	1	0_1_Up,0_3_Up,1_2_Down,2_3_Up
ENSG00000167244:IGF2	7.8705	7.8076	7.5196	8.4253	7.9132	8.2976	7.9908	8.2435	8.2111	8.5653	8.2679	4.6303	0.0435625	1160	1	0_1_Up,0_2_Up,0_3_Up
ENSG00000180438:TPRXL	0	0	0.1243	0	0	0.1375	0.2987	0.275	0	0	0	11.3277	0.00446412	165	0	2_3_Down
ENSG00000241026:AC105910.1	0	0	0	0	0	0.4005	0.774	0.3334	0	0	0	5.26068	0.0326377	909	0	0_2_Up,1_2_Up,2_3_Down
ENSG00000198729:PPP1R14C	2.1731	2.359	1.9222	2.3533	2.4699	2.669	2.6826	2.4828	3.4222	3.3219	2.8895	12.5087	0.00336001	133	1	0_1_Up,0_2_Up,0_3_Up,1_3_Up,2_3_Up
ENSG00000130768:SMPDL3B	5.0325	5.0081	5.0431	4.8485	4.8723	4.6747	4.9919	4.6363	4.7241	4.6311	4.6017	5.27136	0.0324848	905	1	0_3_Down
ENSG00000250312:ZNF718	2.0841	1.8718	1.852	2.0461	2.0179	2.121	1.6871	1.6323	1.8836	2.1077	1.9598	7.28222	0.0147558	461	1	0_2_Down,1_2_Down,2_3_Up
ENSG00000136295:TTYH3	4.0764	4.1699	4.1554	4.1449	4.1243	4.1882	4.3341	4.2494	4.4489	4.4005	4.3618	22.7964	0.000547	41	1	0_3_Up
ENSG00000159592:GPBP1L1	5.3872	5.5598	5.5211	5.5907	5.7197	5.7184	5.634	5.8248	5.7287	5.7605	5.8592	6.07601	0.0231887	680	1	0_3_Up
ENSG00000248564:AC079140.1	0	0.7485	0.6599	0	0.433	0.8319	0.7655	1.0144	0.9855	1.7824	1.5898	4.52534	0.045815	1223	1	0_2_Up,0_3_Up,1_2_Up,1_3_Up,2_3_Up
ENSG00000169740:ZNF32	4.3477	4.116	4.4522	4.6206	4.5625	4.5662	4.2972	4.5354	4.6041	4.9439	4.7597	5.65169	0.0275898	786	1	0_1_Up,0_3_Up,2_3_Up
ENSG00000178935:ZNF552	3.342	3.4383	3.742	4.0356	3.9317	4.0858	3.7719	4.2149	3.9846	3.8186	4.0099	5.32734	0.031698	884	1	0_1_Up,0_2_Up,0_3_Up
ENSG00000255893:AP000786.1	0	0	0	0.2987	0.2987	0.4114	0.5558	0.3448	0	0	0	31.3861	0.000197395	19	0	0_1_Up,0_2_Up,1_3_Down,2_3_Down
ENSG00000183474:GTF2H2C	5.8278	5.8977	6.0244	5.6851	5.6308	5.6279	6.0018	5.8347	5.8743	5.8711	6.0115	7.61215	0.0131633	416	1	0_1_Down,1_2_Up,1_3_Up
ENSG00000167971:CASKIN1	0.4436	0.3785	0.5059	0.7225	0.8797	0.9486	1.6781	1.0496	0.6781	0.585	0.8953	8.61708	0.00949464	307	1	0_1_Up,0_2_Up,0_3_Up,1_2_Up,2_3_Down
ENSG00000187186:AL162231.1	1.8278	1.5656	2.6758	1.2079	0	1.8639	3.1027	2.8972	1.0286	1.3674	1.2928	5.24846	0.0328137	914	1	0_1_Down,0_2_Up,0_3_Down,1_2_Up,2_3_Down
ENSG00000125954:CHURC1-FNTB	0.5261	1.0566	0.7655	0.3674	0.3103	0.6871	1.2141	1.6871	0.8718	1.5509	1.7355	5.85916	0.0253154	732	1	0_1_Down,0_2_Up,0_3_Up,1_2_Up,1_3_Up
ENSG00000097021:ACOT7	7.8336	7.8116	7.6849	8.2851	8.0325	8.1832	7.8424	7.9566	8.0749	8.1697	8.0943	11.9951	0.00379119	144	1	0_1_Up,0_3_Up,1_2_Down
ENSG00000148935:GAS2	3.7301	3.7377	3.6633	3.6311	3.6229	3.84	3.7613	4.0356	4.1851	4.2705	4.1763	15.6518	0.00173623	91	1	0_3_Up,1_3_Up,2_3_Up
ENSG00000269559:AC093677.2	0.1243	0.2141	0.5753	0.3103	0.3103	0.5656	0.7655	1.0286	0.4436	0.5261	0.4114	5.4256	0.0303754	852	1	0_2_Up,1_2_Up,2_3_Down
ENSG00000280029:AC244517.11	0	0.263	0	0	0	0	0.9336	0.6781	0	0	0	29.6981	0.000235912	24	0	0_2_Up,1_2_Up,2_3_Down
ENSG00000156976:EIF4A2	7.4011	7.378	7.2348	7.3299	7.4377	7.5311	7.5671	7.4958	7.5448	7.7891	7.6555	5.83279	0.0255908	742	1	0_3_Up
ENSG00000140519:RHCG	0.0841	0.2388	0	0	0	0.0704	0.1243	0.0566	0.3103	0.3334	0.2388	7.00304	0.0163013	497	0.773844	1_3_Up
ENSG00000152705:CATSPER3	0.6135	0.4436	0.7137	0.9709	0.8319	0.9561	0.6871	0.774	0.6135	0.7225	0.4542	5.60488	0.0281388	799	1	0_1_Up,1_3_Down
ENSG00000168234:TTC39C	1.111	1.2869	1.4751	1.0356	1.0566	1.4222	2.0531	1.9222	1.9298	1.8197	1.9598	17.9668	0.00114376	67	1	0_2_Up,0_3_Up,1_2_Up,1_3_Up
ENSG00000287401:AC034139.1	0.5656	0.4854	0.3785	0.7485	0.9928	0.9184	0.6871	0.7991	0.8319	0.6323	0.6135	7.11869	0.015637	486	1	0_1_Up,0_2_Up
ENSG00000115009:CCL20	2.1953	2.4356	2.2296	3.0144	2.4647	2.4568	3.1554	3.0993	2.7355	3.0197	3.6949	4.61743	0.0438309	1167	1	0_1_Up,0_2_Up,0_3_Up,1_2_Up,1_3_Up
ENSG00000275152:CCL16	0.2987	0.2141	0	0.0704	0.1375	0	0	0	0.263	0.546	0.5261	6.81918	0.0174337	523	1	0_3_Up,1_3_Up,2_3_Up
ENSG00000279945:AC013489.3	3.8895	3.7015	4.0875	3.9203	3.9126	4.1562	4.4429	4.3082	4.3334	4.269	4.2273	7.39121	0.0142037	442	1	0_2_Up,0_3_Up,1_2_Up,1_3_Up
ENSG00000171564:FGB	6.7051	6.3021	6.4219	5.3334	6.577	6.8894	7.2066	7.7968	7.7077	7.5037	7.384	5.12275	0.0346979	958	1	0_2_Up,0_3_Up,1_2_Up,1_3_Up
ENSG00000105245:NUMBL	3.5323	3.7866	3.9279	3.7268	3.6859	3.7366	3.342	3.263	3.6542	3.6369	3.5286	6.93277	0.0167226	511	1	0_2_Down,1_2_Down,2_3_Up
ENSG00000196730:DAPK1	4.4416	4.4269	4.4019	4.1202	4.6317	4.7317	4.852	5.2024	4.7965	4.9982	5.1177	5.58524	0.0283732	807	1	0_2_Up,0_3_Up,1_2_Up,1_3_Up
ENSG00000264230:ANXA8L1	1.3334	1.4383	1.157	1.8797	1.669	1.6182	1.5261	1.4647	2.0144	2.4983	1.669	4.99366	0.0367793	1006	1	0_1_Up,0_3_Up,1_3_Up,2_3_Up
ENSG00000092295:TGM1	0.5753	0.6781	0.4436	0.3896	0.546	0.696	0.6781	0.669	1.8718	0.9107	1.1635	4.85145	0.0392608	1064	1	0_3_Up,1_3_Up,2_3_Up
ENSG00000103226:NOMO3	5.858	5.843	5.8878	5.8427	5.5308	5.7388	5.7074	5.7479	6.1741	5.9296	6.0121	5.61848	0.0279778	792	1	1_3_Up,2_3_Up
ENSG00000228482:LINC01713	0.4957	0.4854	0.585	0.3785	0.3785	0.2141	0.1635	0	0.1375	0.1375	0	17.0603	0.00133897	83	0.374814	0_2_Down,0_3_Down
ENSG00000104883:PEX11G	3.2854	3.3491	3.6837	3.1538	3.4033	3.3306	3.849	3.7442	3.696	3.6381	3.8104	6.94299	0.0166605	509	1	0_2_Up,0_3_Up,1_2_Up,1_3_Up
ENSG00000275426:AC253576.2	0	0	0	0.3103	0.546	0.4114	0	0	0	0	0.1506	19.517	0.000887127	56	0	0_1_Up,1_2_Down,1_3_Down
ENSG00000286156:AC026273.1	0.9561	0.774	0.8875	1.1177	1.257	1.0704	0.7225	0.9928	1.7398	1.8197	1.0704	4.88706	0.0386199	1047	1	0_1_Up,0_3_Up,1_2_Down,1_3_Up,2_3_Up
ENSG00000196388:INCA1	1.0566	0.5945	0.903	0.1375	0.5558	0.7398	1.5059	1.2016	1.1243	1.1827	1.0566	7.20806	0.0151473	470	1	0_1_Down,0_2_Up,0_3_Up,1_2_Up,1_3_Up
ENSG00000268521:VN1R83P	0	0	0	0	0	0.4647	0.5261	0.5558	0	0	0	7.10614	0.0157074	488	0	0_2_Up,1_2_Up,2_3_Down
ENSG00000265337:AC079336.3	0	0	0	0	0	0.4114	0.4542	0.3448	0	0	0	4.76081	0.040955	1101	0	0_2_Up,2_3_Down
ENSG00000101290:CDS2	4.6392	4.6525	4.9246	4.7913	4.6904	4.7808	5.0781	5.0237	5.0099	5.1587	5.0644	9.26473	0.00780809	249	1	0_2_Up,0_3_Up,1_2_Up,1_3_Up
ENSG00000165757:JCAD	1.2079	0.9411	1.0426	1.0976	1.144	1.0072	0.757	0.848	0.5261	0.7225	0.8319	7.68796	0.0128289	407	1	0_3_Down,1_2_Down,1_3_Down
ENSG00000261069:AC124312.3	1.275	1.0909	1.1763	0.9561	0.8875	1.2203	1.2327	1.2265	1.4168	1.5008	1.6871	8.27578	0.0105732	350	1	0_3_Up,1_3_Up,2_3_Up
ENSG00000183077:AFMID	5.2994	5.5841	5.3896	5.337	5.4848	5.5814	5.6696	5.9966	5.841	5.5913	5.8672	4.55461	0.0451722	1209	1	0_2_Up,0_3_Up,1_2_Up,1_3_Up
ENSG00000257698:GIHCG	1.0426	0.8639	1.111	1.6508	1.8718	1.9782	2.4249	2.101	1.384	2.2234	2.2265	8.80194	0.00896914	294	1	0_1_Up,0_2_Up,0_3_Up,1_2_Up,2_3_Down
ENSG00000232176:AL161909.1	0	0	0	0	0.2141	0.546	0.5558	0.7991	0.5361	0.3896	0.2869	6.52693	0.0194503	581	0.876551	0_2_Up,0_3_Up,1_2_Up,2_3_Down
ENSG00000101400:SNTA1	5.0531	5.0448	4.9846	5.0435	5.0836	5.1863	5.233	5.3427	5.3726	5.4046	5.1123	4.91108	0.038195	1038	1	0_3_Up
ENSG00000170004:CHD3	3.5765	3.8043	3.5595	2.9855	3.144	3.251	3.2464	3.3799	3.0721	3.0339	3.0721	17.498	0.00123978	74	1	0_1_Down,0_2_Down,0_3_Down
ENSG00000268603:AC053503.5	0.2869	0.4222	0.5059	0.4751	0.251	0.3561	0	0.111	0.4542	0.251	0.433	5.12161	0.0347156	959	0.616693	0_2_Down,1_2_Down,2_3_Up
ENSG00000186765:FSCN2	0.1506	0.1375	0.1763	0.5059	0.5361	0.251	0.4647	0.3219	0.6323	0.4957	0.3896	5.37676	0.0310238	871	1	0_1_Up,0_3_Up
ENSG00000096060:FKBP5	4.8753	4.7361	4.5601	5.0815	4.8349	4.859	4.3861	4.2824	5.0308	4.7714	4.6502	6.26097	0.0215526	634	1	0_2_Down,1_2_Down,2_3_Up
ENSG00000065833:ME1	6.8148	6.7436	6.8347	7.049	6.8579	6.7891	6.3724	6.4744	6.5893	6.5311	6.7378	10.8134	0.00509043	175	1	0_2_Down,1_2_Down,1_3_Down
ENSG00000196235:SUPT5H	6.4537	6.6001	6.6433	6.4845	6.5527	6.5706	6.9046	6.7569	6.6814	6.8344	6.6599	6.29381	0.0212777	627	1	0_2_Up,1_2_Up
ENSG00000164182:NDUFAF2	6.5421	6.5558	6.5792	6.565	6.5615	6.5589	6.251	6.1669	6.25	6.0832	6.2861	28.6348	0.000265225	25	1	0_2_Down,0_3_Down,1_2_Down,1_3_Down
ENSG00000131876:SNRPA1	7.7485	7.7055	7.4529	7.9083	7.6879	7.648	7.4282	6.9855	7.3041	6.9795	7.1078	7.66749	0.0129181	411	1	0_2_Down,0_3_Down,1_2_Down,1_3_Down
ENSG00000273729:AC007686.3	0.2016	0.2388	0.1763	0.3896	0.4005	0.4542	0.585	0.3674	0.4436	0.7049	0.4005	4.71018	0.0419421	1126	1	0_2_Up,0_3_Up
ENSG00000156127:BATF	0.4222	0.3896	0.7655	0.8639	0.6871	0.7824	0.8875	0.903	0.4854	0.5261	0.1375	5.07351	0.0354735	976	1	0_2_Up,1_3_Down,2_3_Down
ENSG00000258458:AL160314.2	0.263	0.111	0.1375	0	0.3334	1.0635	1.384	1.0426	0.3785	0.4647	0.2388	4.75491	0.0410686	1103	1	0_1_Up,0_2_Up,1_2_Up,2_3_Down
ENSG00000126583:PRKCG	0.0286	0.1243	0.275	0.2016	0.0976	0.1763	0.5656	0.7908	0.0566	0.4222	0.251	7.61956	0.0131301	415	0.932426	0_2_Up,1_2_Up,2_3_Down
ENSG00000162444:RBP7	2.266	1.9146	2.3277	2.0807	1.7613	2.3219	1.269	1.3951	2.1473	1.9184	1.9411	7.44347	0.0139483	437	1	0_2_Down,1_2_Down,2_3_Up
ENSG00000137822:TUBGCP4	5.1432	5.1035	4.9869	5.2761	5.2795	5.2273	4.9625	4.9217	5.2836	4.991	5.2265	4.90655	0.0382746	1040	1	1_2_Down
ENSG00000117877:CD3EAP	4.649	4.2365	4.3916	4.6814	4.5783	4.6605	3.7126	3.5122	4.585	3.488	3.8885	4.98307	0.036957	1011	1	0_2_Down,0_3_Down,1_2_Down,1_3_Down,2_3_Up
ENSG00000188404:SELL	0.0976	0.3561	0	0.2141	0.3896	0.3448	1.0286	1.1827	0.6415	0.8237	0.0566	6.63993	0.0186368	562	1	0_2_Up,0_3_Up,1_2_Up,2_3_Down
ENSG00000197479:PCDHB11	0.0286	0.0976	0.2987	0.1506	0.0286	0.1635	0.0976	0.111	0.4854	0.3334	0.3219	5.11799	0.0347719	960	0.773844	1_3_Up,2_3_Up
ENSG00000072042:RDH11	7.8174	7.7931	7.7419	7.4641	7.6442	7.737	7.3984	7.5898	7.2459	7.2763	7.5644	5.46417	0.0298755	843	1	0_2_Down,0_3_Down
ENSG00000008394:MGST1	8.6842	8.7864	8.5196	8.5713	8.5965	8.2824	8.3516	8.1901	8.3975	8.2308	8.2984	4.95224	0.0374808	1026	1	0_2_Down,0_3_Down
ENSG00000157077:ZFYVE9	3.2172	3.1276	3.0018	3.2884	3.4502	3.3978	3.1843	3.1043	3.211	3.2854	3.2357	6.54487	0.0193181	575	1	0_1_Up
ENSG00000273062:AL449106.1	0.275	0.6135	0.1243	0.2016	0.4222	0.4957	0.757	0.903	0.2388	0.3334	0.3674	4.81707	0.0398928	1081	0.773844	0_2_Up,1_2_Up,2_3_Down
ENSG00000169019:COMMD8	5.4565	5.823	5.5258	5.7785	5.6346	5.7134	5.3484	5.3352	5.2494	5.4063	5.4131	6.10949	0.022881	672	1	1_2_Down,1_3_Down
ENSG00000231084:RPL22P24	0.903	0.7824	0	0	0	0	0	0.3219	0.7485	0.8156	1.5261	4.69734	0.0421974	1128	1	0_1_Down,0_2_Down,0_3_Up,1_3_Up,2_3_Up
ENSG00000272510:AL121992.3	0	0	0	1.6369	2.342	2.2869	0	0.9855	0.9336	1.0215	0.4957	17.2021	0.00130574	78	1	0_1_Up,0_2_Up,0_3_Up,1_2_Down,1_3_Down,2_3_Up
ENSG00000225791:TRAM2-AS1	2.8856	3.0824	3.1408	2.8953	2.6803	3.0772	3.3377	3.3205	3.2141	3.366	3.4128	6.97657	0.0164584	502	1	0_2_Up,0_3_Up,1_2_Up,1_3_Up
ENSG00000005102:MEOX1	0.111	0.0426	0.0704	0	0	0.251	0.1506	0.0841	0.5059	0.6229	0.2265	5.22162	0.0332049	928	1	0_3_Up,1_3_Up,2_3_Up
ENSG00000160838:LRRC71	0	0	0	0	0	0.1635	0.1763	0	0.4854	0.2265	0.3896	8.28137	0.0105543	348	0.566706	0_3_Up,1_3_Up,2_3_Up
ENSG00000172586:CHCHD1	6.246	6.2415	6.3257	6.3261	6.2823	6.302	5.9593	6.0594	6.0466	6.1058	6.1522	21.3419	0.000672317	45	1	1_2_Down
ENSG00000176171:BNIP3	4.3219	4.2479	4.5987	4.2426	4.3038	4.5053	4.5783	4.5957	4.6235	4.9236	4.6798	4.35692	0.0497508	1288	1	0_3_Up,1_3_Up
ENSG00000163815:CLEC3B	0	0	0	0.1763	0	0.2016	0.2141	0.585	0.2016	0.2141	0.3674	4.71163	0.0419135	1125	0.541342	0_2_Up,1_2_Up
ENSG00000080839:RBL1	4.218	3.9828	4.4303	4.6439	4.5416	4.7252	4.2257	4.1755	4.281	4.1969	4.4114	5.903	0.0248659	723	1	0_1_Up,1_2_Down,1_3_Down
ENSG00000165806:CASP7	4.8268	4.855	4.7613	5.0807	4.8615	4.9449	4.7745	5.0094	5.047	5.1485	5.0836	4.64842	0.043188	1151	1	0_3_Up
ENSG00000272267:AC021242.3	0.6871	0.4222	0.757	0.669	0.6871	0.251	1.516	1.0566	1.0566	1.1635	1.0356	7.79187	0.0123881	397	1	0_2_Up,0_3_Up,1_2_Up,1_3_Up
ENSG00000111907:TPD52L1	7.6884	7.5241	7.7344	7.7606	7.782	8.0116	7.8467	7.9308	8.0883	8.05	8.1681	9.77731	0.00673778	216	1	0_3_Up
ENSG00000233031:AC125238.1	0	0	0	0	0	0	2.4751	2.3277	0	0	0	2026.85	1.19985e-10	4	0	0_2_Up,1_2_Up,2_3_Down
ENSG00000266973:AC092296.1	0	0.3103	0.275	0	0	0	0.5753	0.251	0	0	0.1506	4.4886	0.0466388	1239	0	1_2_Up,2_3_Down
ENSG00000101751:POLI	2.6645	2.9964	2.7312	3.1619	3.2854	3.4995	3.3089	3.111	3.1027	3.2219	3.2296	7.10416	0.0157185	489	1	0_1_Up,0_2_Up,0_3_Up
ENSG00000285805:AC012378.2	0.263	0	0	0.6229	0.2388	0.3334	0.2388	0.0976	0.5945	0.9184	0.4957	5.84109	0.0255037	737	1	0_1_Up,0_3_Up,1_3_Up,2_3_Up
ENSG00000197008:ZNF138	2.6531	2.7634	2.7377	2.6554	2.8053	2.8953	2.7334	2.7312	3.1243	2.9011	3.0721	6.83346	0.0173422	521	1	0_3_Up,2_3_Up
ENSG00000272619:AC093673.2	0	0	0	0	1.144	0.5361	1.7527	1.3334	0	0	0.9782	5.10586	0.0349616	964	0	0_1_Up,0_2_Up,0_3_Up,1_2_Up,2_3_Down
ENSG00000273724:AC106782.4	1.2079	1.0496	0.5059	0	0	0	1.6826	0.774	0	0	0	10.5275	0.00548768	185	0	0_1_Down,0_2_Up,0_3_Down,1_2_Up,2_3_Down
ENSG00000230832:AC241584.1	0.2869	0.263	0.4222	0.3448	0.1763	0.189	0.696	0.5361	0.669	0.6135	0.433	8.4722	0.00993437	325	1	0_2_Up,1_2_Up,1_3_Up
ENSG00000004799:PDK4	0.8074	0.926	0.8156	0.8639	1.1243	2.189	0.5945	0.7908	1.757	2.6182	2.1667	6.21181	0.0219727	642	1	0_1_Up,0_3_Up,1_2_Down,1_3_Up,2_3_Up
ENSG00000259066:AL110118.2	1.257	1.8639	2.511	3.9607	3.5046	3.3001	2.2048	3.5122	2.6668	3.729	3.0548	4.51922	0.045951	1226	1	0_1_Up,0_2_Up,0_3_Up,1_2_Down,1_3_Down,2_3_Up
ENSG00000162409:PRKAA2	1.4276	1.4647	1.1506	1.5705	1.7093	1.6826	1.251	1.406	1.4436	1.5898	1.5361	4.90254	0.0383454	1044	1	0_1_Up,1_2_Down
ENSG00000174871:CNIH2	1.6369	1.516	1.4222	1.757	1.8758	1.1953	1.257	0.9107	1.8758	1.9672	1.848	5.28354	0.0323115	899	1	0_2_Down,0_3_Up,1_2_Down,1_3_Up,2_3_Up
ENSG00000099800:TIMM13	8.2671	8.1023	7.9348	8.231	8.0796	8.1071	7.8108	7.8927	7.906	7.7726	7.8716	5.7592	0.02638	762	1	1_2_Down,1_3_Down
ENSG00000225111:AC083900.1	0.5261	0.4647	0.7137	0.8319	1.1043	0.5945	1.546	0.9782	1.281	1.3448	1.0072	5.21541	0.0332962	931	1	0_1_Up,0_2_Up,0_3_Up,1_2_Up,1_3_Up
ENSG00000279243:LINC02736	0	0.2141	0.0566	0	0	0.111	0.3103	0.4005	0.3785	0.4751	1.0496	5.22951	0.0330892	923	1	0_2_Up,0_3_Up,1_2_Up,1_3_Up,2_3_Up
ENSG00000120458:MSANTD2	3.6334	3.8953	3.645	3.6724	3.7463	3.7592	3.384	3.1554	3.774	3.488	3.4046	4.96912	0.0371929	1014	1	0_2_Down,1_2_Down,2_3_Up
ENSG00000156096:UGT2B4	1.3448	1.5898	1.6508	1.3896	1.373	1.8639	1.9819	1.9709	2.319	2.2327	1.926	6.90454	0.0168958	512	1	0_2_Up,0_3_Up,1_2_Up,1_3_Up
ENSG00000100271:TTLL1	2.4383	2.3533	2.373	2.511	2.3074	2.5632	2.6576	2.5969	2.6323	3.0704	2.7225	4.87348	0.0388627	1053	1	0_3_Up,1_3_Up
ENSG00000197771:MCMBP	6.6241	6.5974	6.5353	6.8237	6.7323	6.6719	6.3386	6.472	6.4968	6.3232	6.574	7.15728	0.0154231	479	1	1_2_Down,1_3_Down
ENSG00000243749:TMEM35B	5.2517	5.1953	5.1465	5.3151	5.314	5.2334	5.2728	5.4094	5.3537	5.7087	5.5053	4.761	0.0409514	1100	1	0_3_Up
ENSG00000149547:EI24	8.1738	8.0961	8.0704	8.3182	8.2829	8.1868	7.995	8.0008	8.1433	8.0761	8.0784	11.8561	0.00391997	148	1	1_2_Down
ENSG00000183671:GPR1	0	0.3103	0.1635	0.546	0.5656	0.5945	0.3448	0.6041	0.189	0.1375	0.263	9.08738	0.00822884	268	0.374814	0_1_Up,0_2_Up,1_3_Down,2_3_Down
ENSG00000285884:AL022345.4	0.6599	0.8319	0.6135	0.3334	0.1763	0.6041	0.848	0.9635	0.5945	0.4751	0.3896	6.50547	0.0196099	585	1	0_1_Down,1_2_Up,2_3_Down
ENSG00000083223:TUT7	2.9782	2.8679	2.8176	3.2987	3.0875	3.116	2.7908	2.9298	2.854	2.9505	2.9107	7.47577	0.0137934	431	1	0_1_Up,1_2_Down
ENSG00000272414:FAM47E-STBD1	3.8972	3.9505	3.8115	3.6159	3.9136	3.9964	3.5423	3.6017	3.9991	4.2869	3.9837	5.06682	0.0355806	978	1	0_2_Down,1_2_Down,2_3_Up
ENSG00000228217:PNRC2P1	0	0	0	0	0	0	0.6041	0.2388	0	0	0	10.1643	0.00605184	202	0	0_2_Up,1_2_Up,2_3_Down
ENSG00000138131:LOXL4	1.4005	1.4906	1.585	1.5656	1.6088	1.3896	1.9336	1.8639	1.9449	2.101	1.9107	19.0952	0.00094892	60	1	0_2_Up,0_3_Up,1_2_Up,1_3_Up
ENSG00000176896:TCEANC	1.3505	1.3618	1.4751	1.546	1.511	1.384	1.1506	1.2327	1.1375	1.2449	1.2141	11.8797	0.00389779	147	1	1_2_Down,1_3_Down
ENSG00000104371:DKK4	0.7824	0.4005	0.6135	0.4005	0.275	0.516	0.6229	0.903	0.8718	0.7137	0.8156	4.35231	0.0498644	1293	1	1_2_Up,1_3_Up
ENSG00000196456:ZNF775	3.5484	3.6218	3.4005	3.3001	3.4436	3.1667	3.251	3.3604	3.2434	3.2449	3.06	4.56568	0.0449321	1203	1	0_3_Down
ENSG00000123983:ACSL3	7.8595	7.8047	7.711	7.586	7.7193	7.4948	7.6638	7.6703	7.3239	7.5401	7.5807	4.6711	0.0427251	1142	1	0_3_Down
ENSG00000103064:SLC7A6	5.3136	5.3223	5.2059	5.6465	5.5874	5.3889	5.3642	5.193	5.2813	5.0587	5.2016	5.84426	0.0254706	736	1	1_3_Down
ENSG00000239481:RPS3AP41	0.3785	0.3448	0.4436	0.7485	0.4854	0.546	0	0.0704	0	0.1763	0	20.9897	0.000708078	48	0.460557	0_2_Down,0_3_Down,1_2_Down,1_3_Down
ENSG00000230580:AC021016.1	0	0	0.189	0	0	0.3785	0.7312	1.144	0	0.4114	0.2016	8.82995	0.0088928	288	0.913765	0_2_Up,1_2_Up,2_3_Down
ENSG00000281991:TMEM265	1.7655	1.2265	1.4906	0.6599	0.0566	0	1.111	1.144	0.696	1.696	1.1827	6.67531	0.0183911	554	1	0_1_Down,0_2_Down,0_3_Down,1_2_Up,1_3_Up
ENSG00000140451:PIF1	4.319	4.5638	4.4731	4.2396	4.3016	4.3576	4.7975	4.7252	4.3519	3.8924	4.1643	8.00321	0.0115499	375	1	0_2_Up,0_3_Down,1_2_Up,2_3_Down
ENSG00000065357:DGKA	3.9165	3.669	3.6519	3.9764	4.0365	3.9514	4.1243	4	4.0295	4.1375	4.1771	8.05548	0.0113539	371	1	0_2_Up,0_3_Up
ENSG00000227220:AL133346.1	0.4647	0.7312	0.5059	0	0.7398	0.5361	1.2265	1.84	0.9561	1.2265	1.4751	7.51133	0.0136254	426	1	0_2_Up,0_3_Up,1_2_Up,1_3_Up,2_3_Down
ENSG00000095637:SORBS1	4.7544	4.7148	4.5692	4.6358	4.7447	4.7208	4.8222	4.7981	5.0295	5.1256	4.8924	9.33052	0.00765906	242	1	0_3_Up,1_3_Up
ENSG00000230311:TOMM20P4	0	0	0	0.5753	0.5558	0.263	0	0	0	0	0	17.9592	0.00114523	68	0	0_1_Up,1_2_Down,1_3_Down
ENSG00000228951:LINC02677	0	0.1243	0.1635	0	0.1243	0.1243	0.433	0.2869	0.2265	0.2265	0.3219	7.42525	0.0140366	440	0.566706	0_2_Up,1_2_Up
ENSG00000240160:RN7SL263P	0	0	0	2.4647	1.6645	0.8074	0	0	0	0	0	10.0338	0.00627271	206	0	0_1_Up,1_2_Down,1_3_Down
ENSG00000250722:SELENOP	7.6081	7.486	7.4761	7.0721	7.4456	7.6511	8.0374	8.1049	8.1114	8.2198	7.9751	12.1447	0.00365865	139	1	0_2_Up,0_3_Up,1_2_Up,1_3_Up
ENSG00000105514:RAB3D	4.9174	4.7766	4.5454	4.6415	4.9593	4.926	5.0777	5.1875	5.1823	5.3452	5.0268	4.82606	0.0397262	1076	1	0_2_Up,0_3_Up,1_2_Up,1_3_Up
ENSG00000223631:LINC01120	0.6871	0.1506	0.4957	0.263	0.2141	0.2141	0.7312	0.6871	0.2869	0.2388	0.3219	4.90734	0.0382607	1039	0.591579	0_2_Up,1_2_Up,2_3_Down
ENSG00000145781:COMMD10	6.1805	6.0949	5.9074	6.1721	6.2042	6.1152	5.7241	5.8686	6.1369	6.2141	6.1617	8.52717	0.00976452	319	1	0_2_Down,1_2_Down,2_3_Up
ENSG00000271643:AC112220.2	1.2869	1.251	1.1827	1.189	1.269	1.3618	1.6554	1.4803	1.4699	1.5753	1.3951	8.61674	0.00949563	308	1	0_2_Up,1_2_Up
ENSG00000061337:LZTS1	0.275	0.1635	0.1763	0.3785	0.4114	0.6135	0.1635	0.3103	0.856	0.7312	0.3674	4.81975	0.0398429	1078	1	0_3_Up,2_3_Up
ENSG00000259804:AC027682.1	0.3103	0.516	0.251	0.275	0.4005	0.4542	0.516	0.6871	0.1375	0.275	0.263	4.86478	0.0390193	1060	0.663653	2_3_Down
ENSG00000254166:CASC19	2.8699	3.2095	3.5236	3.3161	3.3031	3.6427	2.8914	2.8738	2.5945	2.3813	2.926	5.61634	0.028003	793	1	0_2_Down,0_3_Down,1_2_Down,1_3_Down
ENSG00000099284:H2AFY2	3.3519	3.3147	3.3074	3.319	3.6171	3.2095	3.6882	3.8186	3.3978	3.3219	3.366	6.05012	0.0234302	690	1	0_2_Up,1_2_Up,2_3_Down
ENSG00000213089:PDCL3P5	0.2265	0.3785	0.3448	0	0.2016	0.0976	0.546	0.0841	0.9336	0.3785	1.0976	4.36307	0.0495997	1281	0.856534	0_3_Up,1_3_Up,2_3_Up
ENSG00000120262:CCDC170	2.4114	2.2357	2.9928	2.5705	1.9598	2.842	3.4568	3.3923	3.1985	3.211	3.6462	5.80346	0.0259017	748	1	0_2_Up,0_3_Up,1_2_Up,1_3_Up
ENSG00000283189:AC104452.1	0.433	0.4542	0.5656	0.696	0.9928	1.3448	1.0215	1.0909	1	1.111	0.7312	4.60726	0.0440446	1176	1	0_1_Up,0_2_Up,0_3_Up
ENSG00000143179:UCK2	6.5817	6.6017	6.4983	6.7727	6.6523	6.4096	6.3145	6.1272	6.3512	6.1971	6.4038	5.52871	0.0290624	827	1	0_2_Down,1_2_Down,1_3_Down
ENSG00000168743:NPNT	6.2668	6.3234	6.0217	6.2282	6.3553	6.4089	6.3759	6.5179	6.6029	6.8825	6.5497	5.96821	0.0242161	704	1	0_3_Up,1_3_Up
ENSG00000198336:MYL4	0	0.2987	0	0.251	0	0	0	0	0.2987	0.5261	0.4957	5.55229	0.0287724	817	1	0_3_Up,1_3_Up,2_3_Up
ENSG00000105991:HOXA1	2.8197	2.9964	2.9946	2.8156	2.5801	2.8053	3.0875	3.0959	3.1144	3.0892	3	8.20286	0.0108238	360	1	1_2_Up,1_3_Up
ENSG00000229183:PGA4	0.275	0.1506	0.111	0.1635	0	0	0.3896	0.4114	0.0976	0	0.1243	9.73732	0.00681422	222	0	1_2_Up,2_3_Down
ENSG00000174599:TRAM1L1	0.111	0.2016	0.3334	0.2869	0.2016	0.3674	0.3334	0.2987	0.516	0.516	0.6415	9.2973	0.00773384	246	1	0_3_Up,1_3_Up
ENSG00000101888:NXT2	3.488	3.5484	3.384	3.9298	3.6915	3.7751	3.706	3.5945	3.5945	3.5595	3.433	6.80311	0.0175375	527	1	0_1_Up,1_3_Down
ENSG00000146463:ZMYM4	3.5945	3.8669	3.8875	3.7876	3.669	3.7049	4.1715	4.1152	3.796	4.09	3.8718	5.27276	0.0324648	904	1	0_2_Up,1_2_Up
ENSG00000099250:NRP1	5.2257	5.2114	5.3023	5.3702	5.3607	5.1965	5.3691	5.478	5.5919	5.7184	5.4841	8.69988	0.00925451	299	1	0_3_Up,1_3_Up
ENSG00000265735:RN7SL5P	0	0	0	0	0	0	1.3103	0.6135	0	0	0	14.5523	0.00215727	103	0	0_2_Up,1_2_Up,2_3_Down
ENSG00000044090:CUL7	4.5242	4.6305	4.5951	4.477	4.8099	4.8288	4.8895	4.9937	4.9639	5.0475	4.9236	7.224	0.015062	467	1	0_2_Up,0_3_Up,1_3_Up
ENSG00000080298:RFX3	1.433	1.4005	1.0772	1.2449	1.7355	1.4542	2.025	1.8032	1.6415	1.7049	1.8639	5.21299	0.0333319	933	1	0_2_Up,0_3_Up,1_2_Up
ENSG00000157570:TSPAN18	2.3561	2.3561	2.4195	3.1342	3.067	3.2141	2.263	2.729	3.1763	3.1043	2.9298	19.4145	0.000901652	57	1	0_1_Up,0_3_Up,1_2_Down,2_3_Up
ENSG00000081913:PHLPP1	1.6229	1.5008	1.3618	2.1342	1.9184	2.101	1.7991	2.2388	1.8875	1.9373	1.9449	8.34723	0.0103349	339	1	0_1_Up,0_2_Up,0_3_Up
ENSG00000163352:LENEP	0	0.2388	0	0	0	0	0.3334	0.5656	0	0	0	10.9679	0.00489096	172	0	0_2_Up,1_2_Up,2_3_Down
ENSG00000120860:WASHC3	6.1447	6.2059	6.3063	6.1679	6.1326	6.2139	6.4197	6.2234	6.4824	6.4273	6.4075	7.53245	0.0135269	425	1	1_3_Up
ENSG00000136720:HS6ST1	3.437	3.5336	3.729	4.2743	3.8679	4.121	4.0383	3.8288	4.2165	4.2016	4.0866	9.30504	0.00771634	245	1	0_1_Up,0_2_Up,0_3_Up
ENSG00000133466:C1QTNF6	2.5874	2.7398	2.5484	2.5211	2.903	2.774	2.6253	3.0036	3.1276	3.5021	3.0531	5.13156	0.0345613	955	1	0_3_Up,1_3_Up,2_3_Up
ENSG00000151470:C4orf33	1.848	2	1.9635	2.7137	2.1635	2.6645	3.254	2.7549	1.7655	2.4906	2.4542	5.27038	0.0324987	906	1	0_1_Up,0_2_Up,0_3_Up,1_2_Up,1_3_Down,2_3_Down
ENSG00000174672:BRSK2	3.4957	3.4276	3.5298	3.4222	3.4647	3.7366	3.7495	3.7761	3.7474	3.7981	3.6826	5.27554	0.0324252	902	1	0_2_Up
ENSG00000253908:AC104115.2	0	0	0	0	0	0.111	0.2265	0.0976	0.2141	0.2265	0.3896	9.20265	0.00795216	255	0.566706	0_3_Up
ENSG00000116741:RGS2	3.8349	4.1043	3.3964	4.1819	4.0152	3.5484	4.3618	4.2234	4.497	4.7533	4.4296	4.83151	0.0396258	1073	1	0_2_Up,0_3_Up,1_2_Up,1_3_Up,2_3_Up
ENSG00000258136:AC007622.2	0	0	0.0286	0.1635	0	0.2141	0.3896	0.3561	0.0841	0.2388	0.263	8.59455	0.00956136	311	0.591579	0_2_Up
ENSG00000280409:LINC01101	0.1243	0.111	0.2016	0.263	0.2141	0.251	0.5361	0.1763	0.6599	0.3896	0.4854	4.75535	0.04106	1102	0.876551	0_3_Up,1_3_Up
ENSG00000128059:PPAT	4.8699	4.9174	4.8875	5.0828	5.0193	4.9477	4.5753	4.4835	4.9411	4.5185	4.9764	4.79806	0.0402477	1088	1	0_2_Down,1_2_Down,2_3_Up
ENSG00000274104:AC020910.5	2.9561	3.0409	3.1538	3.0321	2.6229	3.2311	3.9754	3.8186	2.7887	2.6229	3.4168	5.60217	0.028171	800	1	0_2_Up,1_2_Up,2_3_Down
ENSG00000110871:COQ5	5.7049	5.4222	5.4502	5.6814	5.6082	5.6302	5.5577	5.7225	5.8339	5.9646	5.812	5.55781	0.028705	816	1	0_3_Up
ENSG00000266441:AP005205.2	0.4751	0.4114	0.516	0	0	0.3896	0.4222	0.9107	0.7137	1.2449	0.6871	4.9545	0.0374421	1024	1	0_1_Down,0_3_Up,1_2_Up,1_3_Up
ENSG00000187325:TAF9B	4.5441	4.3992	4.6702	4.6404	4.5354	4.5298	4.7415	4.6363	4.9709	4.9891	4.706	5.29161	0.0321974	895	1	0_3_Up,1_3_Up
ENSG00000168890:TMEM150A	5.8048	5.7592	5.8202	5.8311	5.8746	6.0787	6.025	6.0667	6.1807	6.493	6.0208	4.67141	0.0427188	1141	1	0_3_Up,1_3_Up
ENSG00000082516:GEMIN5	4.7698	4.5789	4.4276	4.6696	4.7996	4.5898	4.3031	4.1953	4.4074	4.3778	4.435	7.39939	0.0141633	441	1	0_2_Down,1_2_Down,1_3_Down
ENSG00000103932:RPAP1	5.3016	5.2836	5.3295	5.2817	5.337	5.3198	5.3523	5.2269	5.057	4.9542	5.0892	18.2764	0.00108555	63	1	0_3_Down,1_3_Down
ENSG00000234112:AC099066.3	0	0	0	0	0	0	1.4699	1.0704	0	0	0	77.1904	9.95837e-06	15	0	0_2_Up,1_2_Up,2_3_Down
ENSG00000214021:TTLL3	2.5777	2.4168	2.5969	2.0738	2.144	2.406	2.8817	2.862	2.5945	3.0409	2.5753	7.0341	0.0161194	492	1	0_1_Down,0_2_Up,1_2_Up,1_3_Up
ENSG00000176055:MBLAC2	1.8359	1.6369	1.8237	2.067	2.0286	2.4594	2.0841	1.8074	2.2987	2.2418	2.0841	4.52964	0.04572	1219	1	0_1_Up,0_3_Up
ENSG00000278709:NKILA	0.2388	0.1506	0.2141	0.2869	0.3103	0.2141	0.3896	0.6135	0.7824	0.4005	0.4542	4.72537	0.0416429	1114	0.894731	0_2_Up,0_3_Up,1_3_Up
ENSG00000144401:METTL21A	5.9474	6.0639	6.0259	5.7442	5.7939	5.9093	5.8151	5.7837	5.7369	5.4919	5.8107	5.10949	0.0349047	963	1	0_3_Down
ENSG00000101460:MAP1LC3A	0.1506	0.251	0.1375	0	0.1635	0.0841	0.251	0.251	0.6415	0.5656	0.2141	4.64495	0.0432594	1156	1	0_3_Up,1_3_Up
ENSG00000227268:KLLN	0.275	0.4542	0.3448	0.4436	0.6871	0.5261	0.516	0.4114	0.7225	0.669	0.6599	7.18872	0.0152516	473	1	0_3_Up
ENSG00000226627:SHANK2-AS1	0.275	0.0426	0.1243	0.3674	0.1763	0.5753	0	0.0426	0.0841	0	0.0426	4.51678	0.0460052	1228	0	1_2_Down,1_3_Down
ENSG00000160113:NR2F6	6.7058	6.5945	6.714	6.7138	6.5844	6.7991	6.843	7.0514	6.8416	6.9262	6.8612	5.57827	0.0284571	809	1	0_2_Up
ENSG00000251661:AC136475.1	0.9928	0.757	0.5261	0.5361	0.546	0.8156	1.4489	1.5898	0.7225	1.0841	1.5211	5.42005	0.0304482	855	1	0_2_Up,0_3_Up,1_2_Up,1_3_Up,2_3_Down
ENSG00000181004:BBS12	1.7355	1.903	1.5753	1.7824	1.6182	1.4957	1.263	1.3618	1.6041	1.7866	1.6415	4.74369	0.0412854	1106	1	0_2_Down,1_2_Down,2_3_Up
ENSG00000123407:HOXC12	5.1064	5.06	5.2199	5.0228	5.0798	5.1671	5.1363	4.9519	4.6387	4.6559	4.7581	17.6184	0.00121414	73	1	0_3_Down,1_3_Down,2_3_Down
ENSG00000254901:BORCS8	3.8629	3.7708	3.9001	3.6229	3.4555	3.842	4.0365	3.9088	4.1001	4.0215	4.0179	6.64908	0.0185729	560	1	1_2_Up,1_3_Up
ENSG00000196267:ZNF836	1.257	0.8237	1.0215	0.9486	0.9411	1.0566	1.1699	1.2016	1.9598	2.1667	1.5945	14.1668	0.00233554	113	1	0_3_Up,1_3_Up,2_3_Up
ENSG00000007171:NOS2	4.1977	4.2824	4.1611	4.7782	4.4951	4.6679	3.6392	4.0959	4.3999	4.1691	4.228	9.74547	0.00679856	220	1	0_1_Up,0_2_Down,1_2_Down,1_3_Down,2_3_Up
ENSG00000279398:AL078596.1	1.3219	0.516	0.4436	0	0	0.251	0	0	0	0	0	5.29029	0.032216	896	0	0_1_Down,0_2_Down,0_3_Down
ENSG00000227868:TEX46	0	0	0	0	0	0	0.3896	0.2987	0	0	0	109.46	3.03343e-06	12	0	0_2_Up,1_2_Up,2_3_Down
ENSG00000184083:FAM120C	2.0635	1.844	2.2234	2.1859	2.1827	2.3702	2.5084	2.541	2.2265	2.1473	2.3813	5.21535	0.0332971	932	1	0_2_Up,1_2_Up,2_3_Down
ENSG00000104131:EIF3J	5.667	5.7423	5.732	5.647	5.6702	5.7361	5.4571	5.4121	5.44	5.3719	5.6673	6.15367	0.022483	663	1	0_2_Down
ENSG00000225234:TRAPPC12-AS1	1.1177	1.3045	1.3103	1.6369	1.8953	1.7093	1.3161	1.3674	1.4489	1.0976	1.4222	7.71901	0.0126951	403	1	0_1_Up,1_2_Down,1_3_Down
ENSG00000171130:ATP6V0E2	5.3063	5.383	5.2296	5.6238	5.4828	5.4867	5.328	5.5122	5.9177	5.9298	5.6079	9.14021	0.00810053	260	1	0_3_Up,1_3_Up,2_3_Up
ENSG00000161835:GRASP	0.4957	0.3219	0.0566	0.3334	0.189	0.6599	0.856	1.0635	0.7049	0.5059	0.84	5.29255	0.032184	894	1	0_2_Up,0_3_Up,1_2_Up,1_3_Up,2_3_Down
ENSG00000236514:AL135791.1	0	0.1635	0.4647	0.4542	0.5753	0.5656	0.7991	0.757	0.5558	0.3103	0.5945	5.61029	0.0280747	797	0.731363	0_1_Up,0_2_Up,0_3_Up,2_3_Down
ENSG00000213160:KLHL23	3.904	3.903	3.5484	3.8288	3.6576	3.6542	3.4463	3.384	4.025	4.1747	3.9326	8.37615	0.0102404	335	1	0_2_Down,1_2_Down,1_3_Up,2_3_Up
ENSG00000015171:ZMYND11	5.9265	5.9449	5.9217	5.9246	6.0787	6.0283	5.9628	6.2079	6.2436	6.2798	6.2197	8.57836	0.00960966	314	1	0_3_Up
ENSG00000274363:AC087742.1	0	0	0	0	0.2016	0.189	0.3785	0.2265	0	0	0	9.05126	0.00831805	270	0	0_2_Up,2_3_Down
ENSG00000280145:CU638689.4	2.6439	2.263	2.4828	3.1408	3.1473	2.7506	2.8777	3.0583	2.742	2.9819	2.943	5.69937	0.0270447	776	1	0_1_Up,0_2_Up,0_3_Up
ENSG00000149679:CABLES2	5.2675	5.0764	4.7861	5.5756	5.2196	5.5033	5.2735	5.3858	5.8582	5.7214	5.5759	6.9341	0.0167145	510	1	0_1_Up,0_2_Up,0_3_Up,1_3_Up,2_3_Up
ENSG00000270300:PHACTR2P1	0.0841	0.2265	0	0.2987	0.2987	0.3674	0.1635	0.1506	0.4751	0.3561	0.3448	9.21679	0.00791906	254	0.815636	0_3_Up
ENSG00000145113:MUC4	0.1375	0.111	0.2141	0.0704	0.2016	0.3561	0.6041	0.4114	0.4005	0.2141	0.2265	4.41781	0.0482797	1259	0.541342	0_2_Up,1_2_Up
ENSG00000165626:BEND7	2.8319	2.8379	2.9891	3.1359	3.0858	3.4828	3.4289	3.3434	3.1194	3.6264	3.5521	4.66376	0.0428741	1145	1	0_1_Up,0_2_Up,0_3_Up
ENSG00000105185:PDCD5	7.7974	7.8013	7.636	8.0116	8.074	8.1453	7.5512	7.4708	7.9522	7.8146	7.6446	12.2124	0.00360059	138	1	0_1_Up,1_2_Down,1_3_Down,2_3_Up
ENSG00000130830:MPP1	5.0448	4.8723	4.7098	5.1408	5.0496	5.2839	5.3082	5.3981	5.2713	5.4951	5.3951	9.64748	0.00699009	226	1	0_1_Up,0_2_Up,0_3_Up
ENSG00000131669:NINJ1	6.1081	5.8795	5.9686	6.3374	6.143	6.2194	6.1599	6.1315	6.3407	6.3176	6.1723	5.53215	0.0290198	826	1	0_3_Up
ENSG00000133131:MORC4	5.6076	5.4542	5.5515	5.8577	5.6511	5.5345	5.3413	5.328	5.406	5.2713	5.3909	6.65454	0.0185349	558	1	1_2_Down,1_3_Down
ENSG00000149090:PAMR1	3.6927	3.7581	3.5583	4.1659	3.7495	4.04	3.9174	4.0277	3.9561	4.0738	4.218	4.36826	0.0494724	1279	1	0_1_Up,0_2_Up,0_3_Up
ENSG00000235939:AL138760.1	0.6229	1.9107	1.1043	0.5753	0.9635	1.0072	0	0	0	0.5656	0.263	4.85493	0.0391976	1063	1	0_1_Down,0_2_Down,0_3_Down,1_2_Down,1_3_Down,2_3_Up
ENSG00000232645:LINC01431	0	0	0	0	0	0.8875	0	0.1506	0.669	0.9486	0.7485	4.38655	0.049028	1271	1	0_1_Up,0_3_Up,1_3_Up,2_3_Up
ENSG00000105048:TNNT1	5.8379	5.6927	5.5916	6.0255	5.9095	6.1041	6.111	6.0295	6.2948	6.359	6.0405	9.08598	0.00823226	269	1	0_1_Up,0_2_Up,0_3_Up
ENSG00000135299:ANKRD6	3.0197	2.4489	2.8934	2.275	2.757	2.7613	3.1457	3.5008	3.1391	3.4555	3.3334	5.75757	0.0263978	763	1	0_2_Up,0_3_Up,1_2_Up,1_3_Up
ENSG00000189350:TOGARAM2	0.516	0.6781	0.8953	0.2987	0.1635	0.4222	0.5558	0.3896	0.1506	0.433	0.1506	5.04625	0.0359125	991	0.951884	0_1_Down,0_3_Down
ENSG00000107738:VSIR	4.4731	4.5217	4.1391	4.4995	4.4522	4.6753	4.2869	4.373	4.9288	5.0303	4.7366	7.89051	0.0119875	388	1	0_3_Up,1_3_Up,2_3_Up
ENSG00000206448:PPIAP30	0	0	0	0.3785	0	0.189	0	0	0.6415	0.3785	0.3448	7.29223	0.0147039	458	0.856534	0_3_Up,1_3_Up,2_3_Up
ENSG00000287190:AC239799.2	0.5945	0.5945	0.6135	0.4222	0.4647	0.5059	0.8953	0.9635	0.5361	0.4957	0.8074	9.73139	0.00682566	223	1	0_2_Up,1_2_Up,2_3_Down
ENSG00000172081:MOB3A	3.6871	3.696	3.5348	3.8022	4.0566	3.8227	3.8856	3.9458	4.373	4.2388	4.0027	8.74231	0.00913447	296	1	0_2_Up,0_3_Up,1_3_Up,2_3_Up
ENSG00000176040:TMPRSS7	0.4542	0.4222	0.4542	0.3896	0.275	0.4542	0.5945	0.7908	0.2388	0.4751	0.3896	5.59347	0.0282747	802	1	1_2_Up,2_3_Down
ENSG00000139428:MMAB	7.4341	7.2704	6.9286	6.9107	7.136	7.1058	6.9298	6.8556	6.6616	6.5824	6.5998	7.98345	0.0116251	381	1	0_2_Down,0_3_Down,1_3_Down,2_3_Down
ENSG00000117143:UAP1	6.5928	6.6337	6.5003	6.57	6.6977	6.7036	6.6533	6.8009	6.8866	7.0668	6.9994	13.5961	0.00263591	122	1	0_3_Up,1_3_Up
ENSG00000145391:SETD7	2.852	2.9635	3.0738	3.4195	3.3377	3.2449	2.8718	2.8953	3.106	3.2957	3.0892	11.4547	0.00432484	159	1	0_1_Up,1_2_Down,2_3_Up
ENSG00000126878:AIF1L	3.4621	3.6229	3.516	3.8248	3.7452	3.6736	3.4074	3.4182	3.5595	3.7268	3.5072	6.70702	0.0181744	548	1	1_2_Down
ENSG00000274859:AC131238.1	0	0	0	0	0	0	1.5311	1.5607	0	0	0	20828.9	3.46275e-14	1	0	0_2_Up,1_2_Up,2_3_Down
ENSG00000285943:AC112128.1	0.516	0.516	0.3334	0.2388	0.4114	0.1635	0.516	0.4854	0.1243	0.2388	0.2987	4.86492	0.0390168	1059	0.591579	2_3_Down
ENSG00000146592:CREB5	1.4489	1.516	1.9819	2.1699	1.4276	2.0356	2.266	3.0444	2.2079	2.6736	2.6206	4.71826	0.0417827	1121	1	0_2_Up,0_3_Up,1_2_Up,1_3_Up
ENSG00000272562:AL512343.2	0.2016	0.1763	0.6041	0.8718	1.6415	0.9561	0.5656	0.3219	0.4005	0.5361	0.2016	5.62649	0.0278836	790	1	0_1_Up,1_2_Down,1_3_Down
ENSG00000185133:INPP5J	2.1506	2.0772	2.111	2.3618	2.266	2.5311	2.6622	2.5558	2.7887	3.06	2.3248	4.57655	0.0446978	1196	1	0_1_Up,0_2_Up,0_3_Up,1_3_Up
ENSG00000247572:CKMT2-AS1	4.319	4.3031	4.2288	4.0755	4.292	4.6982	4.9472	4.9189	4.4874	4.7415	5.0215	4.96824	0.0372077	1015	1	0_2_Up,0_3_Up,1_2_Up,1_3_Up
ENSG00000245059:AC092718.1	0	0	0.0976	0.3103	0.2141	0.3674	0.3219	0.0426	0.111	0.111	0.111	4.59576	0.0442877	1184	0.313599	0_1_Up
ENSG00000144485:HES6	5.939	6.114	5.9727	5.6744	5.9805	5.8189	5.8263	5.5129	5.7178	5.3981	5.4293	5.24367	0.0328832	916	1	0_2_Down,0_3_Down,1_3_Down
ENSG00000135913:USP37	4.1554	4.2001	4.0841	4.1177	4.3561	4.2211	3.6147	3.9184	4.0824	4.1383	4.1859	7.64004	0.0130389	412	1	0_2_Down,1_2_Down,2_3_Up
ENSG00000117758:STX12	3.5135	3.7623	3.5934	3.9184	3.9579	3.9269	3.852	3.84	3.9449	3.8369	3.7949	8.31096	0.010455	346	1	0_1_Up
ENSG00000133069:TMCC2	0.1763	0.2141	0.275	0.1763	0.275	0.2265	0.7312	0.6508	0.2388	0.5558	0.1635	7.68039	0.0128618	410	1	0_2_Up,1_2_Up,2_3_Down
ENSG00000128849:CGNL1	2.0841	2.1276	1.6915	2.278	2.2957	2.121	1.9523	1.8197	1.541	1.6826	1.8197	5.96123	0.0242845	707	1	0_1_Up,0_3_Down,1_2_Down,1_3_Down
ENSG00000196167:COLCA1	0.757	0.2265	0.5656	2.1144	2.0772	1.4906	1.852	1.3103	0.585	0.7991	0.2265	14.3548	0.00224634	108	1	0_1_Up,0_2_Up,1_2_Down,1_3_Down,2_3_Down
ENSG00000276136:AC016957.2	0	0	0	0	0	0	0.3103	0.251	0.1506	0.1635	0	15.4091	0.00181941	94	0.432716	0_2_Up,1_2_Up
ENSG00000205930:C21orf62-AS1	0.5753	0.251	0.546	1.281	0.6415	1.0496	0.9782	1.4751	1.3505	0.9928	1.0772	4.93967	0.0376971	1031	1	0_1_Up,0_2_Up,0_3_Up
ENSG00000271862:AC104118.1	0.1506	0.263	0.263	0.1375	0.263	0.1375	0.4854	0.4114	0.3103	0.0704	0.251	4.41895	0.0482528	1258	0.212134	1_2_Up
ENSG00000132874:SLC14A2	0.433	0.5558	0.2869	0.696	0.6135	0.6415	0.5261	0.4542	0.696	0.926	0.696	6.38213	0.0205605	610	1	0_3_Up,2_3_Up
ENSG00000115350:POLE4	7.0479	6.9635	6.8098	7.1081	7.1429	7.127	6.8422	6.6433	6.9507	6.8165	6.8509	7.68171	0.012856	408	1	1_2_Down
ENSG00000114686:MRPL3	7.5117	7.51	7.3598	7.6272	7.6108	7.4621	7.2775	7.053	7.4292	7.2524	7.3058	6.98143	0.0164294	501	1	0_2_Down,1_2_Down
ENSG00000173825:TIGD3	2.9411	3.0687	2.9819	2.9486	3.0339	3.1554	3.2943	3.4276	3.0755	3.4841	3.2928	4.6677	0.042794	1143	1	0_2_Up,0_3_Up,1_2_Up
ENSG00000239002:SCARNA10	0	0	0	1.3951	2.2265	1.8992	0	1.0144	0	0	0	18.3135	0.00107883	62	0	0_1_Up,0_2_Up,1_2_Down,1_3_Down,2_3_Down
ENSG00000104267:CA2	6.0208	6.093	5.6829	5.561	5.7616	5.5668	5.8354	6.1585	6.2453	6.3049	6.1112	6.39668	0.0204453	608	1	0_1_Down,0_3_Up,1_2_Up,1_3_Up
ENSG00000065621:GSTO2	0.275	0.0841	0.2141	0.516	0.2265	0.4222	0.6135	0.696	0.3219	0.2388	0.433	7.23365	0.0150107	464	0.591579	0_2_Up,1_2_Up,2_3_Down
ENSG00000178093:TSSK6	1.7004	1.84	1.903	2.5261	2.2048	2.0942	1.8156	1.5945	2.0321	1.7312	2.1043	5.09664	0.0351065	967	1	0_1_Up,1_2_Down,1_3_Down
ENSG00000124249:KCNK15	1.6229	1.5898	1.6915	1.4854	1.7527	1.9298	1.8197	1.9184	2.06	2.2357	1.926	4.84917	0.0393024	1066	1	0_3_Up,1_3_Up
ENSG00000271797:AC008494.3	0.4114	0.5945	0.3448	0.3785	0.4751	0.4854	1.0072	0.9486	1.1043	0.9855	0.5059	5.74014	0.0265894	767	1	0_2_Up,0_3_Up,1_2_Up,1_3_Up
ENSG00000240338:AC009078.2	0	0	0	0	0.2141	0	0.2141	0.5261	0.2141	0.4005	0.263	5.74032	0.0265875	766	0.894731	0_2_Up,0_3_Up,1_2_Up
ENSG00000108176:DNAJC12	2.0875	1.84	2	1.516	1.9928	1.669	2.3923	2.3248	1.8319	2.1506	2.1506	5.19561	0.0335895	938	1	0_2_Up,1_2_Up,1_3_Up,2_3_Down
ENSG00000164654:MIOS	4.7186	4.8495	4.5242	4.565	4.6921	4.7334	5.044	5.0444	4.851	4.7522	5.0518	4.60877	0.0440128	1174	1	0_2_Up,1_2_Up
ENSG00000173267:SNCG	0.84	0.3334	0.585	0.7225	0.7398	0.4957	1.0976	0.7049	0.189	0.2265	0.1763	6.26831	0.0214907	631	0.566706	0_2_Up,0_3_Down,1_3_Down,2_3_Down
ENSG00000125249:RAP2A	2.7929	2.6299	2.9336	2.7268	2.7225	2.7027	3.1906	3.3363	2.8258	3.1043	2.9298	9.9399	0.00643806	209	1	0_2_Up,1_2_Up,2_3_Down
ENSG00000213638:ADAT3	3.5874	3.5223	3.466	3.5273	3.6194	3.26	3.6871	3.6508	3.2418	2.9146	3.3477	4.55798	0.045099	1208	1	0_3_Down,1_3_Down,2_3_Down
ENSG00000164062:APEH	8.2647	8.2494	8.1574	8.3597	8.3332	8.153	8.0213	7.8768	8.0077	7.6769	7.8531	9.17925	0.00800736	257	1	0_2_Down,0_3_Down,1_2_Down,1_3_Down
ENSG00000233379:AL139002.1	2.6758	2.5945	2.9298	3.0303	3.0339	3.157	2.7004	2.5236	2.319	2.278	2.669	8.6493	0.00940025	303	1	0_1_Up,0_3_Down,1_2_Down,1_3_Down
ENSG00000074054:CLASP1	4.9991	5.09	4.8644	5.0193	5.0312	5.0635	5.2334	5.3001	5.319	5.1631	5.1965	8.34303	0.0103487	340	1	0_2_Up
ENSG00000085741:WNT11	3.4751	3.1587	3.0179	3.7527	3.3349	3.4828	3.4841	3.86	4.2675	4.6415	3.9809	8.85009	0.00883843	286	1	0_1_Up,0_2_Up,0_3_Up,1_3_Up,2_3_Up
ENSG00000176715:ACSF3	4.943	4.5521	4.4033	5.1035	4.9388	5.1064	4.7613	5.087	5.3096	5.2373	5.0976	5.06256	0.0356491	983	1	0_1_Up,0_2_Up,0_3_Up,2_3_Up
ENSG00000168453:HR	0.2016	0	0.0976	0	0.0841	0.0286	0.6229	0.251	0.0704	0	0	6.05735	0.0233624	687	0	0_2_Up,1_2_Up,2_3_Down
ENSG00000118242:MREG	4.2494	4.2675	4.2502	4.3792	4.2487	4.6259	4.2449	4.1595	4.4529	4.5765	4.5975	4.99331	0.0367851	1008	1	0_3_Up,2_3_Up
ENSG00000285672:AL160396.2	0.2987	0.275	0.251	0.0976	0	0.3219	0	0	0	0	0	6.06751	0.0232676	682	0	0_2_Down,0_3_Down
ENSG00000269951:AC090181.2	2.1699	1.6182	1.8836	2.1731	1.541	2.9011	3.1522	3.568	2.5008	2.263	2.969	4.6237	0.0436998	1164	1	0_1_Up,0_2_Up,0_3_Up,1_2_Up,1_3_Up,2_3_Down
ENSG00000261505:AL031714.1	0.696	0.7908	0.5361	0.2265	0.8875	0.9336	1.3391	1.4594	0.9561	0.774	1.0566	4.67503	0.0426454	1139	1	0_2_Up,1_2_Up,2_3_Down
ENSG00000115365:LANCL1	4.7469	4.6358	4.6633	5.0286	4.9322	5.2001	4.5491	4.765	5.1886	5.1272	5.0522	14.7106	0.00208909	101	1	0_1_Up,0_3_Up,1_2_Down,2_3_Up
ENSG00000273958:AC009560.1	0	0	0	0	0.5656	0.4957	0	0	0.5261	0.5656	0.4957	6.99682	0.016338	499	1	0_1_Up,0_3_Up,1_2_Down,2_3_Up
ENSG00000167600:CYP2S1	6.25	6.0306	5.9683	6.0742	6.0849	5.7871	5.7522	5.6602	5.5966	5.7858	5.6699	6.25153	0.0216325	638	1	0_2_Down,0_3_Down,1_2_Down,1_3_Down
ENSG00000276547:PCDHGB5	3.2048	3.1227	3.3262	3.5546	3.1326	3.6381	3.441	3.645	3.6837	3.9495	3.6679	4.54451	0.0453927	1215	1	0_2_Up,0_3_Up,1_3_Up
ENSG00000133980:VRTN	3.7082	3.6135	3.6971	3.1906	3.4141	3.3491	3.7038	3.4383	3.366	2.903	3.3462	4.64495	0.0432594	1155	1	0_1_Down,0_3_Down,2_3_Down
ENSG00000158717:RNF166	4.0883	4.2555	4.3639	4.4012	4.3792	4.4621	4.3716	4.3813	4.61	4.5033	4.4195	4.50954	0.046167	1230	1	0_3_Up
ENSG00000073008:PVR	6.4116	6.4514	6.5914	6.4683	6.4558	6.6238	6.2114	6.2926	6.2612	6.2254	6.2655	10.0565	0.00623362	205	1	1_2_Down,1_3_Down
ENSG00000102931:ARL2BP	5.8741	5.9451	6.2551	6.0336	5.9281	6.2369	6.1387	6.4814	6.4601	6.5166	6.4386	4.71339	0.0418786	1124	1	0_2_Up,0_3_Up,1_3_Up
ENSG00000151413:NUBPL	3.6147	3.7949	3.8001	4.211	3.9001	3.9718	3.9279	3.7634	4.0188	4.2418	4.2456	6.0908	0.0230522	676	1	0_1_Up,0_3_Up,2_3_Up
ENSG00000254639:AC116021.1	0	0	0	0.251	0.4542	0.2388	0	0	0	0	0	17.2165	0.00130244	77	0	0_1_Up,1_2_Down,1_3_Down
ENSG00000149476:TKFC	6.2787	5.9054	6.1381	6.1733	6.1705	6.2087	6.3709	6.4846	6.5668	6.6949	6.4303	8.05831	0.0113434	370	1	0_2_Up,0_3_Up,1_3_Up
ENSG00000180992:MRPL14	7.8264	7.8723	7.8068	7.893	7.7544	7.772	7.6196	7.5221	7.5926	7.645	7.6647	14.1722	0.00233293	112	1	0_2_Down
ENSG00000204510:PRAMEF7	0	0	0	0.3785	0.4854	0.1375	0	0	0	0	0	8.93092	0.00862446	278	0	0_1_Up,1_2_Down,1_3_Down
ENSG00000156510:HKDC1	6.2785	6.3043	6.1647	6.1322	6.3347	6.1416	5.859	5.4057	5.6685	5.4439	5.6299	14.8008	0.00205151	100	1	0_2_Down,0_3_Down,1_2_Down,1_3_Down
ENSG00000168214:RBPJ	5.3927	5.4973	5.4057	5.195	5.5598	5.5062	5.6633	5.689	5.6738	5.8452	5.8125	6.36814	0.020672	612	1	0_3_Up,1_3_Up
ENSG00000264672:SEPTIN4-AS1	1.2141	0.9336	1.1953	0.3103	0.3561	0.6781	1.0144	0.6508	0.585	0.8797	0.7655	6.57059	0.0191307	570	1	0_1_Down,0_2_Down,0_3_Down,1_2_Up,1_3_Up
ENSG00000180596:HIST1H2BC	3.7708	3.7082	3.2795	4.1506	4.1651	4.0135	4.2585	4.2396	4.1018	4.5148	4.2118	8.32311	0.0104146	343	1	0_1_Up,0_2_Up,0_3_Up
ENSG00000258777:HIF1A-AS1	0	0	0	0	0.2388	0	0.251	0.0976	0.2388	0.4542	0.4222	7.01185	0.0162494	496	0.989813	0_3_Up,1_3_Up
ENSG00000119900:OGFRL1	2.1985	2.1408	2.2016	2.5033	2.4647	2.5059	2.3016	2.275	2.3448	2.6323	2.3132	6.15657	0.0224572	659	1	0_1_Up
ENSG00000145901:TNIP1	5.433	5.3107	5.1878	5.0963	5.0972	5.0041	5.5674	5.2898	5.1235	5.2813	5.2906	4.49303	0.0465384	1235	1	1_2_Up
ENSG00000187676:B3GLCT	3.1243	3.1457	3.0036	3.4005	3.3016	3.3248	2.9411	3.1603	3.2928	3.1651	3.2705	6.75192	0.0178732	534	1	1_2_Down
ENSG00000261996:AC004706.1	0.6871	0.7312	0.6323	0.4114	0.2869	0.5261	0.8319	1.0841	0.516	0.2869	0.5558	9.82264	0.00665244	214	0.686353	0_1_Down,0_2_Up,1_2_Up,2_3_Down
ENSG00000142684:ZNF593	6.8056	6.7054	6.746	6.7917	6.9023	6.7417	6.4717	6.5633	6.8	6.6482	6.6441	6.72103	0.0180797	543	1	1_2_Down
ENSG00000232934:AL157786.1	0	0.2141	0.3103	0	0	0.4005	0.669	0.3561	0.8319	1.0426	0.546	6.26049	0.0215567	635	1	0_2_Up,0_3_Up,1_2_Up,1_3_Up,2_3_Up
ENSG00000184254:ALDH1A3	0.3674	0.6415	0.546	0.84	0.9635	1.157	0.9561	0.6871	1.1375	0.7398	0.9107	4.44898	0.0475482	1254	1	0_1_Up,0_2_Up,0_3_Up
ENSG00000138190:EXOC6	3.2032	3.3978	3.4436	3.3219	3.4209	3.441	3.7939	3.5072	3.6803	3.6288	3.852	6.20408	0.0220396	647	1	0_2_Up,0_3_Up,1_3_Up
ENSG00000152795:HNRNPDL	7.1341	7.0017	7.1263	6.9266	7.0969	7.0842	7.4925	7.4428	7.2354	7.2742	7.547	8.73497	0.0091551	297	1	0_2_Up,0_3_Up,1_2_Up,1_3_Up
ENSG00000250012:AC079848.1	1.0072	0.8718	0.7225	0.9411	0.7655	1.1309	0.669	0.5945	0.9855	2.0909	1.7485	4.40746	0.0485257	1263	1	0_3_Up,1_2_Down,1_3_Up,2_3_Up
ENSG00000274995:AC013564.1	0	0	0	0	0.2141	0.3896	0	0.0841	0.3785	0.5558	0.2869	5.79728	0.0259678	752	1	0_3_Up,2_3_Up
ENSG00000237788:AL162615.1	0	0	0.0286	0	0.0704	0	0.4647	0.2141	0.1243	0.3561	0.0566	4.72466	0.0416569	1115	0.815636	0_2_Up,1_2_Up
ENSG00000154743:TSEN2	4.1268	4.1489	3.9946	4.26	4.6106	4.1906	3.8104	3.7409	3.9269	3.9269	3.9298	9.42734	0.00744632	236	1	0_1_Up,0_2_Down,1_2_Down,1_3_Down
ENSG00000177427:MIEF2	5.2032	5.0475	5.0802	5.202	5.2679	5.3554	5.4538	5.4492	5.3547	5.5151	5.2765	7.43993	0.0139654	439	1	0_2_Up,0_3_Up
ENSG00000178913:TAF7	6.8201	6.8504	6.7741	6.8647	6.9224	7.0271	6.9959	7.0817	7.0364	7.1119	7.1208	12.1324	0.00366933	140	1	0_3_Up
ENSG00000231977:AL096828.1	0.3785	0	0.1635	0	0	0	0	0.1375	0.5945	0.3448	0.3103	5.21213	0.0333445	934	0.795024	1_3_Up,2_3_Up
ENSG00000075213:SEMA3A	4.7263	4.565	4.8861	4.3096	4.6076	4.6588	5.1639	4.9828	5.0501	4.7708	5.0374	5.71079	0.0269162	773	1	0_2_Up,1_2_Up,1_3_Up
ENSG00000161217:PCYT1A	4.9991	5.0483	4.903	5.3792	5.228	5.1526	4.9303	4.9026	5.1098	5.0228	5.0435	9.45828	0.00737992	234	1	0_1_Up,1_2_Down
ENSG00000262202:AC007952.4	1.757	1.4222	1.2203	0.926	0.926	1.3277	1.9561	1.8032	1.8758	2.406	1.5705	5.38312	0.0309384	870	1	0_1_Down,0_2_Up,0_3_Up,1_2_Up,1_3_Up
ENSG00000131470:PSMC3IP	3.5148	3.4542	3.5729	3.7049	3.6124	3.4867	3.4222	2.84	3.2311	2.7071	3.1457	4.39113	0.0489173	1270	1	0_2_Down,0_3_Down,1_2_Down,1_3_Down
ENSG00000163029:SMC6	4.6188	4.591	4.8217	4.9463	4.986	4.8669	4.844	4.6859	4.4957	4.5656	4.6358	8.18873	0.0108732	361	1	1_3_Down
ENSG00000173559:NABP1	4.765	4.9635	4.8278	5.0041	4.8654	5.3512	4.2157	4.135	4.6854	5.0849	4.2884	5.09229	0.0351751	969	1	0_2_Down,1_2_Down,1_3_Down,2_3_Up
ENSG00000118777:ABCG2	3.9579	4.1675	3.8689	4.0832	3.9973	3.3262	3.2585	3.2913	3.2172	3.1795	3.1603	7.86313	0.012097	390	1	0_2_Down,0_3_Down,1_2_Down,1_3_Down
ENSG00000183323:CCDC125	4.4627	4.3778	4.4796	4.3512	4.5934	4.4269	4.9406	4.7714	4.649	4.5273	4.5065	9.27235	0.00779066	247	1	0_2_Up,1_2_Up,2_3_Down
ENSG00000177189:RPS6KA3	6.3391	6.3161	6.2619	6.3891	6.5392	6.5511	6.134	6.3806	6.4226	6.6405	6.51	4.39439	0.0488389	1266	1	2_3_Up
ENSG00000131773:KHDRBS3	4.8237	4.7087	4.6927	4.9369	4.7903	4.8743	4.9331	5.2102	5.0917	5.0514	5.2403	8.07979	0.0112642	369	1	0_2_Up,0_3_Up
ENSG00000164093:PITX2	5.8839	5.8885	5.8143	5.6053	5.917	5.9193	6.1048	6.1847	5.9846	6.0932	6.1617	5.42045	0.0304429	854	1	0_2_Up,1_2_Up,1_3_Up
ENSG00000278212:AC134878.2	2.1309	2	2.1375	2.1506	2.1731	2.2016	2.4033	2.7071	2.546	2.8197	2.3978	8.43555	0.0100497	328	1	0_2_Up,0_3_Up,1_2_Up,1_3_Up
ENSG00000160208:RRP1B	4.6253	4.811	4.5484	4.7538	4.84	4.756	4.4931	4.3334	4.6076	4.204	4.4463	4.73003	0.0415515	1113	1	1_2_Down,1_3_Down
ENSG00000167705:RILP	4.2758	4.5644	4.1875	3.9383	4.1359	4.0303	4.2456	4.1683	3.9782	3.926	3.957	6.14663	0.0225458	665	1	0_1_Down,0_3_Down
ENSG00000164187:LMBRD2	4.1169	3.9477	3.5236	3.263	3.557	3.4383	3.5898	3.4436	3.9098	3.9088	4.0951	5.32117	0.0317836	886	1	0_1_Down,0_2_Down,1_3_Up,2_3_Up
ENSG00000138031:ADCY3	4.757	4.6932	4.5509	4.9635	4.8753	4.6153	4.408	4.4951	4.3241	4.5595	4.4175	5.51301	0.0292575	836	1	1_2_Down,1_3_Down
ENSG00000160131:VMA21	4.8379	4.8243	4.7698	4.8615	4.9955	4.8958	4.6171	4.6859	4.9279	4.8043	4.7393	6.03131	0.0236078	691	1	1_2_Down
ENSG00000165055:METTL2B	5.0738	5.2141	5.1052	5.07	5.4336	5.2411	4.8364	4.9141	5.0224	4.8934	5.0896	4.55098	0.0452513	1211	1	1_2_Down
ENSG00000169972:PUSL1	5.9787	5.8985	5.9973	6.1104	5.7485	5.7952	5.5683	5.6121	5.6147	5.3005	5.3667	9.10538	0.00818483	263	1	0_2_Down,0_3_Down,1_2_Down,1_3_Down
ENSG00000103269:RHBDL1	0.1635	0.0704	0.1375	0.3448	0.4005	0.189	0.4436	0.4854	0.3674	0.6323	0.3334	5.71969	0.0268165	771	1	0_2_Up,0_3_Up
ENSG00000147872:PLIN2	6.9012	7.0851	7.1057	7.1404	7.3731	7.9807	7.2835	7.462	7.8097	7.9092	7.9962	6.25558	0.0215981	636	1	0_1_Up,0_2_Up,0_3_Up,1_3_Up,2_3_Up
ENSG00000261123:AC009065.5	2.3074	2.2957	1.926	2.4463	3.0018	3.009	2.251	1.8914	2.3132	1.4594	1.8914	4.60677	0.0440549	1178	1	0_1_Up,0_3_Down,1_2_Down,1_3_Down
ENSG00000136717:BIN1	7.9609	8.047	8.0776	8.0355	7.8696	8.1292	8.3802	8.275	8.1751	8.2316	8.0895	6.17703	0.0222761	654	1	0_2_Up,1_2_Up
ENSG00000137752:CASP1	0.251	0.1506	0.2141	0.4542	0.3103	0.6135	0.189	0.433	1.2869	1.2449	0.6135	7.87139	0.0120638	389	1	0_3_Up,1_3_Up,2_3_Up
ENSG00000158019:BABAM2	5.9479	5.7777	5.9451	6.0828	5.7889	6.0299	6.0915	6.1577	6.3138	6.2924	6.1693	6.75006	0.0178855	535	1	0_3_Up,1_3_Up
ENSG00000137098:SPAG8	0.0841	0.1763	0.1243	0.1375	0	0.3334	0.4114	0.4005	0.4542	0.4957	0.4005	8.3496	0.0103271	338	1	0_2_Up,0_3_Up,1_3_Up
ENSG00000186088:GSAP	3.86	3.8258	3.742	3.99	3.8699	4.153	3.7866	3.8992	4.2311	4.0444	4.0695	5.40419	0.0306575	860	1	0_3_Up,2_3_Up
ENSG00000187051:RPS19BP1	7.9353	7.9683	7.8449	7.9239	8.0281	7.8097	7.8159	7.6479	7.7072	7.6162	7.591	7.45346	0.0139001	436	1	0_3_Down,1_3_Down
ENSG00000257359:AC073863.1	0.3448	0.3103	0.1375	0	0	0	0	0	0	0	0	14.4017	0.00222475	107	0	0_1_Down,0_2_Down,0_3_Down
ENSG00000269376:AL356740.3	0	0	0	0	0	0	0.251	0.2869	0	0	0	428.589	2.71412e-08	6	0	0_2_Up,1_2_Up,2_3_Down
ENSG00000132170:PPARG	5.281	5.4165	5.3001	4.9977	5.1867	5.1177	5.0963	5.2529	5.0352	5.0527	4.9621	8.20765	0.0108071	359	1	0_3_Down
ENSG00000106771:TMEM245	6.0394	6.0246	6.1855	6.2411	6.1073	6.1619	6.1052	6.5554	6.3923	6.671	6.667	5.54548	0.0288557	821	1	0_3_Up,1_3_Up
ENSG00000164506:STXBP5	3.2418	3.0993	3.1293	3.121	3.2079	3.2172	3.2987	3.6713	3.3219	3.5509	3.5423	5.03912	0.0360284	993	1	0_2_Up,0_3_Up,1_2_Up,1_3_Up
ENSG00000230453:ANKRD18B	0.5361	0.4647	1.1699	1.84	1.5898	1.5059	1.1763	0.926	1.4276	1.2016	0.7137	4.61374	0.0439083	1170	1	0_1_Up,0_2_Up,0_3_Up,1_2_Down,1_3_Down
ENSG00000213339:QTRT1	5.8027	5.7589	5.6792	5.7046	5.9378	5.6605	5.8472	5.5148	5.4433	5.4033	5.2821	5.66619	0.0274226	779	1	0_3_Down,1_3_Down,2_3_Down
ENSG00000170445:HARS	6.9168	6.9924	6.716	6.9405	6.9809	6.8907	6.7028	6.492	6.794	6.5135	6.5155	5.00692	0.0365583	1005	1	0_2_Down,0_3_Down,1_2_Down,1_3_Down
ENSG00000254726:MEX3A	0.9486	1.0215	1.3161	0.7908	1.0072	0.7312	1.5656	1.4168	0.5945	0.903	0.8797	8.81544	0.00893224	290	1	0_2_Up,0_3_Down,1_2_Up,2_3_Down
ENSG00000104946:TBC1D17	4.9625	4.9667	4.8768	4.9449	4.7485	4.8953	5.14	4.9819	4.7913	4.757	4.8001	5.94663	0.0244287	711	1	2_3_Down
ENSG00000103089:FA2H	4.5021	4.6616	4.6502	4.382	4.4269	4.4456	4.3384	4.2525	4.1432	4.4692	4.126	5.31035	0.0319342	889	1	0_2_Down,0_3_Down
ENSG00000233184:AC093157.1	1.3785	1.511	1.5261	1.9745	2.1985	1.9373	1.6736	1.4383	1.6088	1.3161	1.263	11.5874	0.00418535	154	1	0_1_Up,1_2_Down,1_3_Down
ENSG00000183935:HTR7P1	1.0909	0.516	1.0215	1.0286	1.1827	1.0841	1.2016	1.2869	1.6915	1.7049	1.2327	4.5726	0.0447828	1199	1	0_2_Up,0_3_Up,1_3_Up,2_3_Up
ENSG00000273542:HIST1H4K	0	0	0	3.067	3.479	3.6531	2.8278	2.26	0	0	3.1424	6.74916	0.0178915	537	0	0_1_Up,0_2_Up,0_3_Up,1_2_Down,1_3_Down,2_3_Down
ENSG00000267213:AC007773.1	0.1506	0.8156	0.5558	0.8156	1.0286	0.8953	0.903	0.6229	0	0.3561	0.1243	6.24794	0.0216629	639	0.815636	0_1_Up,0_3_Down,1_3_Down,2_3_Down
ENSG00000162076:FLYWCH2	4.2342	4.5423	4.5735	4.5342	4.5454	4.5856	4.4222	4.8644	4.9453	5.1181	4.842	5.04836	0.0358784	989	1	0_3_Up,1_3_Up,2_3_Up
ENSG00000181690:PLAG1	0.9486	1.2203	1.1375	0.9411	1.1375	1.4114	1.4906	1.4751	1.5993	1.4168	1.6508	5.61444	0.0280255	795	1	0_2_Up,0_3_Up,1_2_Up,1_3_Up
ENSG00000259485:LINC02253	0.8237	0.7991	1.3785	1.844	1.6323	1.2327	1.3045	1.3334	2.254	2.1342	1.6508	6.1676	0.0223593	656	1	0_1_Up,0_2_Up,0_3_Up,1_3_Up,2_3_Up
ENSG00000286834:AL360020.1	0.3785	0.3561	0.5558	0.2987	0.2987	0.3674	0.4005	0.4854	0.5558	0.6415	0.6135	8.21677	0.0107754	357	1	1_3_Up
ENSG00000183479:TREX2	0.9635	1.0286	0.9486	1.275	1.263	1.1309	1.0841	1.0772	1.0286	0.7655	0.9411	7.28567	0.0147379	460	1	1_3_Down
ENSG00000244063:AC104653.2	0	0	0	0	0	0	0.6229	0.251	0	0	0	10.5414	0.00546752	184	0	0_2_Up,1_2_Up,2_3_Down
ENSG00000141232:TOB1	7.7485	7.746	7.3891	7.4852	7.6659	7.4696	7.9226	8.2251	7.7257	8.1379	8.1713	4.81732	0.0398881	1080	1	0_2_Up,0_3_Up,1_2_Up,1_3_Up
ENSG00000114698:PLSCR4	2.4621	1.9964	1.774	2.4777	2.4957	2.2449	1.7137	1.8237	2.2957	2.7506	2.516	4.97006	0.0371768	1013	1	0_1_Up,0_2_Down,0_3_Up,1_2_Down,2_3_Up
ENSG00000265939:UBE2CP2	0	0	0	0	0	0	0.3896	0.2987	0.3674	0.696	0.3561	14.9663	0.00198477	97	1	0_2_Up,0_3_Up,1_2_Up,1_3_Up
ENSG00000280649:AC245100.7	1.0841	0.7485	0.6229	1.0426	0.8639	0.9561	1.6508	1.3674	0.8639	1.275	0.9561	5.41027	0.030577	858	1	0_2_Up,1_2_Up,2_3_Down
ENSG00000132122:SPATA6	0.4542	0.546	0.3785	0.6323	0.7137	0.7485	0.9486	0.5261	0.9107	0.8237	0.84	5.05195	0.0358202	988	1	0_2_Up,0_3_Up
ENSG00000137038:DMAC1	3.4356	3.4751	3.862	4.0206	3.9449	4.2342	3.6323	3.9873	4.4509	4.4202	4.04	6.06689	0.0232734	683	1	0_1_Up,0_3_Up,2_3_Up
ENSG00000207751:AP000553.1	0	0.2388	0.0566	0	0	0.0704	0.251	0.3103	0.2388	0.3561	0.7137	4.48271	0.0467725	1244	0.815636	0_3_Up,1_3_Up
ENSG00000268854:AC020909.3	0	0	0.1506	0.2987	0	0	0.4854	0	1.6871	1.2388	2.0108	24.3508	0.000444373	37	1	0_3_Up,1_3_Up,2_3_Up
ENSG00000147144:CCDC120	2.3533	2.189	2.3951	2.1827	2.0321	2.278	2.5236	2.7225	2.269	2.1603	2.4356	5.37354	0.0310672	873	1	0_2_Up,1_2_Up,2_3_Down
ENSG00000172824:CES4A	0	0	0	0.1506	0.0704	0.0841	0.3674	0.2016	0.0704	0.2016	0.1375	8.87504	0.00877167	283	0.515097	0_2_Up
ENSG00000075223:SEMA3C	4.2157	4.3045	4.2832	4.3757	4.5838	4.9054	4.701	5.2153	4.7247	5.0356	5.0674	5.86231	0.0252828	731	1	0_1_Up,0_2_Up,0_3_Up,1_2_Up,1_3_Up
ENSG00000255929:AP000943.2	0	0.7225	1.1763	0	0	0	0.669	1.2141	0	0	0	4.58376	0.0445433	1188	0	0_1_Down,0_2_Up,0_3_Down,1_2_Up,2_3_Down
ENSG00000135622:SEMA4F	1.7093	1.5509	2.2296	2.4647	2.0072	2.4114	2.3277	2.7181	2.85	2.9126	2.4699	5.51382	0.0292473	835	1	0_1_Up,0_2_Up,0_3_Up,1_3_Up
ENSG00000140853:NLRC5	1.1506	1.6781	1.281	1.585	1.257	1.269	0.585	0.7225	1.281	1.9336	1.5211	5.72195	0.0267913	770	1	0_2_Down,1_2_Down,2_3_Up
ENSG00000107779:BMPR1A	5.0067	5.0334	4.8895	5.1667	5.0045	5.2494	5.2983	5.3782	5.1173	5.2604	5.4124	5.1476	0.0343147	949	1	0_2_Up,0_3_Up
ENSG00000280670:CCDC163	1.7181	1.5801	1.9222	2.06	1.5558	1.4906	2.263	2.2418	2.1309	2.2265	2.121	5.63598	0.0277726	789	1	0_2_Up,0_3_Up,1_2_Up,1_3_Up
ENSG00000150667:FSIP1	0.7991	0.7312	0.6323	0.8074	0.8875	0.9184	1.4957	1.4594	0.757	1.0704	1.1243	17.069	0.00133689	81	1	0_2_Up,1_2_Up,2_3_Down
ENSG00000115226:FNDC4	3.5826	3.8084	4.0488	3.1683	3.5447	3.5348	3.6159	3.8032	3.1715	3.1938	3.3132	6.30291	0.0212024	626	1	0_1_Down,0_3_Down,1_2_Up,2_3_Down
ENSG00000237361:TUSC8	0.4436	0.585	0.7655	0.3896	0.4854	0.5558	0.9184	0.9855	0.7312	0.8156	0.6323	8.10613	0.011168	368	1	0_2_Up,1_2_Up
ENSG00000183230:CTNNA3	0	0.3334	0.0976	0.0144	0	0.111	0.3219	0.5945	0.2016	0.3334	0.3219	4.8856	0.0386459	1048	0.773844	0_2_Up,1_2_Up
ENSG00000049283:EPN3	6.2765	6.379	6.312	6.0332	6.2595	6.2705	6.2296	6.3045	6.009	6.0141	6.1085	5.90897	0.0248056	720	1	0_3_Down
ENSG00000160993:ALKBH4	4.8435	4.6229	4.8094	4.5552	4.7436	4.7798	4.797	4.7181	4.5922	4.1715	4.2373	5.1178	0.0347749	961	1	0_3_Down,1_3_Down,2_3_Down
ENSG00000206417:H1FX-AS1	0.5753	0.275	0.2016	0.1763	0.0704	0.189	0.7398	0.5059	0.2016	0.4114	0.1506	4.4491	0.0475454	1253	0.913765	0_2_Up,1_2_Up,2_3_Down
ENSG00000112651:MRPL2	6.9588	6.9622	6.9977	6.9687	6.9659	6.8465	6.843	6.8003	6.6477	6.5841	6.8621	5.76275	0.0263412	760	1	0_3_Down
ENSG00000090539:CHRD	3.266	3.4436	2.9126	2.433	2.6017	3.1326	3.7323	3.6288	3.2373	3.4738	3.1359	5.67395	0.0273335	778	1	0_1_Down,0_2_Up,1_2_Up,1_3_Up,2_3_Down
ENSG00000102805:CLN5	4.4712	4.6502	4.6582	4.9809	4.7104	4.7629	4.8585	4.6831	4.9764	5.0072	4.8634	5.02837	0.0362043	995	1	0_3_Up
ENSG00000285770:AC018653.4	0.2265	0.3785	0.3448	0	0.2016	0	0	0.1635	0	0	0	7.47468	0.0137986	432	0	0_3_Down
ENSG00000250365:AL139353.2	0.2016	0.2987	0.4957	0.0976	0.546	0.2869	0.6871	0.7225	0.669	0.585	0.7398	5.21787	0.0332599	930	1	0_2_Up,0_3_Up,1_2_Up,1_3_Up
ENSG00000177045:SIX5	2.842	2.6439	2.8156	2.6299	2.5509	2.8339	3.0909	2.9203	2.3477	2.6576	2.4854	5.90278	0.0248682	724	1	0_3_Down,1_2_Up,2_3_Down
ENSG00000253092:AC092960.2	0	0	0	0	0	0	4.5116	2.8699	0	0	0	38.5948	0.000100696	18	0	0_2_Up,1_2_Up,2_3_Down
ENSG00000221571:RNU6ATAC35P	0	0	0	0	0.5361	0.251	1.2203	0.84	0	0	0	17.1794	0.00131099	79	0	0_2_Up,1_2_Up,2_3_Down
ENSG00000242247:ARFGAP3	5.2593	5.3356	5.487	5.2954	5.2323	5.3219	5.5333	5.5354	5.673	5.6548	5.5005	9.34744	0.00762133	240	1	1_3_Up
ENSG00000256091:MTRF1LP1	0	0	0	0	0	0	0.2265	0.7398	0	0	0	6.76563	0.0177825	532	0	0_2_Up,1_2_Up,2_3_Down
ENSG00000125744:RTN2	3.5521	3.2032	3.3291	3.2327	3.1827	3.3785	3.6645	3.5348	3	3.2388	3.0976	5.80285	0.0259082	749	1	1_2_Up,2_3_Down
ENSG00000260018:AC040169.1	2.2265	2.257	2.0909	3.0374	2.5874	2.3702	3.1194	2.2479	3.4249	3.6112	2.852	4.57774	0.0446724	1193	1	0_1_Up,0_2_Up,0_3_Up,1_3_Up,2_3_Up
ENSG00000110148:CCKBR	3.3074	2.7203	2.3306	3.1587	2.9946	3.079	4.0081	4.0505	4.2203	4.2048	4.0321	17.4532	0.00124949	75	1	0_1_Up,0_2_Up,0_3_Up,1_2_Up,1_3_Up
ENSG00000161243:FBXO27	2.2987	2.6485	2.4114	2.6758	2.3306	2.5898	3.025	2.6299	2.9241	3.2869	2.9298	5.26918	0.0325158	907	1	0_2_Up,0_3_Up,1_2_Up,1_3_Up
ENSG00000234965:SHISA8	1.1506	1.0635	0.6599	1.6915	1.0356	1.3505	0.4005	0.9107	0.4114	0.0841	0.516	6.70005	0.0182218	550	0.247892	0_1_Up,0_2_Down,0_3_Down,1_2_Down,1_3_Down,2_3_Down
ENSG00000284874:AC000093.1	0	0	0.1375	0	0.1375	0	0.4436	0.3103	0	0.0704	0	11.7661	0.00400636	151	0.212134	0_2_Up,1_2_Up,2_3_Down
ENSG00000085831:TTC39A	4.8125	4.8851	5.1473	4.8728	4.7671	5.0712	5.2118	5.2188	5.1687	5.266	5.1639	4.34817	0.0499669	1295	1	0_2_Up,1_2_Up,1_3_Up
ENSG00000093144:ECHDC1	7.2563	7.3247	7.1772	7.1998	7.2191	7.1467	7.1084	6.9845	6.7905	6.7852	7.1532	4.39168	0.0489041	1268	1	0_3_Down,1_3_Down
ENSG00000169045:HNRNPH1	6.8506	6.9531	6.7621	6.9035	6.8945	6.9405	7.2462	7.1621	7.1511	6.8836	7.2142	5.22616	0.0331382	926	1	0_2_Up,1_2_Up
ENSG00000167085:PHB	10.0139	9.9995	9.9171	10.0842	9.9596	9.7654	9.7607	9.5638	9.7865	9.5665	9.6623	5.3196	0.0318054	887	1	0_2_Down,0_3_Down,1_2_Down,1_3_Down
ENSG00000277491:AC087392.5	0	0	0.189	0.433	0	0.8237	0	0	0.7225	1.0286	0.546	4.94958	0.0375264	1027	1	0_1_Up,0_3_Up,1_2_Down,1_3_Up,2_3_Up
ENSG00000228274:AL021707.2	1.6415	1.4276	1.5705	1.5705	1.6599	1.4594	1.9184	1.9298	1.0072	1.4594	1.2928	8.53804	0.00973135	318	1	0_2_Up,0_3_Down,1_2_Up,1_3_Down,2_3_Down
ENSG00000234199:LINC01191	0	0	0	0	0	0.0704	0.3448	0.4005	0.3448	0	0.0704	6.52208	0.0194862	582	0	0_2_Up,1_2_Up
ENSG00000004897:CDC27	5.6605	5.4915	5.6235	5.9052	5.8189	5.9098	5.6865	5.8248	5.9381	5.7093	5.8349	5.75019	0.0264788	764	1	0_1_Up
ENSG00000273783:AL136040.1	1.2869	1.2987	1.2203	1.585	1.3785	1.5607	1.3103	1.4699	1.852	2.0108	1.5509	7.16122	0.0154015	478	1	0_3_Up,1_3_Up,2_3_Up
ENSG00000101493:ZNF516	2.342	2.546	2.257	2.5484	2.406	2.4489	2.7782	3.009	2.4621	2.6017	2.6871	7.5005	0.0136763	427	1	0_2_Up,1_2_Up,2_3_Down
ENSG00000198680:TUSC1	2.4463	2.4087	2.5385	2.6369	2.4906	2.373	2.848	2.8258	2.4725	2.3045	2.3702	10.6993	0.00524431	180	1	0_2_Up,1_2_Up,2_3_Down
ENSG00000167286:CD3D	1.263	1.0215	1.1635	0.1506	0	0.3561	0.6508	1.1375	0.7312	0.5753	0.669	15.9539	0.00163942	88	1	0_1_Down,0_3_Down,1_2_Up,1_3_Up
ENSG00000050820:BCAR1	6.8344	6.8723	6.7818	6.7987	6.794	6.9132	6.7776	6.7831	6.5463	6.524	6.5968	22.6635	0.000557134	42	1	0_3_Down,1_3_Down
ENSG00000152503:TRIM36	0.0976	0.4436	0.5656	0.546	0.6323	0.6041	0.7312	0.774	0.8953	0.7225	0.6781	4.5114	0.0461255	1229	1	0_2_Up,0_3_Up
ENSG00000160606:TLCD1	6.599	6.3709	6.1615	6.3896	6.3313	6.4986	6.0498	5.9343	6.1805	6.1599	6.0413	5.46546	0.0298589	841	1	0_2_Down,1_2_Down,1_3_Down
ENSG00000136881:BAAT	0.275	0.4751	0.7312	0.4751	0.251	0.4957	0.7824	0.8237	0.7655	0.9411	0.696	4.65704	0.0430112	1148	1	0_2_Up,0_3_Up,1_2_Up,1_3_Up
ENSG00000108474:PIGL	4.2487	4.4316	4.2994	4.439	4.7049	4.8161	4.441	4.5211	4.1052	4.2288	4.3716	5.30564	0.0320001	891	1	0_1_Up,1_3_Down
ENSG00000143845:ETNK2	5.6375	5.645	5.4919	5.5527	5.6473	5.6775	5.7271	5.9317	5.8505	6.0849	5.8452	6.44264	0.020087	594	1	0_3_Up,1_3_Up
ENSG00000179335:CLK3	5.9669	5.8669	6.0496	5.826	6.0058	6.0268	6.2724	6.4024	6.0817	6.1096	6.3054	7.21879	0.0150899	468	1	0_2_Up,1_2_Up
ENSG00000261790:AC005606.2	0.516	0.433	0.2141	0.5361	0.5361	1.0144	1.0704	1.3219	0.2987	0.848	0.5656	5.01228	0.0364694	1002	1	0_1_Up,0_2_Up,1_2_Up,2_3_Down
ENSG00000103264:FBXO31	5.6355	5.5276	5.4793	5.5211	5.6103	5.634	5.3154	5.2399	5.4922	5.4686	5.3473	9.15638	0.00806175	259	1	0_2_Down,1_2_Down
ENSG00000280026:AC005618.3	0	0	0	0	0	0.1506	0.1635	0.4647	0	0	0	5.77686	0.0261877	757	0	0_2_Up,1_2_Up,2_3_Down
ENSG00000136718:IMP4	7.3893	7.4355	7.575	7.4558	7.4284	7.3633	7.3219	7.1144	7.3222	7.0898	7.1357	5.23385	0.0330259	920	1	0_3_Down
ENSG00000285853:AL137802.3	0.3334	0.263	0.2265	0	0	0	0.1635	0	0.1506	0.275	0.2265	11.7612	0.0040112	152	0.663653	0_1_Down
ENSG00000101811:CSTF2	5.9095	5.9498	5.9059	6.1623	6.0579	5.8802	5.8166	5.565	5.7071	5.5011	5.6879	7.17546	0.0153236	475	1	0_3_Down,1_2_Down,1_3_Down
ENSG00000278129:ZNF8	1.269	1.251	1.3618	1.0496	1.1827	1.3561	1.281	1.3045	0.8875	0.8953	1.144	4.57473	0.044737	1198	1	0_3_Down,2_3_Down
ENSG00000110074:FOXRED1	6.3058	6.3909	6.5239	6.3069	6.3014	6.1522	6.4978	6.3544	6.2298	6.076	6.1326	5.40433	0.0306555	859	1	2_3_Down
ENSG00000260459:FTLP14	4.2854	3.8924	4.4189	4.9189	4.5404	4.8125	4.8718	5.1461	4.7798	5.4436	4.8197	5.37474	0.031051	872	1	0_1_Up,0_2_Up,0_3_Up
ENSG00000107872:FBXL15	5.7889	5.6296	5.7517	5.3388	5.1198	5.3509	5.7677	5.5641	5.3705	5.4925	5.1863	8.64394	0.00941586	305	1	0_1_Down,0_3_Down,1_2_Up,2_3_Down
ENSG00000164651:SP8	0.5656	0.7049	0.3674	0.585	0.6781	0.6135	1.275	1.0704	0.6229	1.0635	1.1506	6.00354	0.023873	697	1	0_2_Up,0_3_Up,1_2_Up,1_3_Up
ENSG00000227278:AL603839.1	0	0	0	0	0	0.546	0	0	0.5656	0.5753	0.9184	7.47901	0.013778	430	1	0_3_Up,1_3_Up,2_3_Up
ENSG00000189306:RRP7A	6.3286	6.1769	6.306	6.4872	6.5682	6.2643	6.1667	6.0629	6.2756	6.0626	6.0529	4.40846	0.048502	1262	1	1_2_Down,1_3_Down
ENSG00000251660:AC007036.3	0	0	0.2016	0	0	0	0	0	0.2987	0.3448	0.275	14.2377	0.00230138	110	0.795024	1_3_Up,2_3_Up
ENSG00000165443:PHYHIPL	6.7593	6.7654	6.6382	6.7147	6.787	6.9417	6.6714	7.0092	7.0561	7.1001	7.0424	4.67537	0.0426385	1138	1	0_3_Up
ENSG00000235795:AC093157.2	0	0	0.2016	0.433	0.6041	0.3219	0	0	0.2265	0.2265	0.3103	10.744	0.00518332	176	0.566706	0_1_Up,1_2_Down
ENSG00000100226:GTPBP1	4.7153	4.7965	4.9098	4.7782	4.8161	5.0085	4.9796	4.925	4.5248	4.6053	4.7538	4.45429	0.047425	1250	1	2_3_Down
ENSG00000129946:SHC2	0.6781	0.6041	0.7049	0.7137	1.0704	1.275	1.0356	1.4751	1.1375	1.2928	1.157	4.92866	0.0378878	1033	1	0_1_Up,0_2_Up,0_3_Up
ENSG00000238272:AL139142.1	0	0	0	0.3896	0.2265	0.2141	0	0	0	0	0	20.3213	0.000782956	52	0	0_1_Up,1_2_Down,1_3_Down
ENSG00000249825:AC012636.1	0.1763	0.2265	0.3561	0.3448	0.3561	0.1375	0.0426	0.189	0.5261	0.433	0.5361	6.98981	0.0163795	500	0.951884	2_3_Up
ENSG00000169704:GP9	0	0	0	0	0	0	0.4114	0.1243	0	0	0.0704	5.85691	0.0253387	733	0	0_2_Up,1_2_Up
ENSG00000123130:ACOT9	5.4289	5.3291	5.4476	5.4848	5.4584	5.2913	5.2071	5.1763	5.0509	4.9923	5.2547	7.14186	0.0155081	483	1	0_3_Down,1_3_Down
ENSG00000178537:SLC25A20	5.5103	5.8138	5.7703	5.6724	5.6977	6.0832	5.8086	5.9177	6.3997	6.2504	6.0374	4.724	0.0416697	1118	1	0_3_Up,1_3_Up,2_3_Up
ENSG00000261385:AC009088.3	2.0704	2.1985	2.6871	3.6415	3.2403	3.2869	3.3477	2.7049	2.8339	2.1922	2.6485	6.41704	0.0202856	604	1	0_1_Up,0_2_Up,1_2_Down,1_3_Down,2_3_Down
ENSG00000143153:ATP1B1	5.6851	5.7522	5.9239	5.6622	5.6857	5.7428	6.0299	5.9743	5.9198	6.086	6.0261	9.62538	0.00703423	227	1	1_2_Up,1_3_Up
ENSG00000151338:MIPOL1	3.5934	3.6747	3.568	3.5472	3.591	3.7929	4.0135	4.0488	3.4383	3.4931	3.6927	9.75298	0.00678415	219	1	0_2_Up,1_2_Up,2_3_Down
ENSG00000089916:GPATCH2L	3.8679	3.8679	4.025	4.1268	4.1342	4.4568	4.2133	4.2102	4.4731	4.2847	4.354	7.15322	0.0154454	480	1	0_1_Up,0_2_Up,0_3_Up
ENSG00000231274:SBK3	1.6645	1.5705	1.5945	1.3618	1.6088	1.6229	1.1763	1.3334	1.1827	1.384	1.3896	5.93506	0.0245437	713	1	0_2_Down,0_3_Down,1_2_Down
ENSG00000248544:AC008676.1	0	0	0	0	0.1635	0.0841	0	0.1375	0.2016	0.2016	0.4005	5.53596	0.0289728	825	0.515097	0_3_Up
ENSG00000257390:AC023055.1	0.7398	0.9782	1.3277	0.7485	0.2869	0.5558	1.9336	1.0841	1.257	1.3391	1.384	5.24225	0.0329037	917	1	0_1_Down,0_2_Up,0_3_Up,1_2_Up,1_3_Up
ENSG00000171560:FGA	5.3187	5.0725	5.4558	5.021	5.2357	5.6232	5.6907	6.1677	6.2515	6.2468	5.8482	7.68069	0.0128605	409	1	0_2_Up,0_3_Up,1_2_Up,1_3_Up
ENSG00000166166:TRMT61A	4.6571	4.723	4.7334	4.7981	4.7581	4.7043	4.5423	4.2979	4.6253	4.2898	4.4463	5.75971	0.0263744	761	1	0_2_Down,1_2_Down,1_3_Down
ENSG00000260876:LINC01229	0.189	0.3561	0.0976	0	0	0.111	0.3561	0.251	0	0	0.0704	6.42346	0.0202355	603	0	1_2_Up,2_3_Down
ENSG00000256338:RPL41P2	1.2079	0.7824	0.7485	0	0.6508	0	0	0.263	0	0	0	7.62059	0.0131255	414	0	0_1_Down,0_2_Down,0_3_Down
ENSG00000084710:EFR3B	1.844	1.856	1.7485	2.1473	1.9672	2.2898	1.9635	2.1144	2.1243	2.1144	2.275	6.1538	0.0224818	662	1	0_1_Up,0_3_Up
ENSG00000233429:HOTAIRM1	2.757	2.5484	2.7137	2.4141	2.2327	2.7485	3.1651	3.729	3.0197	2.9855	3.3964	8.14931	0.0110127	365	1	0_2_Up,0_3_Up,1_2_Up,1_3_Up,2_3_Down
ENSG00000126351:THRA	2.848	2.903	2.8639	3.0721	3.1667	2.9355	3.2795	3.4046	3.2172	3.2001	3.067	13.4655	0.00271153	123	1	0_2_Up,0_3_Up,1_2_Up
ENSG00000145882:PCYOX1L	3.4634	3.2357	3.4236	3.4594	3.1779	3.272	3.7366	3.6531	3.757	3.6171	3.6194	8.59083	0.00957243	312	1	0_2_Up,0_3_Up,1_2_Up,1_3_Up
ENSG00000002587:HS3ST1	0.9107	0.9336	0.9561	1.4751	2.1922	1.0976	2.1699	1.7004	1.189	1.0909	0.7485	4.76984	0.0407821	1098	1	0_1_Up,0_2_Up,1_2_Up,1_3_Down,2_3_Down
ENSG00000171703:TCEA2	4.433	4.2365	4.2334	4.4764	4.477	4.7301	4.9759	5.1783	4.8938	5.2623	4.785	11.479	0.00429893	157	1	0_2_Up,0_3_Up,1_2_Up,1_3_Up
ENSG00000166401:SERPINB8	1.281	1.1506	1.257	2.0391	1.6462	1.6462	1.3045	1.2987	2.278	1.6508	1.8992	7.7325	0.0126375	401	1	0_1_Up,0_3_Up,1_2_Down,2_3_Up
ENSG00000134955:SLC37A2	4.6253	4.3406	4.2188	4.2095	4.4005	4.3291	4.2787	3.8836	3.854	3.4128	3.9782	4.86904	0.0389425	1057	1	0_2_Down,0_3_Down,1_3_Down,2_3_Down
ENSG00000163950:SLBP	7.3095	7.3284	7.2147	7.4963	7.36	7.4031	7.067	6.996	7.2746	6.9577	7.2408	6.11099	0.0228674	670	1	1_2_Down
ENSG00000265802:RN7SL49P	0	0	0	0	0	0.7398	1.511	1.0976	0	0	0.7991	5.95006	0.0243947	710	0	0_2_Up,0_3_Up,1_2_Up,2_3_Down
ENSG00000276282:AC022960.2	0	0	0	0.774	0.774	0.3334	0.2388	0	0.2265	0	0.111	8.86191	0.00880673	284	0	0_1_Up,1_2_Down,1_3_Down
ENSG00000233554:B4GALT1-AS1	1.0072	0.757	0.9855	0.7655	0.5059	0.7137	1.7004	1.2079	1.0841	0.6508	1.1375	5.22205	0.0331986	927	1	0_2_Up,1_2_Up,1_3_Up,2_3_Down
ENSG00000259006:AC092143.2	0.0704	0	0	0.0426	0.2016	0	0	0	0.1635	0.5361	0.4222	5.98584	0.0240441	699	1	0_3_Up,1_3_Up,2_3_Up
ENSG00000275894:AL021578.1	0.7655	0.5558	1.0356	0.4005	0.84	0.9411	1.0841	1.2449	1.3277	1.5261	1.1177	4.49937	0.0463953	1233	1	0_2_Up,0_3_Up,1_2_Up,1_3_Up
ENSG00000176102:CSTF3	4.843	4.9699	4.7181	5.0566	5.153	5.0488	5.0369	5.1119	5.2411	5.251	5.246	13.9356	0.00245166	115	1	0_3_Up
ENSG00000248323:LUCAT1	0	0.251	0.4114	0.1243	0	0.0841	0.0426	0.1506	0.7049	0.4005	0.4222	5.13408	0.0345224	951	0.894731	0_3_Up,1_3_Up,2_3_Up
ENSG00000111817:DSE	1.4647	1.0772	1.2327	0.9928	0.5558	1.1043	1.7485	2.0072	0.7655	1.4168	1.1699	5.85122	0.0253979	734	1	0_1_Down,0_2_Up,1_2_Up,2_3_Down
ENSG00000157823:AP3S2	4.7142	4.7871	4.862	4.7137	4.6837	4.85	4.9383	4.8405	4.4515	4.6135	4.6346	6.42481	0.020225	599	1	2_3_Down
ENSG00000165804:ZNF219	4.7463	4.5999	4.7452	4.5404	4.723	4.4841	4.99	4.9828	4.4764	4.441	4.5033	16.7246	0.00142205	85	1	0_2_Up,1_2_Up,2_3_Down
ENSG00000132386:SERPINF1	4.847	4.4848	4.6679	4.4581	4.464	4.9713	5.6282	5.3316	5.5814	5.4145	5.1938	10.8869	0.00499418	174	1	0_2_Up,0_3_Up,1_2_Up,1_3_Up
ENSG00000183808:RBM12B	3.6781	3.756	3.9298	3.98	4.2758	4.1383	4.1651	4.0522	4.4522	4.4912	4.2257	10.2472	0.00591684	194	1	0_1_Up,0_2_Up,0_3_Up,2_3_Up
ENSG00000196781:TLE1	4.464	4.735	4.8001	4.477	4.7306	4.9155	4.9481	5.1546	4.9509	5.202	5.2679	4.78734	0.0404497	1091	1	0_2_Up,0_3_Up,1_2_Up,1_3_Up
ENSG00000255471:AP001528.1	1.157	0.9184	1.0356	1.4005	1.546	2.0108	1.4489	1.669	1.696	1.4647	1.7527	5.87952	0.0251054	728	1	0_1_Up,0_2_Up,0_3_Up
ENSG00000259065:AC005520.2	0.4957	0.6135	0.9855	0.5361	0.6323	0.9411	1.4542	1.4594	0.7655	0.9855	0.4647	5.93109	0.0245833	714	1	0_2_Up,1_2_Up,2_3_Down
ENSG00000237380:HOXD-AS2	1.1635	0.7485	0.8319	1.0496	0.5945	0.8953	1.0976	1.3951	1.4957	1.275	1.5945	5.55149	0.0287821	818	1	0_2_Up,0_3_Up,1_2_Up,1_3_Up
ENSG00000087589:CASS4	0	0.3219	0.1635	0.3103	0.3561	0.3448	0.4222	0.5558	0.4005	0.4647	0.5558	6.02083	0.0237075	693	1	0_2_Up,0_3_Up
ENSG00000106028:SSBP1	8.5812	8.4842	8.3309	8.6085	8.4765	8.4508	8.2248	8.1077	8.4922	8.2413	8.2914	4.46169	0.0472541	1248	1	0_2_Down,1_2_Down
ENSG00000149541:B3GAT3	5.1961	5.1799	5.1902	5.2517	5.2854	5.4269	5.1085	5.1285	5.121	4.8826	5.0622	6.77397	0.0177276	530	1	1_3_Down
ENSG00000225062:CATIP-AS1	0.2388	0.3561	0.5361	0	0	0.3334	0.6135	0.1763	0.8319	1.3391	0.5753	4.58913	0.0444287	1187	1	0_1_Down,0_3_Up,1_2_Up,1_3_Up,2_3_Up
ENSG00000078804:TP53INP2	2.7225	2.6323	2.926	2.4854	2.4303	2.7719	3.1359	3.067	2.9203	3.1554	2.7527	4.90018	0.0383871	1046	1	0_2_Up,1_2_Up,1_3_Up
ENSG00000184497:TMEM255B	0.2265	0.2987	0.5945	1.3277	1.1309	1.1699	1.2327	1.3785	0.8797	1.7485	1.3277	8.6074	0.00952323	310	1	0_1_Up,0_2_Up,0_3_Up
ENSG00000117394:SLC2A1	8.2558	8.1138	7.836	8.4542	8.1537	7.8679	7.4451	6.9988	7.533	6.7811	7.2179	8.3374	0.0103673	342	1	0_2_Down,0_3_Down,1_2_Down,1_3_Down
ENSG00000213015:ZNF580	4.0347	3.957	4.0383	3.9193	3.9069	4.2342	4.4515	4.3992	4.1755	4.4155	4.4141	7.37373	0.0142904	446	1	0_2_Up,0_3_Up,1_2_Up,1_3_Up
ENSG00000123607:TTC21B	3.2141	3.0858	3.0909	3.2645	3.3923	3.3978	3.2615	3.2645	3.3799	3.5595	3.4182	9.77405	0.00674397	217	1	0_3_Up
ENSG00000178947:SMIM10L2A	0.8797	0.903	0.7655	0.9782	0.9709	0.9635	0.9107	0.8953	1.263	1.4542	1.0215	6.02343	0.0236826	692	1	0_3_Up,1_3_Up,2_3_Up
ENSG00000119285:HEATR1	4.9083	4.9579	4.7735	4.9021	5.0277	5.0583	4.6594	4.5472	4.7485	4.5711	4.6803	11.4063	0.00437723	162	1	0_2_Down,1_2_Down,1_3_Down
ENSG00000203727:SAMD5	0.903	0.9561	0.8319	1.1309	0.903	0.9782	0.3674	0.4005	0.903	0.5361	0.6229	11.3839	0.00440182	163	1	0_2_Down,1_2_Down,1_3_Down,2_3_Up
ENSG00000236562:AC116049.1	0	0	0.3448	0	0	0.6415	1.2449	1.3951	0	0.7655	0	6.49614	0.0196798	587	1	0_2_Up,1_2_Up,2_3_Down
ENSG00000261898:AC091153.4	0	0	0.5361	1.2869	0.856	1.1309	0.9336	0.848	0.5656	0.8639	0	5.02667	0.0362322	996	1	0_1_Up,0_2_Up,0_3_Up,1_3_Down,2_3_Down
ENSG00000160193:WDR4	3.9088	4.3688	3.8032	4.1819	4.153	4.0072	3.5236	3.2705	3.7485	3.3277	3.4647	7.38481	0.0142353	444	1	0_2_Down,0_3_Down,1_2_Down,1_3_Down
ENSG00000247853:AC006064.2	0.3103	0.5361	0.6599	1.1506	1.0215	0.6415	0.3674	0.2265	0.7485	0.4751	0.7049	5.05903	0.0357059	986	1	0_1_Up,1_2_Down,1_3_Down,2_3_Up
ENSG00000035403:VCL	6.15	6.1875	6.1092	6.1785	6.1485	6.0581	5.9016	5.916	5.9477	5.8306	5.8377	20.8218	0.000725995	50	1	0_3_Down
ENSG00000143458:GABPB2	1.263	1.269	1.6645	1.5558	1.2265	1.5059	1.0772	1.3334	1.7949	1.9486	1.669	4.78005	0.0405877	1092	1	0_3_Up,1_3_Up,2_3_Up
ENSG00000100997:ABHD12	7.438	7.4453	7.496	7.4407	7.557	7.5613	7.5765	7.7164	7.7306	7.922	7.7886	12.6595	0.00324546	130	1	0_3_Up,1_3_Up
ENSG00000138670:RASGEF1B	3.7782	3.7538	3.5534	4.3951	4.1938	4.0063	3.774	4.1185	4.0099	4.3391	4.2928	5.46176	0.0299064	844	1	0_1_Up,0_3_Up,2_3_Up
ENSG00000169105:CHST14	2.8699	2.5211	2.5135	3.0126	2.7634	2.9146	2.8135	2.757	3	2.9982	3.0721	4.73977	0.0413616	1109	1	0_3_Up
ENSG00000140691:ARMC5	4.0108	3.7452	4.0976	3.6993	3.9773	3.9439	4.5662	4.433	4.1481	3.9336	4.3533	6.01387	0.023774	695	1	0_2_Up,1_2_Up,1_3_Up,2_3_Down
ENSG00000129295:LRRC6	0.2987	0.0566	0.0144	0.0704	0	0.0704	0.4005	0.4751	0.3103	0.2141	0.2869	8.65859	0.00937327	300	0.541342	0_2_Up,1_2_Up
ENSG00000145687:SSBP2	2.969	2.6713	2.3561	2.3618	2.6112	2.8156	2.86	3.3674	3.2342	3.2987	3.3785	5.54303	0.0288858	822	1	0_2_Up,0_3_Up,1_2_Up,1_3_Up
ENSG00000104218:CSPP1	2.926	3.0909	2.9165	3.3896	2.9709	3.079	3.359	3.3909	3.541	3.3716	3.5423	7.83961	0.0121921	395	1	0_2_Up,0_3_Up,1_3_Up
ENSG00000236039:AC019117.1	1.8639	2.1342	1.7355	2.5311	2.7592	2.4751	2.0635	2.3219	1.9745	1.7698	2.1699	8.16354	0.0109621	363	1	0_1_Up,0_2_Up,1_2_Down,1_3_Down
ENSG00000167685:ZNF444	6.2769	6.4469	6.4458	6.1071	6.1453	6.1827	6.6857	6.4136	6.3432	6.1322	6.2139	6.71298	0.0181341	547	1	1_2_Up,2_3_Down
ENSG00000111181:SLC6A12	0.5656	0.8718	0.3785	0.7137	1.0566	0.6508	1.4114	1.4114	1.3785	1.2388	0.8875	6.61687	0.0187992	566	1	0_2_Up,0_3_Up,1_2_Up,1_3_Up
ENSG00000274373:AC148476.1	0.4436	0.4005	0.3561	0	0.2141	0.111	0.5656	0.7049	0.3896	0.4005	0.669	10.4141	0.00565634	190	0.894731	0_1_Down,1_2_Up,1_3_Up
ENSG00000165501:LRR1	5.6447	5.558	5.6817	5.6259	5.5204	5.4957	5.5376	5.3445	5.373	5.1823	5.3334	7.58503	0.0132856	420	1	0_3_Down
ENSG00000124216:SNAI1	3.7772	4.0054	3.8963	3.7323	3.433	3.7677	4.0815	4.2001	4.3154	4.1152	4.4757	10.1749	0.00603438	201	1	0_3_Up,1_2_Up,1_3_Up
ENSG00000198851:CD3E	0.5059	0.4751	0.4647	0.251	0.1763	0.1763	0.3896	0.251	0.111	0	0.3219	6.86546	0.0171394	517	0	0_1_Down,0_3_Down
ENSG00000283239:AC019257.8	0	0	0	0	0	0	0.6323	0.4751	0	0	0.189	30.4674	0.000217259	22	0	0_2_Up,1_2_Up,2_3_Down
ENSG00000083123:BCKDHB	5.602	5.5868	5.7398	5.5283	5.4486	5.7211	5.7692	5.9272	5.9411	5.8405	5.8921	6.87698	0.0170672	516	1	1_2_Up,1_3_Up
ENSG00000096746:HNRNPH3	7.7911	7.8101	8.0244	7.7842	7.7917	7.6361	8.0751	8.1423	8.2655	7.9957	8.1999	8.39853	0.010168	333	1	0_3_Up,1_2_Up,1_3_Up
ENSG00000151348:EXT2	5.9062	5.9381	5.9558	6.1601	5.9825	6.0999	5.9205	5.9568	6.1506	6.3025	6.1522	9.58855	0.0071086	230	1	0_3_Up,2_3_Up
ENSG00000140859:KIFC3	6.4803	6.5863	6.488	6.6423	6.4261	6.4975	6.2746	6.2517	5.5232	5.6441	6.1831	9.09779	0.00820334	265	1	0_3_Down,1_3_Down,2_3_Down
ENSG00000244219:TMEM225B	0.3896	0.8718	0.7312	0.251	0.2265	0.1243	0.5261	0.516	0.4436	0.3219	0.1243	4.92779	0.037903	1036	0.75311	0_1_Down,0_3_Down,1_2_Up
ENSG00000229447:AC114495.2	0	0	0	0	0	0	0.9486	0.4114	0	0	0	12.2358	0.00358078	137	0	0_2_Up,1_2_Up,2_3_Down
ENSG00000084774:CAD	5.5665	5.5273	5.2906	5.3416	5.68	5.6727	5.2269	5.2765	5.1739	5.0356	5.2434	5.07325	0.0354777	977	1	0_3_Down,1_2_Down,1_3_Down
ENSG00000214756:CSKMT	3.1859	3.7355	3.0514	2.8053	2.6346	2.6462	3.6017	3.4263	3.5472	3.111	3.1587	5.76646	0.0263008	758	1	0_1_Down,1_2_Up,1_3_Up
ENSG00000240668:KRT8P36	0.6229	0.0704	0.4005	0.7312	0.8639	1	0.6323	0.516	0.516	0.6229	0.5059	4.36459	0.0495624	1280	1	0_1_Up,1_2_Down,1_3_Down
ENSG00000125798:FOXA2	4.5497	4.5491	4.6317	4.5674	4.6058	4.6943	4.9265	4.957	4.4535	4.5607	4.7148	9.95062	0.0064189	208	1	0_2_Up,1_2_Up,2_3_Down
ENSG00000168917:SLC35G2	3.8728	4.0985	4.0453	3.6485	3.7761	3.8166	3.6311	3.7845	3.5945	3.5059	3.6427	10.2029	0.00598848	196	1	0_2_Down,0_3_Down
ENSG00000227199:ST7-AS1	1.8758	1.7355	1.9928	2.025	1.9561	2.1763	2.4356	2.6758	2.0461	2.4222	2.3674	8.86113	0.00880881	285	1	0_2_Up,0_3_Up,1_2_Up,2_3_Down
ENSG00000143420:ENSA	6.0641	5.9359	6.1635	6.1837	6.1729	6.2434	6.2904	6.4143	6.4157	6.4331	6.2869	9.01864	0.00839971	272	1	0_2_Up,0_3_Up
ENSG00000286715:AL589863.2	0	0	0.1635	0.1763	0	0.5361	1.2869	0.8718	0.3219	0	0.8875	4.82357	0.0397723	1077	0	0_2_Up,0_3_Up,1_2_Up,2_3_Down
ENSG00000259479:SORD2P	4.9203	5.1014	5.1326	4.9303	5.0725	5.1599	5.3906	5.4696	5.1293	5.2517	5.0157	5.93571	0.0245372	712	1	0_2_Up,1_2_Up,2_3_Down
ENSG00000106244:PDAP1	6.6727	6.7108	6.5102	6.7506	6.6911	6.6713	6.5396	6.2966	6.5463	6.354	6.3111	5.09973	0.0350578	966	1	1_2_Down,1_3_Down
ENSG00000225124:RPL23AP36	0	0	0	0	0	0.2388	0.4957	0.2016	0	0	0	5.23895	0.0329516	919	0	0_2_Up,1_2_Up,2_3_Down
ENSG00000130427:EPO	0.6415	0.5945	0.7225	0.4542	0.3561	0.6323	0.9928	0.8156	1.2141	0.8319	0.8156	5.86769	0.0252272	730	1	0_3_Up,1_2_Up,1_3_Up
ENSG00000149294:NCAM1	0.189	0.3334	0.1243	0.2141	0.1375	0.4542	0.8319	0.546	0.2869	0.516	0.3896	4.96423	0.0372759	1017	1	0_2_Up,1_2_Up,2_3_Down
ENSG00000286444:AL035661.2	0	0.1243	0.0566	0.2388	0.3448	0.2987	0	0.0566	0.2265	0.1243	0	6.66884	0.0184357	556	0.345247	1_2_Down
ENSG00000213654:GPSM3	0.3103	0.0976	0	0.4436	0.3674	0.4957	0.4542	0.1243	0.0976	0.0976	0.0426	4.63137	0.0435403	1159	0.281417	0_1_Up,1_3_Down
ENSG00000181035:SLC25A42	2.433	2.6088	2.3757	2.7929	2.3674	2.5286	2.8012	2.7485	3.025	3.4542	2.7991	4.6077	0.0440352	1175	1	0_2_Up,0_3_Up,1_3_Up,2_3_Up
ENSG00000111110:PPM1H	6.1146	6.135	5.9477	6.44	6.2655	6.1906	5.8555	5.8701	5.7148	6.0461	6.1054	4.60723	0.0440452	1177	1	1_2_Down,1_3_Down
ENSG00000166326:TRIM44	5.7423	5.6241	5.7377	5.8288	5.8723	5.8417	5.3743	5.5472	5.7162	5.6653	5.7181	15.7054	0.00171854	90	1	1_2_Down
ENSG00000129493:HEATR5A	4.9444	5.0396	4.6741	5.1875	5.1387	5.1272	4.6977	4.7639	5.1081	5.0913	5.337	7.11807	0.0156405	487	1	0_1_Up,0_3_Up,1_2_Down,2_3_Up
ENSG00000198848:CES1	9.0982	8.9728	8.8151	9.0665	9.1804	9.3558	9.1888	9.3697	9.3153	9.5085	9.3532	5.7022	0.0270128	774	1	0_2_Up,0_3_Up
ENSG00000255650:FAM222A-AS1	0.2141	0	0	0	0	0	0.189	0.2987	0.1506	0.4647	0.275	4.52522	0.0458178	1224	1	1_3_Up
ENSG00000079156:OSBPL6	0.6229	0.516	0.4751	0.696	0.926	1.275	0.9928	0.926	1.384	1.5993	0.9928	5.83536	0.0255639	740	1	0_1_Up,0_2_Up,0_3_Up,1_3_Up,2_3_Up
ENSG00000155542:SETD9	4.135	3.9653	3.6971	3.9727	4.1102	4.153	4.3399	4.466	4.1707	4.3016	4.5046	4.86951	0.038934	1056	1	0_2_Up,0_3_Up,1_2_Up
ENSG00000278784:AL136295.7	1.2203	1.0426	1.0496	1.541	2.0321	1.5945	1.6229	1.4751	1.6781	1.3785	1.4222	6.1788	0.0222606	652	1	0_1_Up,0_2_Up,0_3_Up
ENSG00000138411:HECW2	0.7485	0.7908	0.6415	0.4436	0.7824	0.6508	1.2016	1.275	0.6415	0.9561	0.9782	7.99883	0.0115665	377	1	0_2_Up,1_2_Up,2_3_Down
ENSG00000230042:AK3P3	0	0.433	0	0	0.2388	0.2265	0.2388	0.0976	0.4222	0.774	0.6508	4.62019	0.043773	1165	1	0_3_Up,1_3_Up,2_3_Up
ENSG00000237719:Z95152.1	0.263	0.2388	0.3103	0.2388	0.4436	0.6041	0.7908	0.8319	0.2265	0.6229	0.3219	5.51813	0.0291937	832	1	0_2_Up,1_2_Up,2_3_Down
ENSG00000125872:LRRN4	4.2311	4.4777	4.6927	5.0807	4.319	4.9392	5.0997	5.3477	5.0259	5.4783	5.1819	4.65201	0.0431142	1149	1	0_1_Up,0_2_Up,0_3_Up,1_2_Up,1_3_Up
ENSG00000079215:SLC1A3	6.5447	6.6231	6.6218	6.7609	6.6616	6.9419	6.3149	6.5095	6.6703	6.8397	6.6218	4.94583	0.0375908	1028	1	1_2_Down,2_3_Up
ENSG00000178605:GTPBP6	7.1956	7.216	7.0959	7.1182	7.1407	6.9713	7.0386	7.0412	6.9404	6.8126	6.8664	9.60778	0.00706965	228	1	0_3_Down
ENSG00000270673:YTHDF3-AS1	1.7698	1.585	1.3674	2.2898	1.852	2.2048	2.3813	2.0635	1.7527	2.0215	1.7824	5.5282	0.0290687	828	1	0_1_Up,0_2_Up,0_3_Up,1_3_Down,2_3_Down
ENSG00000138376:BARD1	3.7538	3.7257	3.7323	4.0704	3.8135	4.2126	3.2615	3.5373	3.6053	3.7214	3.4581	8.20776	0.0108067	358	1	0_1_Up,0_2_Down,1_2_Down,1_3_Down
ENSG00000136842:TMOD1	1.2869	1.2928	1.275	1.6781	1.585	1.516	1.3561	1.5311	1.5211	1.7613	1.6781	9.64926	0.00698654	225	1	0_1_Up,0_3_Up
ENSG00000179399:GPC5	1.8875	1.6599	1.9069	1.9635	1.9598	2.1763	2.0286	1.9819	2.359	2.3448	2.101	6.40003	0.0204189	607	1	0_3_Up
ENSG00000168461:RAB31	3.6588	3.6159	3.6781	3.5008	3.3785	4.0583	2.6736	3.1938	3.1969	3.1763	3.211	5.42439	0.0303912	853	1	0_2_Down,0_3_Down,1_2_Down,1_3_Down
ENSG00000105875:WDR91	2.669	2.5583	2.6554	3.0108	2.7949	2.7803	3.0161	2.8237	2.5484	2.6599	2.6135	7.14186	0.0155081	482	1	0_2_Up,2_3_Down
ENSG00000120093:HOXB3	0.3103	0.1635	0.1506	0.0976	0.3674	0.3448	0.6415	0.433	0.3896	0.5361	0.4114	4.36281	0.049606	1283	1	0_2_Up,1_2_Up
ENSG00000103257:SLC7A5	8.0539	8.0431	8.1471	8.3409	8.3117	8.1204	8.0181	7.73	7.7562	7.4439	7.905	6.4239	0.0202321	602	1	0_3_Down,1_2_Down,1_3_Down
ENSG00000167566:NCKAP5L	2.9782	3.009	2.8032	2.7225	2.9598	2.7677	3.1811	3.1922	2.9635	3.0161	2.9222	6.401	0.0204113	606	1	1_2_Up
ENSG00000166562:SEC11C	5.3306	5.4935	5.5753	5.3889	5.5647	5.5157	5.7255	5.5889	6.0228	5.8787	5.6826	6.05673	0.0233683	688	1	0_3_Up,1_3_Up
ENSG00000249201:AC114291.1	0.3896	0.1763	0.0566	0.2869	0.6781	0.6323	0.9855	0.8319	0.696	1.1699	0.6508	6.00267	0.0238814	698	1	0_1_Up,0_2_Up,0_3_Up,1_2_Up,1_3_Up
ENSG00000153291:SLC25A27	0	0	0	0	0.0841	0	0.433	0.1375	0	0.0841	0	5.17922	0.0338348	939	0.247892	0_2_Up
ENSG00000268006:PTOV1-AS1	0.5059	0.9184	0.3896	0.433	0.4542	0.5656	0.6041	0.7485	1.1043	0.9709	0.9107	5.14057	0.0344226	950	1	0_3_Up,1_3_Up,2_3_Up
ENSG00000067798:NAV3	0.5558	0.3674	0.4957	0.189	0.4436	0	0.0841	0	0.0144	0.0566	0	6.96901	0.0165036	504	0.175325	0_2_Down,0_3_Down
ENSG00000268573:AC011815.1	1.0909	1.0144	0.9855	0.9184	1.1243	1.111	1.2016	1.516	1.1635	1.2869	1.275	4.72462	0.0416576	1116	1	0_2_Up,1_2_Up
ENSG00000197457:STMN3	4.4621	4.5027	4.5354	4.1227	4.1795	4.2705	4.7495	4.4561	4.3248	4.0841	4.211	9.04393	0.00833631	271	1	0_1_Down,0_3_Down,1_2_Up,2_3_Down
ENSG00000278864:AC055811.4	0.0704	0.2265	0.1635	0.516	0.6871	0.669	0.3448	0.6135	0.111	0.3785	0.251	9.2377	0.0078704	253	0.856534	0_1_Up,0_2_Up,1_3_Down
ENSG00000120533:ENY2	6.8174	7.0373	7.005	6.7791	6.8009	6.6796	6.7901	7.0168	7.04	7.1334	7.0868	5.96572	0.0242405	705	1	1_3_Up
ENSG00000259939:AC022167.1	1.8074	1.516	0.4542	2.1538	1.4542	1.2203	2.189	1.269	0	0	0.5059	4.74272	0.0413044	1108	0	0_1_Up,0_2_Up,0_3_Down,1_3_Down,2_3_Down
ENSG00000138079:SLC3A1	4.0505	4.1771	3.8699	3.2972	3.9846	3.5692	3.0161	3.3785	2.9088	3.26	3.1077	8.84111	0.00886264	287	1	0_1_Down,0_2_Down,0_3_Down,1_2_Down,1_3_Down
ENSG00000197119:SLC25A29	3.61	3.8856	3.8777	3.5423	3.4686	3.7918	4.6871	4.1969	4.0215	3.8709	3.8339	8.42966	0.0100684	329	1	0_2_Up,1_2_Up,1_3_Up,2_3_Down
ENSG00000089091:DZANK1	4.2876	4.5373	4.7787	3.9653	4.0712	4.238	4.2388	3.7268	3.7214	3.7279	3.6565	8.51268	0.00980892	321	1	0_1_Down,0_2_Down,0_3_Down,1_3_Down,2_3_Down
ENSG00000077044:DGKD	4.9481	4.9855	5.1135	4.9768	5.2502	5.1755	5.0875	5.1027	4.4575	4.5951	4.9392	5.2279	0.0331128	925	1	0_3_Down,1_3_Down,2_3_Down
ENSG00000042062:RIPOR3	0.1635	0.2388	0.263	0.4114	0.774	0.275	0.1506	0.275	0.6041	0.774	0.6508	5.98015	0.0240994	701	1	0_1_Up,0_3_Up,1_2_Down,2_3_Up
ENSG00000245685:FRG1-DT	0.275	0.3448	0.189	0.0426	0.1375	0.275	0.2265	0.0286	0.757	0.5261	0.4647	8.0505	0.0113724	372	1	0_3_Up,1_3_Up,2_3_Up
ENSG00000107611:CUBN	1.0072	0.856	1.0704	1.0356	0.84	0.8237	1.4647	1.4647	1.3334	1.4276	1.4222	26.4233	0.000342916	31	1	0_2_Up,0_3_Up,1_2_Up,1_3_Up
ENSG00000101665:SMAD7	2.9672	3.332	3.4101	3.3462	3.4647	3.2327	4.009	4.101	3.384	3.9699	3.9882	6.67768	0.0183748	553	1	0_2_Up,0_3_Up,1_2_Up,1_3_Up,2_3_Down
ENSG00000075089:ACTR6	5.7428	5.6834	5.7876	5.3338	5.5904	5.4783	5.8714	5.7247	5.5466	5.7366	5.6879	5.66369	0.0274513	780	1	0_1_Down,1_2_Up
ENSG00000148337:CIZ1	5.4005	5.4535	5.591	5.6904	5.568	5.7655	5.7991	5.896	5.5777	5.8268	5.7671	5.34648	0.0314348	879	1	0_2_Up
ENSG00000226510:UPK1A-AS1	0.189	0.1763	0.2265	1.2869	0.926	0.9709	0.4751	0.9184	0.3219	0.926	0.6599	7.29679	0.0146804	457	1	0_1_Up,0_2_Up,0_3_Up,1_2_Down,1_3_Down
ENSG00000250682:LINC00491	1.9184	1.6088	2.3045	2.1243	2.2203	2.3306	2.4594	2.3505	2.5211	2.5033	2.4828	4.49176	0.0465671	1236	1	0_1_Up,0_2_Up,0_3_Up,1_3_Up
ENSG00000230461:PROX1-AS1	0	0.2987	0.275	0.4647	0.9184	0.9855	1.2265	0.4957	0.0286	0.3219	0.2388	4.72156	0.0417178	1119	0.75311	0_1_Up,0_2_Up,1_3_Down,2_3_Down
ENSG00000265190:ANXA8	1.774	1.8953	1.9709	1.9184	1.9069	2.121	2.2203	2.2869	2.3533	2.7377	2.3978	11.4492	0.00433082	160	1	0_2_Up,0_3_Up,1_2_Up,1_3_Up
ENSG00000274340:AC032011.1	0.1506	0.1375	0.189	0	0.0704	0.1763	0.7398	0.5558	0.263	0.3219	0.6599	8.96045	0.00854795	276	0.75311	0_2_Up,1_2_Up,1_3_Up
ENSG00000131910:NR0B2	2.742	2.4568	1.8197	2.2265	2.2203	1.6508	3.3576	3.1827	3.1587	2.7355	2.9203	7.30233	0.0146519	456	1	0_1_Down,0_2_Up,0_3_Up,1_2_Up,1_3_Up,2_3_Down
ENSG00000279557:AC010435.1	0	0.189	0	0.4436	0.4957	0.4114	0	0.2016	0	0	0.0976	14.4955	0.00218239	104	0	0_1_Up,1_2_Down,1_3_Down
ENSG00000132341:RAN	9.8459	9.8024	9.7818	9.9178	9.8636	10.0483	9.5798	9.6165	9.6604	9.4007	9.7736	5.62021	0.0279574	791	1	1_2_Down,1_3_Down
ENSG00000099875:MKNK2	4.9887	4.8455	4.915	5.0531	4.9777	4.9425	5.2075	5.1965	5.0913	5.2012	4.9495	5.28633	0.032272	898	1	0_2_Up
ENSG00000144468:RHBDD1	2.8135	3.0108	3.0531	3.126	3.2824	3.4841	3.6713	3.4777	3.281	3.263	3.121	8.3734	0.0102493	336	1	0_1_Up,0_2_Up,1_2_Up,2_3_Down
ENSG00000205268:PDE7A	4.0144	4.0488	4.067	4.0866	4.1835	4.281	4.3611	4.3985	4.4476	4.254	4.4489	11.4252	0.00435668	161	1	0_2_Up,0_3_Up
ENSG00000101871:MID1	5.7287	5.8442	5.7074	5.9591	5.8936	5.995	5.8804	6.0259	5.9844	6.0665	6.027	8.93205	0.00862151	277	1	0_3_Up
ENSG00000251682:AC122718.2	0	0	0	0.5361	0.2869	0.4005	0	0.2265	0.516	0.2869	0.4957	10.4919	0.00553994	186	0.686353	0_1_Up,0_3_Up,1_2_Down,2_3_Up
ENSG00000227825:SLC9A7P1	1.3674	0.9635	1.0841	1.281	1.4906	1.6323	1.5993	1.5211	1.9523	1.9222	1.5509	6.36998	0.0206573	611	1	0_1_Up,0_2_Up,0_3_Up,1_3_Up
ENSG00000120708:TGFBI	5.7952	5.5963	5.6879	6.0921	5.7244	5.9406	5.93	6.2205	6.522	6.8259	6.1811	7.36738	0.0143221	448	1	0_2_Up,0_3_Up,1_3_Up,2_3_Up
ENSG00000277726:AL109811.3	0.3219	0	0.1375	0	0	0	0.4751	0.6229	0.3785	0	0	5.59335	0.0282761	803	0	0_2_Up,1_2_Up,2_3_Down
ENSG00000181135:ZNF707	2.1177	1.8992	2.266	1.7398	2.121	2.1506	2.9126	2.516	2.263	2.406	2.4276	6.32154	0.0210491	623	1	0_2_Up,0_3_Up,1_2_Up,1_3_Up,2_3_Down
ENSG00000260475:AL353719.1	0.9107	0.7485	0.6871	0.546	0.5361	0.3561	0.757	0.6781	0.5261	0.7398	0.6135	4.62747	0.0436213	1162	1	0_1_Down
ENSG00000118600:RXYLT1	3.479	3.7876	3.7409	3.7225	3.853	3.7991	3.3923	3.4621	3.7137	3.6369	3.7203	5.38489	0.0309146	868	1	1_2_Down,2_3_Up
ENSG00000125898:FAM110A	3.067	3.0233	3.1538	3.3646	3.3016	3.4476	3.2675	3.4568	3.3604	3.1538	3.2357	6.07753	0.0231746	678	1	0_1_Up,0_2_Up
ENSG00000141664:ZCCHC2	1.1763	1.1763	0.8639	1.4542	1.4489	1.3334	1.4751	1.406	1.5361	1.852	1.5607	8.62123	0.00948242	306	1	0_1_Up,0_2_Up,0_3_Up
ENSG00000082781:ITGB5	7.0559	7.0019	7.0088	7.2973	7.0635	7.359	6.9542	7.2734	7.2995	7.5015	7.3815	4.35589	0.0497761	1290	1	0_3_Up,2_3_Up
ENSG00000248329:APELA	3.2403	3.2479	3.1635	3.1043	3.0479	3.2884	3.6769	4.0772	3.3016	4.1334	4.3576	4.61292	0.0439255	1171	1	0_2_Up,0_3_Up,1_2_Up,1_3_Up
ENSG00000260926:AC016134.1	0.275	0.251	0.0566	0.4647	0.7398	0.7908	0.585	0.3896	0.1243	0	0.251	9.27189	0.0077917	248	0	0_1_Up,0_2_Up,1_3_Down,2_3_Down
ENSG00000248278:SUMO2P17	1.1043	1.2987	0.9855	0.7991	1.2141	0.9561	1.3951	2.1635	0.6508	0.9107	0.7485	6.42459	0.0202267	600	1	0_2_Up,0_3_Down,1_2_Up,2_3_Down
ENSG00000072310:SREBF1	6.3899	6.37	6.0325	5.5892	6.035	5.9848	6.3771	6.1847	5.6565	5.5113	5.7361	7.7987	0.0123598	396	1	0_1_Down,0_3_Down,1_2_Up,2_3_Down
ENSG00000186212:SOWAHB	3.6622	3.7719	3.5705	4.0496	3.8248	4.0976	4.0704	4.228	3.8972	4.5027	4.1985	4.44984	0.0475281	1252	1	0_1_Up,0_2_Up,0_3_Up
ENSG00000181315:ZNF322	3.6758	3.9088	3.8349	4.0426	3.8339	3.8787	3.7634	3.8846	3.6439	3.2987	3.5814	5.13219	0.0345516	954	1	0_3_Down,1_3_Down,2_3_Down
ENSG00000163155:LYSMD1	0.8074	0.848	0.7485	0.4854	0.516	0.585	0.696	0.5261	0.6508	0.4542	0.6041	6.65002	0.0185663	559	0.989813	0_1_Down
ENSG00000152229:PSTPIP2	3.254	3.0215	2.9837	3.6311	3.4019	3.6288	3.0391	3.3306	3.5957	3.853	3.3951	6.11285	0.0228504	668	1	0_1_Up,0_3_Up,1_2_Down,2_3_Up
ENSG00000005007:UPF1	5.6238	5.7054	5.6639	5.5919	5.68	5.6162	5.2411	5.4303	5.6542	5.5084	5.4709	7.84734	0.0121607	393	1	0_2_Down,1_2_Down
ENSG00000277511:AC116407.2	0.1763	0	0.0704	0.433	0.2987	0.2265	0.546	0.4542	0.2869	0.4222	0.3448	10.5487	0.00545697	183	0.932426	0_2_Up,0_3_Up
ENSG00000180098:TRNAU1AP	4.2854	3.7908	3.7793	4	4.0036	4.332	3.1554	3.6392	3.6334	3.6904	3.5583	4.94326	0.0376352	1029	1	0_2_Down,0_3_Down,1_2_Down,1_3_Down
ENSG00000118194:TNNT2	0.9184	0.4114	0.585	1.0072	1.2388	0.903	0.7312	1.0841	1.4542	1.6041	1.2869	7.78271	0.0124262	398	1	0_1_Up,0_2_Up,0_3_Up,1_3_Up,2_3_Up
ENSG00000187185:AC092118.1	1.0772	0.9709	0.8156	1.0704	1.546	1.4647	1.3785	1.8914	1.3334	1.8953	1.856	4.59834	0.0442331	1182	1	0_1_Up,0_2_Up,0_3_Up,1_2_Up,1_3_Up
ENSG00000087502:ERGIC2	7.2209	7.224	7.1303	7.1984	7.1167	7.2041	6.896	6.8535	7.2432	7.1447	6.9756	6.95487	0.0165886	507	1	0_2_Down,1_2_Down
ENSG00000163072:NOSTRIN	3.373	3.5472	3.5135	3.6803	3.3477	3.4777	3.1763	3.6194	3.101	2.858	3.1127	4.84386	0.0393992	1070	1	0_3_Down,1_3_Down,2_3_Down
ENSG00000164167:LSM6	4.6882	4.5503	4.5454	5.1819	5.06	5.2257	4.9026	4.6508	4.9937	4.7761	4.9649	13.1991	0.00287456	127	1	0_1_Up,0_3_Up,1_2_Down
ENSG00000128694:OSGEPL1	3.406	2.9241	3.2373	3.4128	3.4476	3.4195	3.0755	3.1375	2.8836	2.8856	3.0179	6.63021	0.0187051	565	1	1_2_Down,1_3_Down
ENSG00000119711:ALDH6A1	6.0841	6.0691	5.9215	5.8914	5.8465	5.7829	6.1096	6.2059	6.1709	6.2474	5.9413	4.95723	0.0373954	1023	1	1_2_Up,1_3_Up
ENSG00000160201:U2AF1	6.9359	6.926	6.9528	6.7674	6.9723	6.9357	6.6545	6.4484	6.689	6.5076	6.8018	6.66952	0.018431	555	1	0_2_Down,0_3_Down,1_2_Down
ENSG00000230289:AL358781.2	0.516	0.4542	0	0	0	0	0.8074	0.6323	0	0	0.2265	8.23644	0.0107075	355	0	0_1_Down,0_2_Up,1_2_Up,2_3_Down
ENSG00000280913:CTSLP3	1.9486	1.8992	1.7949	2.3045	2.7049	1.9411	1.251	1.3277	2.6088	2.2016	1.7655	5.13387	0.0345257	952	1	0_1_Up,0_2_Down,0_3_Up,1_2_Down,2_3_Up
ENSG00000265148:TSPOAP1-AS1	0.1763	0.1375	0.0426	0.4114	0.5361	0.5361	0.6323	0.4436	0	0.3674	0.3334	6.40116	0.02041	605	0.836222	0_1_Up,0_2_Up,2_3_Down
ENSG00000204420:MPIG6B	0	0.1635	0.0144	0.0841	0.3103	0.0704	0.4542	0.6415	0.0841	0.0426	0.2265	8.58111	0.00960143	313	0.136485	0_2_Up,1_2_Up,2_3_Down
ENSG00000172016:REG3A	0.5261	0	0	0	0	0.2016	0.2141	0.1635	0.669	0.6041	0.6323	6.11243	0.0228543	669	1	0_3_Up,1_3_Up,2_3_Up
ENSG00000153446:C16orf89	0	0	0.1375	0	0	0.0286	0.5261	0.2388	0.111	0	0.1506	6.74754	0.0179023	539	0	0_2_Up,1_2_Up,2_3_Down
ENSG00000182575:NXPH3	0.8953	0.6323	0.8639	0.9561	0.9782	1.1375	0.926	1.111	1.2016	1.384	1.1043	5.54665	0.0288413	820	1	0_3_Up
ENSG00000170561:IRX2	3.7708	3.6679	3.6542	3.7897	3.6656	3.7049	4.0312	3.9355	3.8904	3.8972	3.8146	12.2891	0.00353625	136	1	0_2_Up,1_2_Up
ENSG00000152582:SPEF2	0.9928	0.433	0.3448	1.6276	1.6182	1.3618	1.5211	1.3277	2.2898	1.8718	1.1763	5.91275	0.0247674	719	1	0_1_Up,0_2_Up,0_3_Up,2_3_Up
ENSG00000241563:CORT	0.3785	0.3896	0.3674	0.5261	0.6323	0.7655	0	0.2141	0.251	0.433	0.7049	5.27472	0.0324368	903	0.951884	0_2_Down,1_2_Down,2_3_Up
ENSG00000100300:TSPO	6.0953	6.1245	6.1761	6.3646	6.1689	6.0485	5.8912	5.7145	5.7007	5.7541	5.7737	14.0568	0.00238987	114	1	0_2_Down,0_3_Down,1_2_Down,1_3_Down
ENSG00000259399:TGIF2-RAB5IF	0.9709	1.4383	0.8953	0.5261	0.2869	0.585	0.8237	0.9336	1.5898	1.251	0.9855	6.2075	0.0220099	645	1	0_1_Down,1_2_Up,1_3_Up,2_3_Up
ENSG00000167264:DUS2	5.814	5.6857	5.7035	5.8792	5.8782	5.6291	5.5777	5.3298	5.6545	5.433	5.5151	4.40291	0.0486346	1264	1	0_2_Down,1_2_Down
ENSG00000168228:ZCCHC4	3.6769	3.6427	3.7772	3.7623	3.9477	4.079	3.342	3.5097	3.6147	3.9212	3.7991	6.0078	0.0238321	696	1	0_2_Down,1_2_Down,2_3_Up
ENSG00000254544:PCNAP4	0	0	0	0	0	0	0	0.1635	0.3674	0.3785	0.275	27.4544	0.000303493	27	0.856534	0_3_Up,1_3_Up
ENSG00000196284:SUPT3H	3.6542	3.6837	3.8885	3.5484	3.6485	3.4436	4.0161	3.8639	3.8885	3.9598	3.7623	6.53551	0.0193869	579	1	1_2_Up,1_3_Up
ENSG00000260278:AC098818.2	0	0.0426	0.0426	0.2141	0.251	0.2016	0.4647	0.263	0.3896	0.0841	0.189	4.74546	0.0412512	1105	0.247892	0_2_Up
ENSG00000270021:AC026691.1	0	0.0566	0.0286	0.0976	0.1506	0.2265	0.1506	0.0841	0.3674	0.4114	0.1506	5.59737	0.0282281	801	0.913765	0_3_Up
ENSG00000238741:SCARNA7	0	0	0	0	1.157	0.9336	1.1375	1.3448	0	0	0	7.93985	0.0117934	383	0	0_1_Up,0_2_Up,1_2_Up,1_3_Down,2_3_Down
ENSG00000116793:PHTF1	4.2487	4.7131	4.6809	3.9964	4.2403	4.0365	4.4634	4.2765	4.0135	3.9458	4.116	6.06271	0.0233123	685	1	0_1_Down,0_3_Down,1_2_Up,2_3_Down
ENSG00000198221:AFDN-DT	0.9709	0.903	0.7655	0.6041	1.0356	1.5211	2.1043	2.1538	1.1635	1.4489	2.319	4.78764	0.040444	1090	1	0_2_Up,0_3_Up,1_2_Up,1_3_Up,2_3_Down
ENSG00000172955:ADH6	4.2157	4.3161	3.9588	4.1946	4.3045	4.3448	4.6736	4.6288	5.093	5.0947	4.673	13.4317	0.00273151	124	1	0_2_Up,0_3_Up,1_2_Up,1_3_Up,2_3_Up
ENSG00000125485:DDX31	3.6871	3.4114	3.3519	3.7312	3.4854	3.4489	2.9542	3.1309	3.1843	3.0018	3.3031	6.3639	0.020706	613	1	0_2_Down,0_3_Down,1_2_Down,1_3_Down
ENSG00000067167:TRAM1	7.3718	7.58	7.6924	7.6061	7.5764	7.7893	7.7014	7.7627	7.8182	7.9697	7.8734	4.5502	0.0452684	1212	1	0_3_Up
ENSG00000260806:AL163051.1	2	2.1922	1.7824	1.7225	1.848	2.0286	2.121	2.1243	1.6736	1.7312	1.6323	4.68784	0.0423875	1134	1	0_3_Down,2_3_Down
ENSG00000099849:RASSF7	6.7344	6.8494	6.7837	6.6121	6.7212	6.6082	6.6995	6.493	6.5901	6.2834	6.3675	5.84079	0.0255069	738	1	0_3_Down
ENSG00000264717:NPY4R2	0.1243	0.3219	0.2388	0	0	0.2388	0.0841	0.2016	0.6599	0.3674	0.3785	4.94111	0.0376723	1030	0.836222	1_3_Up,2_3_Up
ENSG00000242960:FTH1P23	0	0	0	0.3334	0.3334	0.1375	0	0.263	0.3219	0.3334	0.1635	4.48466	0.0467282	1241	0.773844	0_1_Up,0_3_Up
ENSG00000215014:AL645728.1	0.251	0.6415	0.5558	0.5753	0.3103	0.5361	1	0.8718	0.5361	0.669	0.7312	4.8759	0.0388193	1051	1	0_2_Up,1_2_Up,2_3_Down
ENSG00000237655:AC073834.1	0	0	0.1506	0	0	0	0	0.1375	0.3103	0.3785	0.1635	6.74982	0.0178871	536	0.856534	1_3_Up
ENSG00000127952:STYXL1	6.4204	6.2521	6.3138	6.2623	6.2277	6.0168	6.3234	6.6061	6.4663	6.6748	6.4717	4.51744	0.0459906	1227	1	1_2_Up,1_3_Up
ENSG00000168487:BMP1	3.2464	3.3547	3.3702	3.5223	3.4828	3.5298	3.479	3.497	3.5838	3.7698	3.6439	14.4087	0.00222156	106	1	0_3_Up
ENSG00000235034:C19orf81	0	0	0.251	0	0	0	0.4542	0.1763	0.3448	0.7485	0.4005	5.96315	0.0242657	706	1	0_3_Up,1_2_Up,1_3_Up
ENSG00000286785:LINC01622	0.8156	0.6415	0.6415	0.7398	0.7824	1.0635	1.144	1.2327	1.0635	1.0909	0.9635	8.40803	0.0101375	332	1	0_2_Up,0_3_Up,1_2_Up
ENSG00000166831:RBPMS2	2.8718	2.9891	3.1906	2.7225	3.1747	3.144	2.6508	2.4725	2.7137	2.6135	2.6938	4.9013	0.0383672	1045	1	0_2_Down,0_3_Down,1_2_Down,1_3_Down
ENSG00000165092:ALDH1A1	6.9956	6.9878	6.9541	6.7643	6.8945	6.7248	6.9704	7.1309	7.2858	7.416	7.0181	6.3368	0.0209247	620	1	1_3_Up
ENSG00000112294:ALDH5A1	5.8572	5.723	5.6545	6.0047	6.0564	6.0398	5.7366	5.8405	5.7323	6.0253	5.8577	4.59608	0.0442809	1183	1	0_1_Up
ENSG00000184154:LRTOMT	3.0374	3.0197	3.0548	3.2172	3.211	3.2645	3.0374	3.1619	3.2869	3.4983	3.3882	15.2479	0.00187748	95	1	0_3_Up,2_3_Up
ENSG00000203485:INF2	5.2437	5.406	5.1387	5.1445	5.1396	4.8885	4.9896	4.8222	4.845	4.5515	4.7554	7.99245	0.0115908	379	1	0_2_Down,0_3_Down,1_3_Down
ENSG00000260132:AL032819.1	0	0	0	0	0.7908	0.3674	0.7824	1.1506	1.2141	1.3045	0.3785	4.79228	0.0403563	1089	1	0_1_Up,0_2_Up,0_3_Up,1_2_Up,1_3_Up
ENSG00000103544:VPS35L	3.3868	3.7247	3.5398	3.272	3.3306	3.0072	3.6346	3.4005	3.225	3.0126	3.1906	5.05964	0.035696	984	1	0_1_Down,0_3_Down,1_2_Up,2_3_Down
ENSG00000128309:MPST	7.9732	7.9233	8.1825	7.8055	8.0431	8.002	8.0623	8.0491	7.6743	7.7679	7.8092	4.59544	0.0442945	1185	1	0_3_Down,2_3_Down
ENSG00000165794:SLC39A2	0	0.1763	0.0426	0.3448	0	0.0976	0	0.263	0.4854	0.8156	0.3561	4.37246	0.0493699	1276	1	0_3_Up,1_3_Up,2_3_Up
ENSG00000258256:AC011773.3	0	0	0.1635	0	0	0.0841	0.3448	0.3219	0.4647	1.2327	0.4751	5.34281	0.0314851	882	1	0_2_Up,0_3_Up,1_2_Up,1_3_Up,2_3_Up
ENSG00000144362:PHOSPHO2	2.9467	2.9982	3.0303	2.9855	3.1094	3.2854	3.1619	3.437	3.3533	3.7279	3.332	4.81583	0.0399158	1082	1	0_2_Up,0_3_Up,1_3_Up
ENSG00000198807:PAX9	2.1699	2.5033	2.1827	2.0286	1.7866	1.8359	2.211	2.121	1.5993	1.8758	1.9298	6.17494	0.0222945	655	1	0_1_Down,0_3_Down,1_2_Up,2_3_Down
ENSG00000232702:AL158050.1	0.585	0.8875	0.7824	0	0	0	0	0.2141	0	0	0.6508	6.44898	0.0200382	593	0	0_1_Down,0_2_Down,0_3_Down
ENSG00000275772:AC244157.2	0	0.1243	0.1635	0.3448	0.2388	0.1243	0.546	0.7398	0.3334	0.1243	0.5558	5.82842	0.0256368	744	0.345247	0_2_Up,1_2_Up,2_3_Down
ENSG00000141401:IMPA2	7.2955	7.0683	7.217	7.3681	7.3144	7.2861	7.3144	7.2505	7.002	6.9844	7.1908	4.71377	0.0418712	1123	1	1_3_Down
ENSG00000245149:RNF139-AS1	0.5361	0.516	0.4647	0.9928	1.0772	1.6462	1.1375	0.9928	1.144	0.856	1.0072	6.6574	0.018515	557	1	0_1_Up,0_2_Up,0_3_Up
ENSG00000267219:AC010504.1	0.3334	0	0	0	0.2987	0.275	0.546	0.7655	0	0	0	8.51138	0.00981291	322	0	0_2_Up,1_2_Up,2_3_Down
ENSG00000143412:ANXA9	5.4571	5.4479	5.6398	5.5176	5.5577	5.8181	5.8625	5.8709	5.8148	6.1191	5.7981	4.9609	0.0373327	1021	1	0_2_Up,0_3_Up,1_3_Up
ENSG00000102893:PHKB	5.5163	5.393	5.6229	5.6179	5.6026	5.7913	5.585	5.5928	5.7498	5.8866	5.723	4.47008	0.0470611	1246	1	0_3_Up
ENSG00000123552:USP45	3.406	3.1077	3.511	3.4725	3.6542	3.7203	3.5692	3.5521	3.8074	3.8186	3.6576	4.65068	0.0431415	1150	1	0_1_Up,0_3_Up
ENSG00000170161:AL512625.1	0.4854	0.6041	0.7655	0.2987	0.3103	0.8237	0.2141	0.0426	0.7398	0.9855	0.7049	4.88379	0.0386781	1049	1	0_2_Down,1_2_Down,1_3_Up,2_3_Up
ENSG00000139410:SDSL	3.6848	3.7517	3.7148	3.8022	3.7192	3.8309	4.2817	4.1416	4.3477	4.0815	3.9819	12.5559	0.00332364	132	1	0_2_Up,0_3_Up,1_2_Up,1_3_Up
ENSG00000043514:TRIT1	4.2854	4.3212	4.3327	4.5261	4.7274	4.6082	4.4496	4.2913	4.1595	4.275	4.4627	5.77857	0.0261693	755	1	0_1_Up,1_3_Down
ENSG00000134247:PTGFRN	2.5435	2.251	2.121	2.6622	2.4854	2.4303	2.2172	2.2928	2.6938	2.7071	2.6415	5.73472	0.0266494	768	1	0_3_Up,1_2_Down,2_3_Up
ENSG00000115042:FAHD2A	4.3806	4.1268	4.1252	4.5723	4.4744	4.3681	4.5373	4.5711	4.6542	4.8787	4.6206	8.93009	0.00862662	279	1	0_2_Up,0_3_Up
ENSG00000233593:LINC02609	1.926	1.7613	1.373	1.7004	1.5801	1.7908	2.3161	1.8115	2.85	2.1408	2.3132	4.54861	0.0453031	1213	1	0_2_Up,0_3_Up,1_2_Up,1_3_Up,2_3_Up
ENSG00000197128:ZNF772	0	0.0426	0.1763	0.0144	0.0704	0.0144	0.2141	0.0976	0.251	0.2265	0.4751	5.25585	0.0327072	912	0.566706	1_3_Up
ENSG00000286073:AL138900.2	0	0.111	0.1506	0	0.111	0	0.3103	0.3334	0.2987	0.2016	0.0976	6.63948	0.01864	563	0.515097	1_2_Up
ENSG00000181007:ZFP82	1.3161	1.1177	1.1177	1.4383	1.4383	1.3505	1.1309	1.1243	1.2869	1.373	1.4276	8.12592	0.0110965	367	1	1_2_Down
ENSG00000150281:CTF1	1.9891	2.0976	2.0807	2.1408	2.2418	2.2987	2.5261	2.5826	1.9964	2.3951	2.342	6.08481	0.0231073	677	1	0_2_Up,1_2_Up,2_3_Down
ENSG00000259933:AC009065.2	2.9964	3.1953	2.9107	2.8217	3.1731	2.9355	2.3161	2.3561	2.9467	2.4673	2.516	7.17827	0.0153083	474	1	0_2_Down,0_3_Down,1_2_Down,1_3_Down,2_3_Up
ENSG00000243303:AC103987.1	1.7268	1.5311	1.0909	1.0215	0	1.0976	0	0.4005	0	0	0.4854	5.91404	0.0247544	718	0	0_1_Down,0_2_Down,0_3_Down,1_2_Down,1_3_Down
ENSG00000122861:PLAU	1.9222	2.1731	2.2449	2.263	2.4463	2.488	2.1953	2.6346	2.5826	3.1587	2.6554	4.38002	0.0491861	1272	1	0_1_Up,0_2_Up,0_3_Up,1_3_Up,2_3_Up
ENSG00000218896:TUBB8P2	0	0	0	0	0	0.3785	0.4114	0.4542	0	0	0	6.81623	0.0174527	524	0	0_2_Up,1_2_Up,2_3_Down
ENSG00000274349:ZNF658	0.2388	0.3448	0.2388	0.0566	0.3103	0.2388	0.2265	0.0976	0.4854	0.5656	0.5361	9.89849	0.00651274	211	1	1_3_Up,2_3_Up
ENSG00000087269:NOP14	5.4439	5.4774	5.4799	5.4828	5.5056	5.4548	5.3377	5.09	5.3681	4.9759	5.1843	4.68025	0.0425402	1136	1	0_3_Down,1_2_Down,1_3_Down
ENSG00000251495:PPIAP11	0	0	0	0	0	0.3785	0.4222	0.3219	0.4005	1.0072	0.5361	5.60947	0.0280844	798	1	0_2_Up,0_3_Up,1_3_Up,2_3_Up
ENSG00000178297:TMPRSS9	0.1375	0.0566	0.1243	0.0566	0.0426	0.0426	0.2869	0.4222	0.111	0.263	0.0566	7.85675	0.0121227	391	0.640559	1_2_Up
ENSG00000112787:FBRSL1	4.4094	4.9364	5.114	4.4343	4.6921	5.3096	6.045	5.5314	4.7137	4.5122	4.6814	5.09403	0.0351476	968	1	0_2_Up,1_2_Up,2_3_Down
ENSG00000274874:AC068790.8	0.4751	0.4957	0.2141	0	0	0	0.4751	0.111	0	0.2265	0	4.5824	0.0445725	1190	0.566706	0_1_Down,0_3_Down,1_2_Up
ENSG00000285505:AC010616.1	0	0	0	0	0	0	0.251	0.3561	0	0	0.275	5.78778	0.0260698	754	0	0_2_Up,1_2_Up
ENSG00000260302:AP005482.1	2.6938	3.0652	2.5656	3.2141	3.342	3.3937	3.1859	2.8777	3.3868	3.1875	3.0976	4.92038	0.0380321	1037	1	0_1_Up,0_3_Up,1_2_Down
ENSG00000250344:AC105254.1	0	0	0	0	0	0	0.4957	0.2141	0	0	0	12.1292	0.00367205	141	0	0_2_Up,1_2_Up,2_3_Down
ENSG00000262074:SNORD3B-2	0.6599	0.1763	0.669	0.3334	0.3334	0.6781	1.7866	1.144	1.1763	1.281	1.157	10.2008	0.00599187	197	1	0_2_Up,0_3_Up,1_2_Up,1_3_Up
ENSG00000135636:DYSF	0.4114	0.4542	0.516	0.3785	0.4542	0.7991	0.5059	0.6871	1.6229	1.1309	0.7824	4.64553	0.0432474	1153	1	0_3_Up,1_3_Up,2_3_Up
ENSG00000066557:LRRC40	3.2357	3.2854	3.516	3.6679	3.4841	3.7104	3.4289	3.3785	3.7398	3.645	3.6381	6.30886	0.0211533	625	1	0_1_Up,0_3_Up,2_3_Up
ENSG00000106588:PSMA2	8.8925	8.9852	8.8438	8.9455	8.8031	8.7316	8.7516	8.4806	8.7068	8.6113	8.6706	4.56982	0.0448427	1200	1	0_2_Down
ENSG00000265411:RN7SL656P	0	0	0	1.2141	1.1763	1.189	0	0	0	0	0	9792.96	4.85667e-13	2.5	0	0_1_Up,1_2_Down,1_3_Down
ENSG00000227848:SUCLA2-AS1	0.3674	0	0.1506	0	0	0.1635	0.8319	0.757	0.3103	0.3334	0	10.7212	0.00521441	177	0.773844	0_2_Up,1_2_Up,2_3_Down
ENSG00000287539:AC022966.2	0	0	0	0	0	0	0.4114	0.1243	0.1506	0	0	4.48283	0.0467698	1243	0	0_2_Up,1_2_Up
ENSG00000254402:LRRC24	1.8875	2.0179	2.278	2.0496	2.0909	2.3533	2.5969	2.6299	2.1043	2.3868	2.1342	5.04754	0.0358916	990	1	0_2_Up,1_2_Up,2_3_Down
ENSG00000090661:CERS4	4.7054	4.5466	4.5021	4.7388	4.7159	5.2044	5.1077	5.1198	5.2188	5.1643	4.9174	5.25648	0.0326981	911	1	0_1_Up,0_2_Up,0_3_Up
ENSG00000089127:OAS1	5.6355	5.5075	5.4643	5.6091	5.3327	5.4584	5.0938	5.0197	5.2776	5.1965	4.9686	9.31072	0.00770352	244	1	0_2_Down,0_3_Down,1_2_Down,1_3_Down
ENSG00000112773:TENT5A	4.7897	4.785	4.6876	4.6094	4.7876	5.0369	5.2199	5.6267	5.0041	5.5223	5.3802	6.47736	0.0198215	589	1	0_2_Up,0_3_Up,1_2_Up,1_3_Up
ENSG00000053108:FSTL4	0.2388	0.3334	0.3785	0.9107	0.7398	0.585	0.3219	0.5261	0.5753	0.8156	0.4957	5.45291	0.0300204	848	1	0_1_Up,0_3_Up,1_2_Down
ENSG00000186272:ZNF17	2.4906	2.3533	2.6064	2.4777	2.7203	2.4222	1.8197	2.3646	2	2.0772	2.1859	4.61581	0.0438649	1168	1	0_2_Down,0_3_Down,1_2_Down,1_3_Down
ENSG00000130713:EXOSC2	5.1334	5.2059	4.9805	5.4333	5.263	5.1152	4.9146	4.4289	4.9878	4.9754	4.925	5.45467	0.0299976	846	1	0_2_Down,1_2_Down,1_3_Down,2_3_Up
ENSG00000271736:LINC02772	0.4957	0.585	0.3896	0.3785	0.2869	0.2987	0.251	0.3103	0.0704	0.0704	0.0426	24.8022	0.000419285	35	0.212134	0_3_Down
ENSG00000118690:ARMC2	2.1985	2.1635	2.5211	2.2957	2.5945	2.6893	2.6531	2.6938	2.9336	2.8379	2.6982	5.46594	0.0298528	840	1	0_2_Up,0_3_Up,1_3_Up
ENSG00000180628:PCGF5	4.3154	4.0704	4.3937	4.4356	4.511	4.6171	4.5323	4.5116	4.811	4.9088	4.7714	13.649	0.00260605	120	1	0_3_Up,1_3_Up,2_3_Up
ENSG00000286112:AL441992.2	1.0496	0.9709	0.856	0.6508	0.4436	0.757	0.9855	0.848	0.4957	0.7991	0.696	4.66398	0.0428698	1144	1	0_1_Down,0_3_Down,1_2_Up
ENSG00000267871:ZNF460-AS1	0.4436	0.433	0.6229	0.9184	0.9486	0.3674	0	0.1763	0.0704	0.3674	0.1763	5.43956	0.0301932	850	0.836222	0_2_Down,0_3_Down,1_2_Down,1_3_Down
ENSG00000213672:NCKIPSD	4.1851	4.3103	4.2396	4.4189	4.5211	4.4679	4.4489	4.5472	4.7175	4.4712	4.5392	8.29394	0.010512	347	1	0_3_Up
ENSG00000272645:GTF2IP20	2.9782	3.0108	3.025	2.7463	3.0976	3.1985	3.3978	3.4182	3.121	3.1177	3.1635	4.85091	0.0392707	1065	1	0_2_Up,1_2_Up,2_3_Down
ENSG00000126838:PZP	0.3896	0.3219	0.1763	0.0704	0.4854	0.2388	1.1506	0.8074	0.263	0.251	0.4751	8.88788	0.00873755	282	0.616693	0_2_Up,1_2_Up,2_3_Down
ENSG00000109062:SLC9A3R1	9.0457	9.0827	8.8188	8.9764	8.9647	8.9564	9.1877	9.249	9.2605	9.3571	9.158	7.39119	0.0142037	443	1	0_3_Up,1_3_Up
ENSG00000272617:AC026464.6	0.6599	1.1635	0.516	0.8237	0	0.111	1.257	1.7225	1.2449	1.3277	1.3618	7.12208	0.015618	485	1	0_1_Down,0_2_Up,0_3_Up,1_2_Up,1_3_Up
ENSG00000139737:SLAIN1	3.3234	3.5361	3.3674	3.2311	3.6971	3.6531	4.0418	3.9107	3.8053	4.0027	3.8943	7.69086	0.0128163	406	1	0_2_Up,0_3_Up,1_2_Up,1_3_Up
ENSG00000247345:AC092343.1	0	0.3785	0.1763	0	0	0.0976	0.3785	0.3785	0	0	0	6.32587	0.0210137	622	0	1_2_Up,2_3_Down
ENSG00000220793:RPL21P119	1.1309	1.8639	0.8875	0	0	0.9709	1.3896	1.0426	0	0	0	6.71951	0.01809	544	0	0_1_Down,0_3_Down,1_2_Up,1_3_Down,2_3_Down
ENSG00000288032:AC104472.5	0	0.1243	0.0566	0.3561	0.251	0.4647	0	0	0.2388	0	0	7.16345	0.0153892	476	0	0_1_Up,1_2_Down,1_3_Down
ENSG00000152932:RAB3C	1.7527	1.9891	0.5558	0.111	0.2987	0.1375	0.9561	0.3674	0.251	0.275	0.1506	5.10214	0.0350199	965	0.663653	0_1_Down,0_2_Down,0_3_Down,1_2_Up,2_3_Down
ENSG00000064490:RFXANK	6.5157	6.2363	6.5807	6.1008	6.1833	6.1332	6.6623	6.4338	6.2038	6.3501	6.453	4.36302	0.0496008	1282	1	0_1_Down,1_2_Up
ENSG00000227008:AL009174.1	0	0	0.516	1.0772	1.3896	0.5361	0	0	0	0.6229	0.546	4.6367	0.0434298	1158	1	0_1_Up,1_2_Down,1_3_Down,2_3_Up
ENSG00000257052:AP003721.4	0.189	0.1763	0.2265	0	0.3219	0.3219	0	0.2016	0.8875	0.585	0.433	5.54068	0.0289147	823	1	0_3_Up,1_3_Up,2_3_Up
ENSG00000145337:PYURF	6.3291	6.3745	6.2854	6.4316	6.484	6.591	6.189	6.2726	6.6118	6.436	6.4571	8.00216	0.0115539	376	1	1_2_Down,2_3_Up
ENSG00000145331:TRMT10A	3.126	3.2327	3.441	2.7049	2.9579	2.8379	3.4712	3.0652	2.858	2.9373	2.9672	5.77784	0.0261772	756	1	0_1_Down,0_3_Down,1_2_Up,2_3_Down
ENSG00000138035:PNPT1	6.5818	6.6365	6.774	6.5774	6.6331	6.6696	6.3709	6.3576	6.4376	6.1572	6.5447	4.56969	0.0448455	1201	1	0_2_Down,0_3_Down
ENSG00000260452:TPRKBP2	0	0	0	0	0	0	0.7991	0.189	0	0	0	5.00756	0.0365476	1004	0	0_2_Up,1_2_Up,2_3_Down
ENSG00000082196:C1QTNF3	0.8237	0.7225	1.1177	1.2388	1.0566	1.4276	1.3896	1.4854	1.263	1.5509	1.5059	6.45984	0.0199549	592	1	0_1_Up,0_2_Up,0_3_Up
ENSG00000215837:SDHAP2	2.1985	2.6346	2.2957	2.2357	2	2.6871	0.8156	1.6415	1.9891	2.4114	1.9819	5.39812	0.030738	862	1	0_2_Down,1_2_Down,2_3_Up
ENSG00000278964:AC132938.4	0.9336	0.516	0.546	0.251	0	0	0	0	0	0	0	13.792	0.00252747	117	0	0_1_Down,0_2_Down,0_3_Down
ENSG00000173581:CCDC106	2.85	2.6554	2.6871	3.0268	2.9653	3.144	2.8258	2.9011	3.0161	3.0531	2.991	10.343	0.0057654	192	1	0_1_Up,0_3_Up
ENSG00000166451:CENPN	6.9883	7.0067	6.839	6.9296	6.9125	7.025	6.9551	6.9379	6.7386	6.5416	6.7754	6.34475	0.0208602	617	1	1_3_Down
ENSG00000172009:THOP1	6.4674	6.4565	6.3381	6.7317	6.8873	6.633	6.4279	6.2273	6.4284	6.2632	6.2815	10.1829	0.0060213	200	1	0_1_Up,1_2_Down,1_3_Down
ENSG00000276107:AC037198.1	0.4114	0.3785	0.4854	0.926	1.1309	1.5705	0.5361	0.7225	0.8953	1.3896	0.8156	6.06048	0.0233332	686	1	0_1_Up,0_3_Up,1_2_Down,2_3_Up
ENSG00000128394:APOBEC3F	3.2418	2.9011	2.6206	2.6182	2.5509	2.5922	3.3277	3.3519	3.106	3.4396	3.1293	8.01046	0.0115225	374	1	0_1_Down,0_2_Up,0_3_Up,1_2_Up,1_3_Up
ENSG00000286708:AP003783.1	0.4005	0.1763	0.111	0.4114	0.546	0.5945	0.2141	0.263	0.4542	0.433	0.433	6.17759	0.0222712	653	0.951884	0_1_Up,1_2_Down
ENSG00000251333:RTN3P1	0	0.2141	0	0	0	0	0.4005	0.251	0.2016	0.3896	0.0976	4.52806	0.0457548	1220	0.876551	1_2_Up
ENSG00000143869:GDF7	0.433	0.585	0.4542	0.4542	0.6041	0.7655	0.9411	0.7655	0.8875	0.848	0.757	6.78745	0.0176393	528	1	0_2_Up,0_3_Up
ENSG00000232445:AC006329.1	3.8856	3.8166	3.7887	3.5789	3.6588	3.6792	3.5097	3.516	3.5021	3.7247	3.4436	6.89473	0.0169565	514	1	0_2_Down,0_3_Down
ENSG00000165868:HSPA12A	3.8787	4.0099	3.8012	4.2525	4.1554	4.3284	4.0206	4.1127	4.2906	4.4403	4.2802	13.7037	0.00257564	118	1	0_1_Up,0_3_Up,2_3_Up
ENSG00000066923:STAG3	0.8797	0.8639	1.0215	0.9107	1.0072	1.2203	1.281	1.4168	1.2265	1.2327	1.4222	7.69831	0.0127841	405	1	0_2_Up,0_3_Up,1_2_Up
ENSG00000242252:BGLAP	0	0	0.1243	0.1375	0.3785	0.3448	0.275	0.3674	0.1375	0	0.1375	5.89246	0.024973	727	0	0_2_Up
ENSG00000248592:STIMATE-MUSTN1	1.6645	2.3219	2.3219	1.5753	2.4005	2.1699	3.5046	2.8094	3.0144	2.6713	2.441	4.50796	0.0462023	1232	1	0_2_Up,0_3_Up,1_2_Up,1_3_Up,2_3_Down
ENSG00000283255:AL022100.2	0	0	0	0	0	0.3334	0.6323	0.4542	0	0	0	11.516	0.00425964	156	0	0_2_Up,1_2_Up,2_3_Down
ENSG00000005469:CROT	3.8288	4.1635	3.9764	3.9964	3.7623	3.8846	4.1424	4.2234	4.6876	4.6288	4.1152	5.00763	0.0365464	1003	1	0_3_Up,1_2_Up,1_3_Up,2_3_Up
ENSG00000261652:C15orf65	1.1699	1.3674	1.0144	0.5361	0.6871	0.3561	1.251	1.1309	0.4114	1.0841	0.7991	5.84579	0.0254546	735	1	0_1_Down,0_3_Down,1_2_Up,2_3_Down
ENSG00000286070:GGT1	6.273	6.4306	6.295	6.5995	6.6724	6.7134	6.5484	6.5051	6.5286	6.2797	6.4058	8.1393	0.0110484	366	1	0_1_Up
ENSG00000110090:CPT1A	2.5135	2.7803	2.8012	3.3363	3.2234	3.1715	2.3896	3.0841	3.6462	3.4316	3.106	5.31312	0.0318956	888	1	0_1_Up,0_3_Up,1_2_Down,2_3_Up
ENSG00000081320:STK17B	3.717	3.7214	3.6427	3.756	3.847	3.7677	3.6882	3.9937	3.9439	4.1723	4.0036	5.34991	0.0313878	878	1	0_3_Up
ENSG00000235194:PPP1R3E	0.6599	0.84	0.8875	0.7312	0.7485	1.0072	1.3785	0.8237	1.4854	1.2327	1.6369	6.15704	0.022453	658	1	0_2_Up,0_3_Up,1_2_Up,1_3_Up,2_3_Up
ENSG00000174827:PDZK1	7.1162	7.1637	6.9344	7.2216	7.2885	7.4168	7.4153	7.8077	7.4028	7.9131	7.8605	6.20687	0.0220154	646	1	0_2_Up,0_3_Up,1_2_Up,1_3_Up
ENSG00000162545:CAMK2N1	4.4256	4.4039	4.2494	4.5583	4.5129	4.6363	4.5521	4.7586	4.86	5.2044	4.6247	4.74695	0.0412223	1104	1	0_2_Up,0_3_Up,1_3_Up
ENSG00000254743:OR10V3P	0	0	0.1763	0	0	0.0976	0.3896	0.1635	0	0	0	4.62481	0.0436767	1163	0	2_3_Down
ENSG00000171174:RBKS	4.925	4.9973	4.6323	4.7361	4.9625	4.7887	4.9307	5.2532	5.3649	5.299	5.2709	6.72579	0.0180477	542	1	0_3_Up,1_3_Up
ENSG00000184058:TBX1	1.4906	1.2265	1.2388	1.0566	0.9709	1.281	1.774	1.4168	1.433	1.7225	1.4383	4.37136	0.0493969	1277	1	0_2_Up,1_2_Up,1_3_Up
ENSG00000121075:TBX4	0.251	0.4647	0.5361	1.0496	1.2141	0.7049	0.8797	0.6871	0.6781	0.8953	0.9336	5.23268	0.033043	921	1	0_1_Up,0_2_Up,0_3_Up
ENSG00000260573:AC007493.1	1.7093	1.3505	1.275	1.9336	1.6088	2.2357	1.9598	2.0461	2.3923	2.3702	1.9709	5.55037	0.0287959	819	1	0_1_Up,0_2_Up,0_3_Up,1_3_Up
ENSG00000108255:CRYBA1	0	0	0	0	0	0.0976	0	0	0.2388	0.4854	0.2265	9.73755	0.00681379	221	1	0_3_Up,1_3_Up,2_3_Up
ENSG00000149531:FRG1BP	2.8836	2.5236	2.5826	3.1027	2.8895	2.9449	3.2418	3.111	2.8972	3.1293	3	6.24215	0.0217122	641	1	0_1_Up,0_2_Up,0_3_Up
ENSG00000253326:AL606534.4	0.2265	0.263	0.2987	0.0976	0.0976	0.275	0.4222	0.3896	0.1763	0	0.1375	7.14634	0.0154834	481	0	2_3_Down
ENSG00000143891:GALM	7.357	7.4133	7.2944	7.3136	7.2871	7.2751	7.4778	7.6013	7.4497	7.8394	7.5506	4.73198	0.0415136	1112	1	1_3_Up
ENSG00000163737:PF4	0.3785	0.6229	0.2388	0	0	0	0	0.1506	0.1763	0	0	6.74382	0.017927	540	0	0_1_Down,0_2_Down,0_3_Down
ENSG00000147041:SYTL5	2.281	2.0531	2.2388	2.0179	2.3132	2.06	2.5534	2.7634	2.696	2.5534	2.4725	10.1861	0.00601594	198	1	0_2_Up,0_3_Up,1_2_Up,1_3_Up
ENSG00000156381:ANKRD9	5.5954	5.6823	5.7602	5.4005	5.4786	5.5865	5.8887	5.7764	5.5895	5.6528	5.3698	4.95788	0.0373843	1022	1	1_2_Up,2_3_Down
ENSG00000139625:MAP3K12	1.3951	1.1635	1.1827	0.8156	1.0772	1.1043	1.7225	1.4436	1.0841	1.1763	1.2327	7.33867	0.0144664	450	1	0_2_Up,1_2_Up,2_3_Down
ENSG00000159450:TCHH	0.0426	0.0841	0.0841	0.1243	0.1243	0.1506	0.4222	0.263	0.5059	0.3561	0.2869	11.8381	0.00393706	149	0.815636	0_2_Up,0_3_Up
ENSG00000228794:LINC01128	2.6826	2.862	2.5607	2.8339	2.8659	3.0635	3.5008	3.1795	3.111	2.6893	3.009	5.09109	0.0351941	970	1	0_2_Up,1_2_Up,2_3_Down
ENSG00000172936:MYD88	6.0631	6.2436	6.1701	6.0864	6.0426	6.027	6.4992	6.31	6.3363	6.2928	6.0787	4.96609	0.0372444	1016	1	1_2_Up
ENSG00000170537:TMC7	2.4542	2.4621	2.275	2.4542	2.4249	2.5286	2.251	2.0738	2.3391	2.0942	2.2296	5.15664	0.0341766	943	1	1_2_Down
ENSG00000164430:CGAS	4.3896	4.5454	4.3861	4.6023	4.6011	4.4423	4.144	4.1465	4.3937	3.8904	4.1276	5.2326	0.0330442	922	1	0_2_Down,0_3_Down,1_2_Down,1_3_Down
ENSG00000142207:URB1	2.7782	2.6871	2.5632	2.6206	2.7592	2.5874	2.4725	2.441	2.433	2.2141	2.359	8.41933	0.0101013	330	1	0_3_Down,1_3_Down
ENSG00000279592:AC010653.2	1.6508	1.9635	2.9727	2.144	2.1635	2.4114	3.3176	3.591	2.4276	2.5059	2.669	5.02439	0.0362696	997	1	0_2_Up,0_3_Up,1_2_Up,1_3_Up,2_3_Down
ENSG00000187021:PNLIPRP1	0	0.2016	0	0	0	0.0144	0.774	0.4751	0.3334	0.2388	0.0566	11.0283	0.00481582	169	0.591579	0_2_Up,1_2_Up,2_3_Down
ENSG00000249410:AK4P2	0.669	0.2265	0.546	0.433	0.2265	0.4222	0.6135	0.6323	0.8797	1.4542	1.0909	8.26266	0.0106178	352	1	0_3_Up,1_3_Up,2_3_Up
ENSG00000125378:BMP4	6.9571	7.0866	7.1433	7.3763	7.1798	7.211	7.4104	7.323	7.3148	7.3053	7.4678	6.54321	0.0193304	576	1	0_2_Up,0_3_Up
ENSG00000141485:SLC13A5	0.516	0.7225	0.4647	0.3103	0.6781	0.3219	0.696	0.3674	1.2265	0.9561	0.8797	5.68493	0.0272084	777	1	0_3_Up,1_3_Up,2_3_Up
ENSG00000204584:FLJ45513	1.0566	1.1375	1.0286	1.263	1.0841	1.511	1.0496	1.0976	0.6599	0.6323	0.9336	6.83485	0.0173334	520	1	0_3_Down,1_3_Down,2_3_Down
ENSG00000198960:ARMCX6	4.7463	4.6276	4.9155	4.8743	4.8714	4.7913	5.2338	5.1022	5.0963	5.3288	5.1318	10.6056	0.00537541	182	1	0_2_Up,0_3_Up,1_2_Up,1_3_Up
ENSG00000124067:SLC12A4	5.2203	5.263	5.193	5.5886	5.4851	5.6056	5.4057	5.1755	5.3646	5.2091	5.0587	6.54936	0.0192853	573	1	0_1_Up,1_2_Down,1_3_Down
ENSG00000218358:RAET1K	0.4854	0.4854	0.4005	1.189	0.6415	0.856	0.4005	0.2869	0.516	0.757	0.4114	4.70608	0.0420235	1127	1	0_1_Up,1_2_Down,1_3_Down
ENSG00000273447:AC004067.1	0.4436	0.5656	0.4436	0	0	0.2141	0	0.0841	0	0	0	23.5161	0.000496064	40	0	0_1_Down,0_2_Down,0_3_Down
ENSG00000138629:UBL7	6.1639	6.2248	6.3959	6.2623	6.2664	5.9907	6.5116	6.4598	6.636	6.5807	6.4971	7.75977	0.0125222	399	1	0_3_Up,1_2_Up,1_3_Up
ENSG00000260088:DDX59-AS1	0.2141	0.2016	0.1763	0	0	0	0	0	0.3561	0.3674	0.189	21.2585	0.000680572	46	0.836222	1_3_Up,2_3_Up
ENSG00000039650:PNKP	5.8709	6.0213	6.083	5.7482	5.925	6.0314	5.8485	5.7312	5.7087	5.6679	5.5735	5.56223	0.0286512	815	1	0_3_Down
ENSG00000123545:NDUFAF4	6.4356	6.263	6.2344	6.3775	6.3923	6.4629	6.1597	6.1727	6.0557	5.791	6.1391	7.22508	0.0150563	466	1	0_3_Down,1_3_Down
ENSG00000123064:DDX54	6.2475	6.1432	6.0717	6.3085	6.0429	6.1311	6.0987	5.8405	5.8037	5.5185	5.8652	5.61141	0.0280614	796	1	0_3_Down,1_3_Down
ENSG00000038358:EDC4	6.6352	6.5995	6.6466	6.8517	6.7951	6.8958	6.914	6.9714	6.5859	6.7718	6.7177	13.9296	0.00245473	116	1	0_2_Up
ENSG00000131127:ZNF141	2.3785	2.4436	2.1699	2.5261	2.7655	2.4436	1.7613	1.8992	1.9336	1.9561	2.0036	19.7209	0.000859112	55	1	0_2_Down,0_3_Down,1_2_Down,1_3_Down
ENSG00000177694:NAALADL2	0.903	0.774	0.7049	1.8237	1.373	1.7137	1.406	0.7908	1.5558	1.4751	1.8074	9.10806	0.00817829	262	1	0_1_Up,0_2_Up,0_3_Up,1_2_Down,2_3_Up
ENSG00000174928:C3orf33	4.6508	4.347	4.3327	4.319	4.4033	4.4256	4.5373	4.6241	4.7824	4.735	4.7517	7.56865	0.0133602	421	1	0_3_Up,1_3_Up
ENSG00000185203:WASIR1	0.9184	1.0356	0.5656	0.696	0.9411	0.6508	0.8074	0.7908	0.5361	0.3334	0.2016	4.53842	0.0455265	1217	0.773844	0_3_Down,1_3_Down,2_3_Down
ENSG00000169136:ATF5	1.9782	2.1473	2.3334	2.3674	2.1603	2.26	1.9855	2.0531	2.4828	2.4906	2.3951	6.60518	0.0188823	567	1	0_3_Up,2_3_Up
ENSG00000287486:AC114291.2	0	0.2388	0.1635	0.4436	0.5261	0.9928	0.6229	0.5945	0.757	0.9107	0.8797	8.80956	0.00894828	292	1	0_1_Up,0_2_Up,0_3_Up
ENSG00000145198:VWA5B2	0.516	0.8319	0.516	1.251	0.9709	0.9184	0.9561	1.1506	1.2987	1.275	1.0144	6.43855	0.0201185	596	1	0_1_Up,0_2_Up,0_3_Up
ENSG00000149646:CNBD2	3.7323	4.0206	3.8379	3.8914	3.7949	3.9011	4.2418	3.8787	4.263	4.3688	4.1643	5.65449	0.0275575	784	1	0_3_Up,1_3_Up
ENSG00000235672:AC090286.3	0.3334	0	0.263	0	0	0	0.2987	0.9709	0	0	0	4.93101	0.0378471	1032	0	0_2_Up,1_2_Up,2_3_Down
ENSG00000205913:SRRM2-AS1	1.546	1.5211	1.7527	1.3674	1.5898	1.774	2.1699	2.06	1.6415	1.5753	1.7442	7.25582	0.0148937	463	1	0_2_Up,1_2_Up,2_3_Down
ENSG00000152422:XRCC4	4.9727	4.8938	5.0657	4.641	4.8555	4.6053	4.9312	4.851	4.7793	4.8374	4.7703	5.12753	0.0346237	957	1	0_1_Down
ENSG00000265315:RN7SL199P	0	0	0	1.2141	1.1763	1.189	0	0	0	0	0	9792.96	4.85667e-13	2.5	0	0_1_Up,1_2_Down,1_3_Down
ENSG00000274367:AC004233.3	0.696	1.0286	0.516	0	0	0.7485	0	0	0	0	0	4.80613	0.0400965	1085	0	0_1_Down,0_2_Down,0_3_Down
ENSG00000174306:ZHX3	4.1227	3.9964	4.0081	4.2979	4.546	4.3103	4.61	4.4067	4.4343	5.3438	4.7887	4.81565	0.0399191	1083	1	0_1_Up,0_2_Up,0_3_Up,1_3_Up,2_3_Up
ENSG00000236296:GUSBP5	0.7049	0.7991	1.3161	1.9336	0.848	2.6064	1.0215	1.3334	3.0772	2.9203	1.9964	4.71541	0.0418389	1122	1	0_1_Up,0_3_Up,1_2_Down,1_3_Up,2_3_Up
ENSG00000133111:RFXAP	1.9819	1.9672	2.2449	2.189	2.384	2.3132	2.4141	2.4957	2.3334	2.2839	2.6041	4.41344	0.0483834	1260	1	0_2_Up,0_3_Up
ENSG00000189120:SP6	3.5336	3.5084	3.3234	3.7645	3.5826	3.9117	3.211	3.3306	4.1334	4.1635	3.6171	6.26607	0.0215096	633	1	0_1_Up,0_3_Up,1_2_Down,2_3_Up
ENSG00000101850:GPR143	3.7803	3.742	3.5619	3.6859	4.0764	3.9136	3.7824	3.8866	4.2653	4.4893	4.126	7.7158	0.0127088	404	1	0_3_Up,1_3_Up,2_3_Up
ENSG00000237187:NR2F1-AS1	0.3896	0.3674	0.4751	0.2987	0.3674	0.3448	1.0909	0.774	0.6599	0.7398	0.4436	10.9622	0.00489819	173	1	0_2_Up,1_2_Up,1_3_Up,2_3_Down
ENSG00000168925:CTRB1	0	0.0976	0.0704	0	0.251	0.0426	0.3334	0.4114	0.0841	0.0841	0.2869	4.35222	0.0498668	1294	0.247892	0_2_Up,1_2_Up
ENSG00000176973:FAM89B	5.2612	5.2327	5.3306	5.4316	5.3096	5.5354	5.5157	5.6639	5.4195	5.6129	5.435	4.8263	0.0397218	1075	1	0_2_Up
ENSG00000117148:ACTL8	7.9552	7.8985	7.6552	8.0524	7.8878	7.5609	7.4938	7.0869	7.489	6.7916	7.296	4.52612	0.0457979	1221	1	0_2_Down,0_3_Down,1_2_Down,1_3_Down
ENSG00000142875:PRKACB	0.5945	0.5945	0.6781	0.9107	1.1243	0.5656	1.2079	1.1177	1.1309	1.3045	0.9107	4.8133	0.0399628	1084	1	0_2_Up,0_3_Up,1_2_Up
ENSG00000263718:SEPTIN9-DT	0	0.2141	0	0.7137	0.546	0.7137	0.189	0.4436	0.3896	0.585	0	4.69176	0.0423088	1130	1	0_1_Up,1_2_Down,1_3_Down
ENSG00000175054:ATR	2.844	2.7442	2.7949	2.8298	2.9672	3.0704	2.516	2.6017	2.541	2.6645	2.8758	5.19815	0.0335517	937	1	1_2_Down
ENSG00000125731:SH2D3A	4.5904	4.4175	4.2585	4.5129	4.3632	4.0866	4.2133	3.8963	3.6323	3.6781	3.9982	6.38831	0.0205115	609	1	0_2_Down,0_3_Down,1_2_Down,1_3_Down,2_3_Down
ENSG00000134532:SOX5	2.3391	2.1827	2.3813	2.3045	2.516	2.7824	2.8992	2.905	2.5874	2.3132	2.5336	5.76298	0.0263387	759	1	0_2_Up,1_2_Up,2_3_Down
ENSG00000162398:LEXM	0.3334	0.6415	0.433	0.189	0	0.1635	0.2869	0.2869	0	0.0704	0.2388	6.11023	0.0228743	671	0.212134	0_1_Down,0_3_Down
ENSG00000133816:MICAL2	6.7263	6.9981	6.9227	6.7997	6.7867	6.9459	6.559	6.501	6.133	6.2057	6.5151	11.8165	0.00395769	150	1	0_2_Down,0_3_Down,1_2_Down,1_3_Down
ENSG00000141994:DUS3L	6.3889	6.418	6.5356	6.3717	6.2876	6.5379	6.3091	6.0485	6.1367	5.6433	5.9563	6.14706	0.0225419	664	1	0_2_Down,0_3_Down,1_3_Down,2_3_Down
ENSG00000108509:CAMTA2	2.3306	2.266	2.3248	2.3896	2.6112	2.4751	2.7463	2.585	2.6135	2.7634	2.5583	8.41122	0.0101273	331	1	0_2_Up,0_3_Up
ENSG00000175741:RWDD4P2	0	0.5753	0.2141	0.8074	1.5753	1.0909	0.585	1.0286	1.4005	0.9928	0.84	4.65971	0.0429568	1147	1	0_1_Up,0_2_Up,0_3_Up,1_2_Down,2_3_Up
ENSG00000273821:AL096828.3	1.4957	1.5607	1.7268	1.9486	2.0704	1.86	1.373	1.4489	1.9928	2.7247	2.6462	10.4826	0.00555365	187	1	0_1_Up,0_3_Up,1_2_Down,1_3_Up,2_3_Up
ENSG00000277501:AC243571.2	0	0.4751	0.8319	0	0.3103	1.1043	1.5008	1.8718	1.5059	1.5509	1.6229	7.98397	0.0116231	380	1	0_2_Up,0_3_Up,1_2_Up,1_3_Up
ENSG00000165113:GKAP1	1.2388	1.0772	1.516	1.0072	0.696	0.6599	0.3561	0.5656	0.7398	0.546	1	6.95208	0.0166055	508	1	0_1_Down,0_2_Down,0_3_Down,1_2_Down,2_3_Up
ENSG00000119231:SENP5	3.111	3.2824	3.3964	3.6311	3.4828	3.6927	3.3363	3.3674	3.2898	3.4074	3.5336	4.48429	0.0467365	1242	1	0_1_Up
ENSG00000174109:C16orf91	6.4811	6.3745	6.4395	6.3519	6.339	6.479	6.8117	6.6925	6.5106	6.3576	6.6156	7.07023	0.015911	491	1	0_2_Up,1_2_Up
ENSG00000236083:OR13E1P	0	0	0.111	0	0	0.0426	0.3103	0.4957	0	0	0.0144	21.2284	0.000683587	47	0	0_2_Up,1_2_Up,2_3_Down
ENSG00000263307:AC007216.4	0	0	0.4005	0.585	0.585	0.433	0.585	0.7312	0	0	0.2987	7.4626	0.0138563	433	0	0_1_Up,0_2_Up,1_3_Down,2_3_Down
ENSG00000232060:SLC4A1APP1	0	0	0.1243	0	0	0	0.2869	0.3219	0	0.275	0	4.69065	0.0423311	1132	0.663653	1_2_Up
ENSG00000010292:NCAPD2	7.6397	7.5719	7.5422	7.7276	7.6198	7.5645	7.5229	7.4206	7.1987	7.3603	7.3374	11.9436	0.00383827	145	1	0_3_Down,1_3_Down
ENSG00000224207:AC018797.1	0	0	0	0	0	0	2.3219	1.7485	0	0	0	96.2023	4.71332e-06	13	0	0_2_Up,1_2_Up,2_3_Down
ENSG00000104331:IMPAD1	4.0435	4.073	3.774	4.2165	4.1851	4.116	3.9088	3.7366	4.0522	3.9231	3.9279	4.36156	0.0496366	1285	1	1_2_Down
ENSG00000228397:LINC01635	0.4436	0.5656	0.585	0.2141	0.2016	0	0.2869	0.4647	0.275	0	0.2869	6.16562	0.0223769	657	0	0_1_Down,0_3_Down
ENSG00000177181:RIMKLA	3.3448	3.4489	3.8943	3.3074	3.6276	3.5632	4.1094	4.0488	3.9001	4.0461	4.0781	6.68009	0.0183583	552	1	0_2_Up,0_3_Up,1_2_Up,1_3_Up
ENSG00000129351:ILF3	7.221	7.3422	7.3616	7.3659	7.3857	7.5588	7.4225	7.2421	7.0691	7.0369	7.2167	5.73183	0.0266815	769	1	1_3_Down
ENSG00000125846:ZNF133	4.2079	4.1755	3.9819	4.2418	4.4229	4.3491	3.848	4.0027	4.2411	3.9873	4.2055	5.07865	0.0353915	973	1	1_2_Down
ENSG00000186951:PPARA	3.3132	2.9317	2.8074	3.263	3.1326	3.384	3.5484	3.5311	3.6124	3.406	3.3896	5.15549	0.0341941	946	1	0_2_Up,0_3_Up,1_2_Up
ENSG00000083896:YTHDC1	3.9819	4.0206	4.1391	3.7939	3.969	3.9991	4.275	4.211	3.9542	4.04	4.0678	6.27056	0.0214719	630	1	1_2_Up
ENSG00000251535:AC079140.4	0	0	0.1635	0	0	0.1763	0.6508	0.516	0	0	0	24.1834	0.000454162	38	0	0_2_Up,1_2_Up,2_3_Down
ENSG00000218537:MIF-AS1	1.157	0.9184	1.0496	0.8156	0.7824	0.856	1.2203	1.2079	0.6871	0.848	0.6508	15.6469	0.00173789	92	1	0_3_Down,1_2_Up,2_3_Down
ENSG00000081479:LRP2	2.2296	2.5656	2.6462	3.3103	3.0409	2.7312	2.1342	2.541	2.9598	3.067	2.7991	5.42844	0.0303382	851	1	0_1_Up,0_3_Up,1_2_Down,2_3_Up
ENSG00000287712:AC005865.2	0	0	0.0426	0.263	0	0.0976	0.4222	0.3785	0	0.1763	0.1763	7.44063	0.013962	438	0.460557	0_2_Up,1_2_Up,2_3_Down
ENSG00000167608:TMC4	4.6479	4.6112	4.4502	4.3241	4.3916	4.5826	4.9079	4.8012	4.8217	5.0845	4.594	4.36955	0.049441	1278	1	0_2_Up,0_3_Up,1_2_Up,1_3_Up
ENSG00000168116:KIAA1586	3.2585	3.1619	3.3771	3.7214	3.6859	3.957	3.6392	3.757	3.7344	3.9001	3.6076	10.4417	0.00561462	188	1	0_1_Up,0_2_Up,0_3_Up
ENSG00000027847:B4GALT7	4.9828	4.8364	4.9345	4.9165	5.0592	5.1755	5.0215	5.2434	5.2909	5.202	5.2731	5.65394	0.0275638	785	1	0_3_Up
ENSG00000256269:HMBS	8.0436	8.0135	7.972	8.0366	8.0842	8.0502	7.8164	7.7966	7.7861	7.5894	7.8848	8.97243	0.00851715	275	1	1_3_Down
ENSG00000243836:WDR86-AS1	0	0	0.189	0	0	0	0.2141	0.3219	0	0	0	8.48845	0.00988376	324	0	1_2_Up,2_3_Down
ENSG00000227210:AC079145.1	0.5059	0.6871	0.7312	0.6871	0.6871	0.6041	1.1699	0.9107	0.9782	0.7485	0.856	6.42422	0.0202296	601	1	0_2_Up,1_2_Up
ENSG00000287670:AC108479.3	2.0356	1.9298	2.2141	1.9855	2.0286	2.1603	2.373	2.1408	2.3363	2.4222	2.3219	5.06564	0.0355995	981	1	0_3_Up,1_3_Up
ENSG00000151418:ATP6V1G3	1.0772	0.4957	0.546	1.3103	0.7049	0.9561	1.281	1.7949	1.6736	1.4114	2.0875	5.8987	0.0249095	726	1	0_1_Up,0_2_Up,0_3_Up,1_2_Up,1_3_Up
ENSG00000146250:PRSS35	5.8836	5.723	5.6628	6.19	6.0334	6.2617	5.9702	5.89	6.0742	6.2643	6.1717	10.9928	0.00485984	171	1	0_1_Up,0_3_Up
ENSG00000112562:SMOC2	1.5801	1.5753	1.3951	1.1506	1.3618	1.8115	2.5898	2.4249	2.06	1.5705	2.1077	8.8064	0.00895694	293	1	0_2_Up,0_3_Up,1_2_Up,1_3_Up,2_3_Down
ENSG00000272558:U91328.2	0	0	0	1.433	0.6871	0.903	0	0.2987	0	0	0.7485	5.79984	0.0259403	751	0	0_1_Up,1_2_Down,1_3_Down
