# Supplementary material for: Integrated-gut-liver-on-a-chip platform as an in vitro human model of non-alcoholic fatty liver disease
Source: Commun Biol. 2023 Mar 23;6:310. doi: 10.1038/s42003-023-04710-8 (PMC10036655; doi:10.1038/s42003-023-04710-8)
Supplement: Supplementary file 8 — Supplementary Data 6 [file 42003_2023_4710_MOESM8_ESM.xlsx]

## Sheet: HepG2_ANOVA_result.txt.FC1p2_p0
Supplementary Data 6 Differentially expressed genes (DEGs) in HepG2 cells identified by ANOVA.
ID	1.HepG2_MonoCal_Cont.rep1	1.HepG2_MonoCal_Cont.rep2	1.HepG2_MonoCal_Cont.rep3	2.HepG2_MonoCal_FA.rep1	2.HepG2_MonoCal_FA.rep2	2.HepG2_MonoCal_FA.rep3	3.HepG2_CoCal_Cont.rep1	3.HepG2_CoCal_Cont.rep2	3.HepG2_CoCal_Cont.rep3	4.HepG2_CoCal_FA.rep1	4.HepG2_CoCal_FA.rep2	4.HepG2_CoCal_FA.rep3	stat_f	p_f	rank_f	q-value	Diff_Class
ENSG00000228175:GEMIN8P4	2.4141	2.2141	2.3248	2.9946	2.7137	2.8699	2.0875	2.4195	1.6826	2.257	2.2079	2.1827	8.59821	0.00695598	278	1	0_1_Up,1_2_Down,1_3_Down
ENSG00000174684:B4GAT1	6.983	7.0479	6.8873	7.2407	7.0895	7.3267	6.5851	6.949	6.568	7.0981	6.7723	6.918	5.76441	0.0212737	661	1	0_2_Down,1_2_Down,1_3_Down
ENSG00000196220:SRGAP3	0.9336	0.546	0.4854	1.8115	1.1506	1.3618	0.4222	0.669	0.4957	0.8237	1.0566	0.8875	9.63656	0.00493686	212	1	0_1_Up,0_3_Up,1_2_Down,1_3_Down,2_3_Up
ENSG00000225648:SBDSP1	5.1957	5.0224	5.4005	5.1727	4.8644	5.1743	5.4416	5.4979	5.9314	5.2731	5.4835	5.541	4.50145	0.0394686	1083	1	0_2_Up,1_2_Up,1_3_Up
ENSG00000115266:APC2	0.585	0.3785	0.3896	0.1763	0.4436	0.1506	0.0426	0.0841	0.0704	0.1375	0.2016	0.1375	7.83888	0.00911735	348	0.339548	0_2_Down,0_3_Down
ENSG00000165655:ZNF503	3.3519	3.2898	3.1938	3.1457	3.61	2.905	2.6206	2.9241	2.6871	3.009	2.6439	2.8797	4.40177	0.0416162	1132	1	0_2_Down,0_3_Down,1_2_Down,1_3_Down
ENSG00000249231:CASC16	0	0	0.2388	0	0.1375	0	0.1635	0	0.6135	0.4854	0.4542	0.8797	4.33599	0.043113	1165	0.973336	0_3_Up,1_3_Up,2_3_Up
ENSG00000076258:FMO4	0.4436	0.3219	0.4114	0.9635	0.6135	0.6599	0.2388	0.275	0.275	0.5656	0.1506	0.2388	6.40291	0.0160764	523	1	0_1_Up,1_2_Down,1_3_Down
ENSG00000180011:ZADH2	5.0639	4.7618	4.889	4.5059	4.8329	4.2994	5.4702	5.0772	5.2935	4.8924	5.3009	4.9293	6.09949	0.0183213	579	1	0_1_Down,0_2_Up,1_2_Up,1_3_Up
ENSG00000272333:KMT2B	1.0909	1.263	1.251	0.774	0.7049	0.9561	0.6781	0.6781	0.8875	1.0426	1.144	1.2327	12.6076	0.00212035	114	1	0_1_Down,0_2_Down,1_3_Up,2_3_Up
ENSG00000132744:ACY3	2.8972	2.856	2.2418	3.0356	3.2296	3.1094	2.3132	2.5385	1.4854	1.9745	2.263	2.275	5.61544	0.0227757	696	1	0_1_Up,0_2_Down,0_3_Down,1_2_Down,1_3_Down
ENSG00000182272:B4GALNT4	1.9561	3.0197	2.8972	3.1747	3.5957	3.4854	2.5261	2.7719	2.4222	2.6064	2.7442	2.9279	4.12782	0.0483129	1282	1	0_1_Up,1_2_Down,1_3_Down
ENSG00000085563:ABCB1	6.43	6.6572	6.4026	5.9637	6.2396	6.0639	6.8699	6.6289	6.7852	6.3411	6.8067	6.6304	8.96573	0.00614035	255	1	0_1_Down,0_2_Up,1_2_Up,1_3_Up
ENSG00000184012:TMPRSS2	2.3978	2.3045	1.8115	2.669	2.5777	2.359	1.5945	1.5211	1.1177	1.7442	1.4647	1.7866	13.8007	0.00157871	95	1	0_1_Up,0_2_Down,0_3_Down,1_2_Down,1_3_Down
ENSG00000126259:KIRREL2	0.2016	0.0976	0.263	0.5261	0.4222	0.433	0	0.0704	0.0144	0.3896	0.0566	0.189	9.6295	0.00494791	213	0.810266	0_1_Up,1_2_Down
ENSG00000072163:LIMS2	1.1827	1.4005	1.511	0.848	1.9298	1.8797	0.4854	0.7991	0.757	0.7049	1	0.6871	4.71007	0.0354023	1009	1	0_2_Down,0_3_Down,1_2_Down,1_3_Down
ENSG00000189221:MAOA	4.742	4.8171	4.7495	4.6966	4.7692	4.7511	4.4515	4.14	4.2472	4.3001	4.1497	4.4783	15.3733	0.00110323	65	1	0_2_Down,0_3_Down,1_2_Down,1_3_Down
ENSG00000253313:C1orf210	2.9411	2.6915	1.9069	2.2357	2.5385	2.1342	1.8679	1.86	0.7225	1.1635	1.257	1.8639	4.06956	0.0499056	1308	1	0_2_Down,0_3_Down,1_2_Down,1_3_Down
ENSG00000132376:INPP5K	4.1993	4.0277	4.1027	4.04	4.0892	4.0479	4.0072	3.9326	3.9317	3.7104	3.7355	3.9982	5.74856	0.0214275	667	1	0_3_Down
ENSG00000197557:TTC30A	1.4114	1.4594	1.4957	1.7655	1.373	1.5558	0.7655	1.0072	1.0496	1.4436	1	0.6415	5.07826	0.0294188	866	1	0_2_Down,0_3_Down,1_2_Down,1_3_Down
ENSG00000231789:PIK3CD-AS2	2.5534	2.3248	2.4195	2.3248	1.9672	2.4087	1.6915	1.669	1.9819	1.9745	1.4647	2.067	5.82616	0.0206873	642	1	0_2_Down,0_3_Down,1_2_Down,1_3_Down
ENSG00000168852:TPTE2P5	0	0	0	0.275	0.5059	0.2388	0	0.189	0.0976	0.2016	0	0	6.0737	0.0185296	586	0.470044	0_1_Up,1_3_Down
ENSG00000168615:ADAM9	6.6841	6.5385	6.676	6.2865	6.5215	6.4596	6.8379	6.5992	6.9646	6.7003	6.7562	6.7996	5.82529	0.0206955	643	1	1_2_Up,1_3_Up
ENSG00000182871:COL18A1	4.9805	5.0963	5.0522	5.1961	5.1902	5.4104	4.8861	4.7745	4.8084	5.0179	4.9198	5.1831	9.76077	0.00474741	204	1	1_2_Down
ENSG00000166592:RRAD	2.4141	2.5261	2.0635	2.0976	2.4751	2.8053	1.7355	1.9745	1.7268	2.0072	1.7949	1.9672	5.44219	0.0246926	757	1	0_2_Down,0_3_Down,1_2_Down,1_3_Down
ENSG00000162078:ZG16B	4.3313	4.2079	4.0117	4.0418	4.1465	3.9846	3.3306	3.5361	3.3334	3.8186	3.7485	4.1739	14.3955	0.00137336	80	1	0_2_Down,0_3_Down,1_2_Down,2_3_Up
ENSG00000168118:RAB4A	6.2024	5.9491	6.1291	6.4114	6.3834	6.4353	5.8227	6.0181	6.0376	6.4114	6.0477	6.2352	6.87609	0.0132176	461	1	0_1_Up,1_2_Down,2_3_Up
ENSG00000112655:PTK7	6.5531	6.7695	6.7741	6.6971	6.8739	6.826	6.3496	6.4691	6.3804	6.4869	6.5382	6.6109	11.4889	0.00285581	142	1	0_2_Down,1_2_Down
ENSG00000240541:TM4SF1-AS1	1.9709	1.9069	2.0286	2.4594	2.3618	2.121	1.3448	1.1243	1.4647	1.5509	1.8914	1.4803	19.8486	0.000460709	31	1	0_1_Up,0_2_Down,0_3_Down,1_2_Down,1_3_Down,2_3_Up
ENSG00000141873:SLC39A3	6.2623	6.2589	6.1837	6.4017	6.1703	6.1158	6.8236	6.7447	6.5382	6.672	6.7687	6.3318	7.16019	0.0118033	424	1	0_2_Up,0_3_Up,1_2_Up,1_3_Up
ENSG00000153944:MSI2	2.8156	2.8012	2.8679	2.6369	2.6135	2.488	2.2265	2.025	2.0321	2.275	2.9203	2.6826	9.12437	0.00582533	242	1	0_2_Down,1_2_Down,2_3_Up
ENSG00000144451:SPAG16	4.3082	4.4614	4.354	4.3306	4.4588	4.4416	4.0488	3.6427	4.157	4.4182	4.1723	4.3219	5.36835	0.0255704	779	1	0_2_Down,1_2_Down,2_3_Up
ENSG00000255872:AL138752.2	1.856	1.8836	2.0566	1.6645	0.585	1.5311	1.9745	2.211	2.101	1.8679	2.5261	2.111	4.26874	0.0447133	1210	1	0_1_Down,1_2_Up,1_3_Up
ENSG00000274269:AL031665.1	0.3103	0.3561	0.4222	0	0.3334	0	0	0	0.1506	0.5656	0.5261	0.7908	12.2462	0.0023289	119	1	0_2_Down,0_3_Up,1_3_Up,2_3_Up
ENSG00000177839:PCDHB9	0.4005	0.3334	0.5059	1.2141	0.5945	1.1243	0.3103	0.275	0.3896	0.1763	0.2869	0.7824	4.73716	0.0349133	991	0.42005	0_1_Up,1_2_Down,1_3_Down
ENSG00000214706:IFRD2	6.6334	6.6061	6.7105	6.833	6.5854	6.6398	6.9836	7.0244	7.1022	7.13	7.1871	6.8167	8.82267	0.00644285	267	1	0_2_Up,0_3_Up,1_2_Up,1_3_Up
ENSG00000160097:FNDC5	0.8237	1.4854	1.0976	1.4542	1.1763	1.3103	0.4854	0.8875	0.3896	1.0704	0.4957	0.6781	4.73973	0.0348674	988	1	0_2_Down,0_3_Down,1_2_Down,1_3_Down
ENSG00000161265:U2AF1L4	3.4046	3.5311	3.5122	2.6893	3.1359	2.8758	3.6904	3.6005	3.3377	3.2479	3.5826	3.2234	7.86169	0.0090411	345	1	0_1_Down,1_2_Up,1_3_Up
ENSG00000181885:CLDN7	0.3896	0.6041	0.0286	0.0566	0.6135	0.5753	0.4005	0.3219	0.5558	1.856	0.9782	1.263	7.19577	0.0116397	416	1	0_3_Up,1_3_Up,2_3_Up
ENSG00000167311:ART5	1.2327	1.2203	1.257	1.251	0.6781	1.6369	0.1243	0.4751	0.263	0.8237	0.1763	0.774	6.54907	0.0151175	502	1	0_2_Down,0_3_Down,1_2_Down,1_3_Down,2_3_Up
ENSG00000145414:NAF1	3.0409	2.9069	2.9672	2.8972	2.8639	3.0461	3.4489	3.1177	3.5934	3.1342	3.3604	3.3118	6.73695	0.0139873	478	1	0_2_Up,0_3_Up,1_2_Up,1_3_Up
ENSG00000057935:MTA3	5.3001	5.3851	5.2449	5.2802	5.3237	5.5075	4.7913	4.8875	5.2095	5.1554	5.0448	5.243	5.17735	0.0280279	834	1	0_2_Down,1_2_Down
ENSG00000171004:HS6ST2	0.0286	0.0286	0	0.0704	0.0704	0.0976	0.189	0.1243	0.0976	0.6229	0.275	0.585	13.9562	0.00152153	89	1	0_3_Up,1_3_Up,2_3_Up
ENSG00000112242:E2F3	3.0704	3.0391	3.3406	3.0892	3.0072	3.025	3.373	3.2126	3.5957	3.306	3.2615	3.3448	4.3691	0.0423515	1145	1	1_2_Up,1_3_Up
ENSG00000025423:HSD17B6	1.4594	1.275	1.2265	1.3448	1.3896	1.6508	1.0215	0.669	1.0841	1.3045	1.8875	1.4436	4.89702	0.0321922	926	1	0_2_Down,1_2_Down,2_3_Up
ENSG00000238005:AL391832.2	1.848	1.9819	1.275	2.4436	1.6599	1.6554	0.9184	0.4542	1.2203	0.8319	1.157	0.84	6.40892	0.0160355	522	1	0_2_Down,0_3_Down,1_2_Down,1_3_Down
ENSG00000255624:AC073585.1	0.3219	0.4542	0.7225	0.5753	0.9486	0.516	1.263	0.9709	1.0215	0.696	0.903	0.9107	5.44323	0.0246805	755	1	0_2_Up,0_3_Up,1_2_Up
ENSG00000092964:DPYSL2	6.6154	6.4941	6.5264	6.2585	6.6093	6.5583	6.0923	5.853	6.083	5.9131	6.0607	6.4058	6.71038	0.0141406	482	1	0_2_Down,0_3_Down,1_2_Down,1_3_Down
ENSG00000026950:BTN3A1	3.1043	3.0144	2.7247	2.9579	3.1489	2.8972	2.5705	2.5801	2.4854	2.9837	2.6758	2.7004	5.67817	0.0221276	687	1	0_2_Down,1_2_Down
ENSG00000165288:BRWD3	1.373	1.6369	1.5311	1.4114	1.4114	1.251	0.7225	1.0704	1.2869	1.0496	1.0909	1.1243	5.78483	0.0210776	654	1	0_2_Down,0_3_Down,1_2_Down,1_3_Down
ENSG00000172828:CES3	3.3219	3.4854	2.4168	2.8278	3.157	2.7527	2.4303	2.3868	2.0072	2.2928	2.5632	2.2296	4.08495	0.0494785	1301	1	0_2_Down,0_3_Down,1_2_Down,1_3_Down
ENSG00000145029:NICN1	4.4383	3.9782	3.9184	3.9864	4.295	3.844	3.5777	3.7159	3.4316	3.4101	3.5826	3.6882	6.01525	0.0190128	597	1	0_2_Down,0_3_Down,1_2_Down,1_3_Down
ENSG00000107551:RASSF4	5.1755	5.228	4.7592	5.2153	5.3635	5.0219	4.7393	4.5717	4.61	4.7965	4.8258	4.5969	6.97607	0.012697	449	1	0_2_Down,0_3_Down,1_2_Down,1_3_Down
ENSG00000105127:AKAP8	4.4289	4.4396	4.4944	4.7076	4.6375	4.4162	4.9069	4.7296	4.6741	4.6485	4.6741	4.5856	4.95744	0.0312329	901	1	0_2_Up
ENSG00000183010:PYCR1	9.0828	9.001	9.1498	8.875	8.9433	9.1212	9.2929	9.2182	9.2981	9.1601	9.2012	9.2518	7.79175	0.00927745	355	1	1_2_Up
ENSG00000108375:RNF43	5.8189	5.9355	6.1254	6.1892	6.3653	6.1599	5.7216	5.8654	5.9122	6.1278	6.1235	5.7981	4.19407	0.0465775	1241	1	0_1_Up,1_2_Down
ENSG00000261064:LINC02256	1.3785	2.0179	0.4647	0.8953	0	0	0	0	0	0	0	0	5.09756	0.0291413	857	0	0_1_Down,0_2_Down,0_3_Down,1_2_Down,1_3_Down
ENSG00000259321:AL136295.2	0.2016	0.433	0.275	1.1827	0.7398	0.6871	0.6229	0.2265	0.263	0.4114	0.3448	0.5945	5.09688	0.029151	858	0.847481	0_1_Up,1_2_Down,1_3_Down
ENSG00000103479:RBL2	5.4383	5.6755	5.3906	5.5151	5.7978	5.3381	5.2475	5.0281	5.0184	5.1867	5.3334	5.1771	5.52989	0.0236981	729	1	0_2_Down,0_3_Down,1_2_Down,1_3_Down
ENSG00000185973:TMLHE	3.9635	3.6112	3.7323	3.6971	3.6253	3.5981	3.696	3.6088	3.3448	3.4751	3.3001	3.2172	4.78155	0.0341299	970	1	0_3_Down,1_3_Down
ENSG00000115919:KYNU	6.5653	6.4603	6.4116	6.1711	6.3219	5.6352	6.8957	6.6972	6.5686	6.3999	6.3625	5.9791	4.71797	0.0352588	1003	1	0_1_Down,1_2_Up,2_3_Down
ENSG00000100483:VCPKMT	1.8914	2.2172	1.8679	2.6112	2.4222	2.269	2.2449	2.2418	2.2203	2.2172	2.0635	2.0179	5.54866	0.0234919	723	1	0_1_Up,1_3_Down
ENSG00000127337:YEATS4	5.1473	4.9467	5.0374	5.5889	5.2806	4.9732	5.5549	5.4838	5.5236	5.5457	5.6337	5.3681	4.97667	0.030935	897	1	0_2_Up,0_3_Up
ENSG00000259051:HNRNPUP1	0	0	0	0	0	0	0	0	0	1.0976	1.0635	0.5558	26.722	0.000160649	12	1	0_3_Up,1_3_Up,2_3_Up
ENSG00000152767:FARP1	6.8258	6.8282	6.5682	6.7334	6.9485	6.6185	6.5491	6.4062	6.4994	6.5311	6.543	6.5135	4.45233	0.0405093	1102	1	1_2_Down
ENSG00000135220:UGT2A3	6.076	6.2583	6.1131	6.3205	6.2722	6.2666	5.9115	5.851	5.8721	6.1532	6.0509	6.312	12.6303	0.00210805	113	1	0_2_Down,1_2_Down,2_3_Up
ENSG00000111641:NOP2	6.3682	6.4598	6.8364	6.6541	6.375	6.7412	6.9338	6.8806	7.0854	6.9364	6.8721	6.8654	4.70458	0.0355025	1012	1	0_2_Up,0_3_Up,1_2_Up,1_3_Up
ENSG00000155465:SLC7A7	0.7655	1.1243	0.9855	0.4222	1.0426	0.848	0.6871	0.4436	0.9107	1.1763	1.3045	1.3561	4.27167	0.0446421	1208	1	0_2_Down,0_3_Up,1_3_Up,2_3_Up
ENSG00000179546:HTR1D	1.7181	2	0.5656	1.546	2.1859	1.2388	0.2987	0.5656	0.1635	0.8319	1.0144	0.6415	4.77429	0.0342565	974	1	0_2_Down,0_3_Down,1_2_Down,1_3_Down,2_3_Up
ENSG00000120885:CLU	11.2028	11.3491	11.4906	11.385	11.4354	11.735	10.9008	11.006	11.0788	11.0912	11.1069	11.3773	6.60226	0.0147864	500	1	0_2_Down,1_2_Down,1_3_Down
ENSG00000168495:POLR3D	5.438	5.5928	5.4774	5.5239	5.1835	5.3656	5.7493	5.8919	5.9595	5.5714	5.7889	5.6308	9.62161	0.00496029	214	1	0_2_Up,1_2_Up,1_3_Up
ENSG00000144746:ARL6IP5	5.4731	5.3512	5.1098	5.101	5.3809	5.3165	4.9672	4.7274	4.8319	4.8545	4.8344	5.0553	8.08939	0.00832191	320	1	0_2_Down,0_3_Down,1_2_Down,1_3_Down
ENSG00000254470:AP5B1	3.0072	3.0126	2.8176	2.9505	3.0738	3.009	3.3646	3.3262	3.263	3.0461	3.3045	3.2016	9.56782	0.00504576	215	1	0_2_Up,1_2_Up
ENSG00000130988:RGN	6.4627	6.627	6.297	6.1235	6.2199	6.4832	6.0862	5.6736	5.8577	5.7669	5.8809	6.0775	7.63962	0.00981873	372	1	0_2_Down,0_3_Down,1_2_Down,1_3_Down
ENSG00000168439:STIP1	7.9587	7.9556	7.8869	8.1856	8.026	7.9976	8.0371	8.1913	8.2486	8.3009	8.2451	8.0907	4.97801	0.0309145	894	1	0_3_Up
ENSG00000104689:TNFRSF10A	4.3951	4.4436	4.4463	4.5814	4.4621	4.3118	4.7268	4.8089	5.0272	4.6229	4.8575	4.7301	9.37625	0.00536547	230	1	0_2_Up,0_3_Up,1_2_Up,1_3_Up
ENSG00000114948:ADAM23	0.0704	0.2016	0.3219	0.0426	0.0841	0.0286	0.1243	0.3674	0.1375	0.7137	0.2016	0.848	4.14391	0.0478841	1274	1	0_3_Up,1_3_Up,2_3_Up
ENSG00000099769:IGFALS	1.6645	1.263	1.0426	1.9709	1.406	1.2016	0.848	0.8319	0.5558	1.0426	1.251	0.9928	4.42614	0.0410779	1118	1	0_2_Down,1_2_Down,1_3_Down,2_3_Up
ENSG00000130816:DNMT1	5.9016	5.8273	6.0437	6.2555	6.0181	5.7153	6.1473	6.5807	6.4308	6.4283	6.5478	6.1731	4.28747	0.0442603	1198	1	0_2_Up,0_3_Up,1_2_Up,1_3_Up
ENSG00000134253:TRIM45	1.3785	1.3785	0.7398	1.9298	2.0179	1.1763	0.84	0.5656	0.6135	1.257	0.9411	0.8237	5.30245	0.0263868	794	1	0_1_Up,0_2_Down,1_2_Down,1_3_Down,2_3_Up
ENSG00000171557:FGG	11.7769	12.1459	12.3182	12.1349	12.1589	12.1918	11.6737	11.6774	11.4168	11.7364	11.8186	11.9078	7.59878	0.00997069	375	1	0_2_Down,1_2_Down,1_3_Down
ENSG00000230615:AL139220.2	0.4114	1.189	0.9561	0.0704	0.4957	0.2987	0.516	0.2016	0.3896	0.0566	0	0.2388	5.03822	0.0300051	876	0.157399	0_1_Down,0_2_Down,0_3_Down,2_3_Down
ENSG00000100124:ANKRD54	5.791	5.9217	5.7093	6.0934	6.0654	5.9623	5.797	5.6545	5.7101	5.7407	5.6988	5.8189	9.986	0.00442649	195	1	1_2_Down,1_3_Down
ENSG00000227234:SPANXB1	0.4751	0.5558	0.4436	0	0	0.6041	0	0	0	0	0	0	5.18758	0.0278891	826	0	0_1_Down,0_2_Down,0_3_Down
ENSG00000143434:SEMA6C	2.5185	2.7592	1.7613	1.7527	2.6736	1.7137	1.3896	1.275	0.8156	1.8758	1.2388	1.4383	4.41635	0.041293	1126	1	0_1_Down,0_2_Down,0_3_Down,1_2_Down,1_3_Down,2_3_Up
ENSG00000275700:AATF	6.2069	6.2327	6.3806	6.3393	6.0652	6.2546	6.5709	6.6182	6.619	6.5893	6.3963	6.3684	8.37865	0.00750818	295	1	0_2_Up,1_2_Up
ENSG00000065675:PRKCQ	0.5558	0.5945	0.4647	0.4222	0.7991	0.8319	0.2388	0.1763	0.3561	0.4854	0.6508	0.5261	5.39373	0.0252643	769	0.973336	0_2_Down,1_2_Down,2_3_Up
ENSG00000073712:FERMT2	4.6837	4.4121	4.5078	4.111	4.2311	4.366	4.62	4.6876	4.7192	4.1715	4.3903	4.5632	5.72791	0.02163	676	1	0_1_Down,1_2_Up,2_3_Down
ENSG00000183844:FAM3B	5.2028	5.1671	5.2634	5.6404	5.3799	5.6121	4.9514	4.9639	4.4848	5.4216	4.7639	4.9621	5.52475	0.0237551	733	1	0_1_Up,0_2_Down,1_2_Down,1_3_Down
ENSG00000151692:RNF144A	2.7115	2.4673	2.7004	3.1489	3.3334	2.8797	3.3618	2.9946	2.8679	2.3277	2.8699	2.6392	4.36196	0.0425142	1147	1	0_1_Up,0_2_Up,1_3_Down,2_3_Down
ENSG00000219891:ZSCAN12P1	0.7049	0.84	0.8953	1.6645	0.5656	1.3391	1.4803	0.9928	1.251	2.4725	2.4906	1.8639	9.15562	0.00576566	239	1	0_1_Up,0_2_Up,0_3_Up,1_3_Up,2_3_Up
ENSG00000102890:ELMO3	0.2987	0.189	0.2987	0.3448	0.3448	0.516	0.5261	0.3674	0.3674	0.4647	0.516	0.6323	5.17808	0.028018	833	0.937288	0_3_Up
ENSG00000170915:PAQR8	3.5969	3.3964	3.847	3.8115	3.852	4.0575	4.3384	4.5686	4.8674	4.4607	4.8545	5.0483	16.2233	0.000920433	56	1	0_1_Up,0_2_Up,0_3_Up,1_2_Up,1_3_Up
ENSG00000157014:TATDN2	3.3291	3.6496	3.4101	3.7793	3.7485	3.7506	3.3896	3.3799	3.4303	4.0108	3.6147	3.5705	4.62011	0.0370886	1041	1	0_1_Up,0_3_Up,1_2_Down,2_3_Up
ENSG00000267165:CHMP1B-AS1	1.5993	1.7181	1.111	0	0.6041	0.3334	0.5945	0	0.3561	0.6229	0	1.1043	6.16611	0.0177965	563	1	0_1_Down,0_2_Down,0_3_Down,1_3_Up
ENSG00000146282:RARS2	5.9307	6.0702	6.204	6.2325	6.0915	6.3262	5.6896	5.6159	5.9184	5.9516	5.6079	6.0483	4.78654	0.0340433	966	1	0_2_Down,1_2_Down,1_3_Down
ENSG00000248936:AC027607.1	0	0	0	0.3674	0.3896	0.1763	0	0	0	0	0.3334	0	5.08341	0.0293444	862	0	0_1_Up,1_2_Down
ENSG00000250049:AC114316.1	0.9561	0.3785	0.6041	1.0772	0.6508	0.7991	0.7485	0.7225	0.5656	0.2265	0.2016	0.263	5.72508	0.0216579	677	0.517779	0_3_Down,1_3_Down,2_3_Down
ENSG00000150593:PDCD4	6.4041	6.4256	6.4812	6.4434	6.5106	6.5743	6.0193	6.204	6.0538	6.0824	6.0135	6.1673	27.8719	0.000137988	10	1	0_2_Down,0_3_Down,1_2_Down,1_3_Down
ENSG00000102981:PARD6A	3.4777	3.2525	3.0197	3.6519	3.4449	3.4542	3.1795	3.269	2.9165	3.2188	2.8359	2.7398	4.41999	0.041213	1124	1	0_1_Up,0_3_Down,1_2_Down,1_3_Down
ENSG00000272702:AC010913.1	0.546	0.6781	1.7093	1.926	2.189	1.7527	0.9561	0.1243	0.2265	1.1506	0.2265	0.9411	5.72118	0.0216966	678	1	0_1_Up,0_2_Down,1_2_Down,1_3_Down,2_3_Up
ENSG00000214174:AMZ2P1	2.7634	2.7398	2.5922	3.3992	2.9964	2.9203	2.541	2.3533	2.4647	2.8094	2.7592	2.7049	10.042	0.00435097	193	1	0_1_Up,1_2_Down,1_3_Down,2_3_Up
ENSG00000186148:AC013268.1	0	0	0	0	0	0	0	0	0	0.2016	0.189	0.546	7.12552	0.0119654	427	0.470044	0_3_Up,1_3_Up,2_3_Up
ENSG00000262655:SPON1	0.1635	0.1375	0.111	0.111	0.1763	0.0704	0	0.1375	0.2265	0.903	0.4436	0.8237	13.942	0.00152664	91	1	0_3_Up,1_3_Up,2_3_Up
ENSG00000142046:TMEM91	4.0152	3.9718	3.7645	3.2449	3.7038	3.645	2.9982	3.1763	3.2884	2.9855	3.4489	3.257	9.23976	0.00560879	237	1	0_1_Down,0_2_Down,0_3_Down,1_2_Down,1_3_Down
ENSG00000125730:C3	10.573	10.9086	10.7706	10.7973	10.8655	10.9394	10.5891	10.6001	10.3954	10.7181	10.8591	10.8926	4.92374	0.0317635	917	1	1_2_Down,2_3_Up
ENSG00000224281:SLC25A5-AS1	1.1827	1.2388	0.903	0.903	1.257	1.1699	0.7824	0.5261	0.6871	0.84	0.5656	0.6323	7.36801	0.0108868	397	1	0_2_Down,0_3_Down,1_2_Down,1_3_Down
ENSG00000133243:BTBD2	5.532	5.8904	5.6459	5.6542	5.7729	5.9665	5.5454	5.4542	5.3111	5.3158	5.5607	5.5014	4.21762	0.0459793	1230	1	1_2_Down,1_3_Down
ENSG00000261572:AC097639.1	2.3646	2.067	2.4222	1.9928	1.9107	2.0875	1.844	1.774	1.8992	1.7698	1.9561	1.9709	7.71572	0.00954316	363	1	0_1_Down,0_2_Down,0_3_Down
ENSG00000196177:ACADSB	7.6006	7.4152	7.4547	7.1094	7.2981	7.5788	7.0839	6.8983	6.9193	6.8158	6.9635	7.3502	4.72614	0.0351113	1000	1	0_2_Down,0_3_Down,1_2_Down,1_3_Down
ENSG00000169435:RASSF6	0.6135	0.7137	0.1763	0.585	0.6508	0.7225	0.0976	0.0704	0.0426	0.6871	0.4751	0.2869	5.8762	0.0202269	635	1	0_2_Down,1_2_Down,2_3_Up
ENSG00000255992:AC131009.1	1	1.4957	0.9486	0	0.6508	0	0	0.696	0.5059	0	0	0	8.24933	0.00785911	305	0	0_1_Down,0_2_Down,0_3_Down,2_3_Down
ENSG00000105672:ETV2	0.4957	0.6508	0.669	0.5753	0.4114	0.189	0.0976	0.0976	0.0841	0.3896	0.3448	0.275	10.6172	0.0036609	165	0.810266	0_2_Down,0_3_Down,1_2_Down
ENSG00000130544:ZNF557	1.0566	1.2079	1.1243	1.3045	0.9928	1.1177	0.6871	0.7655	0.8074	1.1953	0.7908	1.0286	5.1257	0.0287425	848	1	0_2_Down,1_2_Down
ENSG00000213385:AC105052.2	1.9635	1.2327	1.8237	1.3161	1.6415	1.4647	2.5826	2.0215	2.1953	2.1795	1.6645	2.1043	4.31678	0.0435629	1182	1	0_2_Up,0_3_Up,1_2_Up,1_3_Up,2_3_Down
ENSG00000110245:APOC3	8.5568	8.8881	8.7712	9.0776	9.0066	9.2166	8.2162	8.379	7.861	8.3771	7.9636	8.3697	14.3462	0.00138907	81	1	0_1_Up,0_2_Down,0_3_Down,1_2_Down,1_3_Down
ENSG00000261915:AC026954.2	0.2869	0.2265	0.3103	0	0.263	0.3103	0.3219	0.263	0.263	0.6041	0.3785	0.6415	5.39299	0.0252732	771	1	0_3_Up,1_3_Up
ENSG00000287549:AC092268.2	0.1375	0	0.189	0.263	0.3896	0.2987	0.1506	0	0.2388	0.1375	0	0	4.71316	0.0353462	1007	0.339548	1_3_Down
ENSG00000175390:EIF3F	7.0186	6.6225	6.9424	7.0564	7.0025	7.0436	6.5883	6.6837	6.7604	6.8545	6.9834	6.8782	4.57721	0.0379279	1051	1	1_2_Down
ENSG00000060656:PTPRU	4.7511	4.7629	4.8012	5.0635	5.2083	4.9284	4.8684	4.9481	5.0179	5.0448	5.0457	4.9878	7.59224	0.0099953	377	1	0_1_Up
ENSG00000162645:GBP2	3.254	2.8339	3.0179	2.5534	2.585	3.0583	2.3103	2.541	2.7049	2.1699	2.0144	2.6938	4.13273	0.0481814	1279	1	0_1_Down,0_2_Down,0_3_Down,1_3_Down
ENSG00000134987:WDR36	4.6305	4.9141	4.9732	4.8364	4.8186	4.6915	5.2192	4.8283	5.3023	5.1615	5.2709	5.1755	4.7317	0.0350112	997	1	0_2_Up,0_3_Up,1_2_Up,1_3_Up
ENSG00000164889:SLC4A2	5.8597	5.575	5.8253	5.7714	5.6017	5.7479	6.0757	6.2317	6.07	5.8475	5.911	6.0459	8.53194	0.00711714	284	1	0_2_Up,1_2_Up
ENSG00000272831:AC027644.3	4.2434	4.1185	3.8689	2.991	3.3923	3.6159	3.3799	3.6381	3.7366	3.157	2.585	3.4738	5.89124	0.020091	626	1	0_1_Down,0_2_Down,0_3_Down,2_3_Down
ENSG00000204128:C2orf72	5.7255	5.9502	5.4899	5.9038	6.0023	6.3521	5.2453	5.5762	5.4039	5.4757	5.4867	5.4366	8.36743	0.00753784	296	1	0_1_Up,0_2_Down,1_2_Down,1_3_Down
ENSG00000106635:BCL7B	5.6476	5.5913	5.931	5.8199	5.765	5.7428	6.0974	6.0978	6.314	5.9033	5.8706	6.2221	5.81422	0.0207991	646	1	0_2_Up,0_3_Up,1_2_Up
ENSG00000245330:AP005717.1	0.774	0.669	0.3896	0.5059	0.546	0.4114	0.2388	0.3448	0.0286	0	0.2869	0.1243	6.74825	0.0139228	476	0	0_2_Down,0_3_Down,1_2_Down,1_3_Down
ENSG00000218682:AC064847.1	0.4005	0.4647	0.5361	0	0	0.189	0.4957	0	0	0	0	0	5.22612	0.0273734	815	0	0_1_Down,0_2_Down,0_3_Down
ENSG00000279814:AC010997.6	0.4751	0.2141	0.2141	0.2016	0.0704	0.0704	0	0	0.0286	0	0	0	8.17229	0.00807793	315	0	0_2_Down,0_3_Down
ENSG00000127084:FGD3	0.6323	0.8718	1.275	0.7824	0.7991	1.4594	0.4751	0.1763	0.3334	0.6781	0.5361	0.6135	4.17782	0.0469959	1253	1	0_2_Down,0_3_Down,1_2_Down,1_3_Down,2_3_Up
ENSG00000259287:AC010809.1	1.1763	1.6041	1.0426	0	0.3448	0.4222	1.669	0.669	0.8319	0	0.9411	0.516	4.21856	0.0459557	1229	0	0_1_Down,0_3_Down,1_2_Up,2_3_Down
ENSG00000154864:PIEZO2	3.3434	3.5558	3.6005	3.7442	3.6029	3.441	2.9203	2.757	3.2449	3.0215	3.1194	3.6542	4.19935	0.0464425	1239	1	0_2_Down,1_2_Down,1_3_Down,2_3_Up
ENSG00000261884:AC040162.1	2.2898	1.8359	2.5311	2.903	2.9505	2.5033	3.6747	2.7613	3.1731	3.3785	3.5261	3.1094	6.92661	0.0129513	456	1	0_1_Up,0_2_Up,0_3_Up,1_2_Up,1_3_Up
ENSG00000122965:RBM19	4.9074	5.04	4.8565	4.7944	4.9189	4.6554	5.3041	5.1338	5.0461	4.8475	5.1048	5.0135	4.67206	0.036103	1025	1	1_2_Up
ENSG00000136247:ZDHHC4	6.814	6.8201	6.8207	6.6598	6.9433	6.9607	6.5361	6.4941	6.3374	6.5084	6.3823	6.6957	7.56247	0.0101083	383	1	0_2_Down,0_3_Down,1_2_Down,1_3_Down
ENSG00000115738:ID2	6.1121	6.0902	5.9376	6.1723	6.3973	6.4663	6.8644	7.09	7.4963	6.9591	7.2708	7.0248	22.0959	0.00031638	23	1	0_1_Up,0_2_Up,0_3_Up,1_2_Up,1_3_Up
ENSG00000101084:RAB5IF	8.8484	8.6727	8.9661	8.9509	8.7925	8.9757	9.0545	9.1071	9.428	9.1543	9.0958	9.1146	4.93824	0.0315339	909	1	0_2_Up,0_3_Up,1_2_Up
ENSG00000173992:CCS	5.8331	5.7986	5.5379	5.7423	5.7629	5.7466	5.465	5.3248	5.2396	5.5702	5.5607	5.4944	10.4642	0.00383018	170	1	0_2_Down,1_2_Down
ENSG00000266929:AC067852.1	0	0	0.1635	0.8718	0.7049	0.1635	0	0	0	0	0.3103	0	4.80552	0.033716	957	0	0_1_Up,1_2_Down,1_3_Down
ENSG00000189056:RELN	5.5053	5.6769	5.7366	6.0706	5.972	5.9355	5.2728	5.1424	5.4624	5.8839	5.3402	5.9009	6.76506	0.0138274	473	1	0_1_Up,0_2_Down,1_2_Down,1_3_Down,2_3_Up
ENSG00000173221:GLRX	7.8333	7.6636	7.3944	7.2342	7.3723	7.1061	7.7679	7.8809	7.757	7.5052	7.6761	7.5791	8.53865	0.00710062	283	1	0_1_Down,1_2_Up,1_3_Up
ENSG00000170949:ZNF160	2.9837	3.5497	3.225	3.3462	3.6814	3.2296	2.7719	2.9107	2.488	3.0391	2.9107	2.8074	6.09037	0.0183947	581	1	0_2_Down,0_3_Down,1_2_Down,1_3_Down
ENSG00000143409:MINDY1	3.8084	3.441	3.3632	3.257	3.591	3.6622	2.9486	3.0126	3.1326	3.2296	2.9635	3.254	5.58387	0.0231109	708	1	0_2_Down,0_3_Down,1_2_Down,1_3_Down
ENSG00000104213:PDGFRL	2.6508	2.7203	2.7803	2.6346	3.1651	2.7115	1.926	2.3505	2.0772	2.5033	2.1506	2.359	8.11861	0.00823489	319	1	0_2_Down,0_3_Down,1_2_Down,1_3_Down
ENSG00000130649:CYP2E1	0.2265	0.1635	0.0566	0.6599	0.6229	0.1375	0.1635	0.1375	0	0.0144	0	0.0566	4.66352	0.0362628	1029	0.0440909	0_1_Up,1_2_Down,1_3_Down
ENSG00000261150:EPPK1	2.5945	2.9486	2.272	2.9579	2.9928	2.5311	2.1144	1.9745	2.189	2.441	2.266	2.257	6.10309	0.0182924	577	1	0_2_Down,0_3_Down,1_2_Down,1_3_Down
ENSG00000213713:PIGCP1	0.6415	0.5753	0.9709	0.5361	0.433	0.6508	0.8156	0.696	1.1375	1.0566	1.4276	1.1043	6.17344	0.0177399	560	1	0_3_Up,1_2_Up,1_3_Up,2_3_Up
ENSG00000213145:CRIP1	5.9995	6.189	6.1554	6.1173	6.3723	6.2891	5.1691	5.2972	6.0815	5.8063	5.8472	5.738	4.83671	0.0331867	942	1	0_2_Down,0_3_Down,1_2_Down,1_3_Down,2_3_Up
ENSG00000234193:AC013476.1	0.3561	0.4005	0.1763	0.3674	0.3785	0.1635	0	0	0	0.6323	0.3219	0.4436	8.5749	0.00701213	280	1	0_2_Down,1_2_Down,2_3_Up
ENSG00000253438:PCAT1	0.5753	0.5361	0.7398	0.2141	0.263	0.0704	0.8953	0.8953	0.585	0.4854	0.2869	0.774	6.92768	0.0129457	455	0.973336	0_1_Down,1_2_Up,1_3_Up,2_3_Down
ENSG00000275413:AC002553.2	0	0	0	0	0	0.5753	1.4542	1.3505	0.5558	0	0	0.9635	4.40284	0.0415923	1130	0	0_2_Up,0_3_Up,1_2_Up,2_3_Down
ENSG00000250731:TPM3P6	0.546	0.7398	0.3561	0.3896	0.2141	0.5656	0	0	0	1.3161	1.0496	0.3896	5.88422	0.0201543	629	1	0_2_Down,0_3_Up,1_2_Down,1_3_Up,2_3_Up
ENSG00000262050:AC005696.1	0.9184	1.6599	1.2987	1.5261	1.0072	0.669	0	0.6323	0	0	0.4957	0.251	7.16297	0.0117904	422	0	0_2_Down,0_3_Down,1_2_Down,1_3_Down
ENSG00000140367:UBE2Q2	4.1052	4.1185	3.9336	3.9373	4.1094	3.9937	3.7236	3.6088	3.7104	3.8718	3.7981	3.7398	13.9325	0.00153007	92	1	0_2_Down,1_2_Down
ENSG00000055163:CYFIP2	5.8288	5.6907	5.6721	5.8736	5.8314	5.9623	5.4568	5.6032	5.5267	5.6576	5.5895	5.6924	13.8378	0.00156482	94	1	1_2_Down
ENSG00000095397:WHRN	2.0356	1.9598	1.8797	1.903	2.1408	1.7991	1.5705	1.4699	1.7613	1.8875	1.7312	1.5945	4.49267	0.0396521	1085	1	0_2_Down,1_2_Down
ENSG00000137494:ANKRD42	2.2449	2.4463	2.0942	2.4489	2.1309	1.9819	2.4906	2.7442	2.8217	2.5311	2.4141	2.3785	4.73774	0.034903	990	1	0_2_Up,1_2_Up
ENSG00000137500:CCDC90B	5.7482	5.7692	5.6244	5.6162	5.7385	5.511	5.62	5.3844	5.3416	5.4273	5.4893	5.4502	4.77837	0.0341853	973	1	0_2_Down
ENSG00000158301:GPRASP2	1.1243	1.189	1.1375	1.1827	1.2016	1.4222	0.8953	0.9782	0.848	0.9928	1.1243	0.8875	8.21134	0.00796607	308	1	1_2_Down,1_3_Down
ENSG00000134962:KLB	5.8273	6.0693	6.0682	6.2458	6.2952	6.5789	5.436	5.5518	5.3892	5.6017	5.4269	6.1404	9.27271	0.00554881	233	1	0_1_Up,0_2_Down,0_3_Down,1_2_Down,1_3_Down,2_3_Up
ENSG00000115339:GALNT3	0.1506	0.0566	0.0976	0	0.1506	0.3448	0.111	0.275	0.4854	0.8319	0.6229	0.3448	4.6317	0.0368658	1039	1	0_3_Up,1_3_Up,2_3_Up
ENSG00000072274:TFRC	6.7926	6.6824	7.1461	6.9466	6.979	6.6678	7.0811	7.1918	7.5039	7.3314	7.2361	7.3897	5.01774	0.0303106	882	1	0_2_Up,0_3_Up,1_2_Up,1_3_Up
ENSG00000171564:FGB	10.8701	10.9228	10.8689	11.305	11.0089	10.9143	10.6388	10.756	10.2619	10.9339	10.8559	10.7916	4.94205	0.0314738	908	1	0_2_Down,1_2_Down,2_3_Up
ENSG00000070081:NUCB2	6.3993	6.3091	6.4034	6.4459	6.3598	6.4904	6.0394	6.0317	6.4007	6.1833	6.1727	6.1847	4.34674	0.042864	1157	1	1_2_Down
ENSG00000277232:GTSE1-DT	0.2141	0.433	0.8074	0.6781	0.2265	0.7225	1.6508	1.6736	0.7137	0.6599	0.4222	0.4854	4.30975	0.0437289	1188	1	0_2_Up,1_2_Up,2_3_Down
ENSG00000198074:AKR1B10	8.7036	8.4407	8.4216	7.4503	8.3107	7.999	9.5881	9.2126	9.2382	8.6127	9.1663	8.6034	11.6393	0.00274013	138	1	0_1_Down,0_2_Up,0_3_Up,1_2_Up,1_3_Up,2_3_Down
ENSG00000196323:ZBTB44	3.3103	2.9449	3.3248	2.6369	3.0179	2.9355	2.7355	2.5945	2.433	2.2079	2.7655	2.4356	6.61769	0.014692	497	1	0_1_Down,0_2_Down,0_3_Down,1_2_Down,1_3_Down
ENSG00000183955:KMT5A	3.8738	4.314	4.0233	4.2854	4.0798	4.3505	4.6531	4.8425	4.7263	4.0917	4.723	4.3074	5.35021	0.0257919	789	1	0_2_Up,0_3_Up,1_2_Up,2_3_Down
ENSG00000256315:AP000462.2	1.1043	1.1635	0.9184	0.848	0.8718	1.3785	0	0.2388	0.4222	0.3896	0.516	1.1699	5.65321	0.0223827	690	0.810266	0_2_Down,0_3_Down,1_2_Down,1_3_Down,2_3_Up
ENSG00000013306:SLC25A39	8.6639	8.5157	8.722	8.713	8.5934	8.519	8.9576	8.945	8.7737	8.8525	8.7988	8.6151	4.32062	0.0434724	1176	1	1_2_Up
ENSG00000196388:INCA1	1.7225	1.6599	1.546	1.4005	1.5361	1.844	1.2265	1.4594	1.2869	1.1953	1.0426	1.269	6.90996	0.0130383	457	1	0_2_Down,0_3_Down,1_2_Down,1_3_Down
ENSG00000237651:C2orf74	4.5564	4.6352	4.5904	4.7522	4.6594	4.7436	4.0951	4.3978	4.332	4.5735	4.5135	4.4867	13.2828	0.0017896	102	1	0_2_Down,1_2_Down
ENSG00000135124:P2RX4	5.1022	5.1695	4.8753	4.6588	5.0777	4.9584	4.6444	4.5014	4.6392	4.5807	4.749	4.7241	5.95645	0.0195148	613	1	0_2_Down,0_3_Down,1_2_Down
ENSG00000130204:TOMM40	7.4723	7.4594	7.7033	7.6799	7.4623	7.649	7.9363	8.1065	7.8651	8.019	7.9857	7.6492	5.85469	0.0204233	639	1	0_2_Up,0_3_Up,1_2_Up,1_3_Up
ENSG00000101391:CDK5RAP1	6.31	6.4774	6.5607	6.4266	6.3909	6.1469	6.6141	6.6371	6.6113	6.4637	6.5215	6.3859	4.07723	0.0496923	1306	1	1_2_Up
ENSG00000089234:BRAP	4.5771	4.749	4.3568	4.5435	4.3547	4.2063	4.6536	4.7268	4.9672	4.7214	4.717	4.7071	4.31811	0.0435315	1178	1	1_2_Up,1_3_Up
ENSG00000111144:LTA4H	5.878	5.9793	5.7342	5.8204	5.9662	5.9279	5.6141	5.4463	5.4529	5.6585	5.596	5.6017	14.3425	0.00139026	82	1	0_2_Down,1_2_Down,1_3_Down
ENSG00000133398:MED10	6.3038	5.9411	5.9001	6.1574	5.8704	5.8014	6.3983	6.3579	6.5847	6.1645	6.3598	6.154	5.16788	0.0281572	837	1	0_2_Up,1_2_Up,1_3_Up
ENSG00000183077:AFMID	7.411	7.4355	7.2437	7.4674	7.314	7.4981	7.1668	6.9405	6.7129	7.1753	6.9364	7.16	6.9961	0.0125957	446	1	0_2_Down,0_3_Down,1_2_Down,1_3_Down
ENSG00000254294:IMPDH1P6	0.4957	0.669	0.5059	0.433	0.7049	0.7137	0.4222	0.1763	0.111	0.4647	0.1375	0.275	4.83733	0.0331763	941	0.937288	0_2_Down,0_3_Down,1_2_Down,1_3_Down
ENSG00000101400:SNTA1	4.2388	4.1342	4.0339	4.2653	4.204	4.2547	4.0435	4.0241	4.1052	4.0866	3.8237	3.9736	5.49808	0.024053	742	1	1_3_Down
ENSG00000182670:TTC3	7.0742	7.2604	7.0991	7.1868	7.1606	7.1541	6.8519	6.8637	6.9465	7.0718	6.9029	7.0793	8.66095	0.00680757	274	1	1_2_Down
ENSG00000164039:BDH2	4.504	4.4912	4.3695	4.2449	4.3792	4.1898	4.0233	3.8248	3.991	3.8268	4.0832	4.2071	9.90172	0.00454331	198	1	0_2_Down,0_3_Down,1_2_Down
ENSG00000264070:DND1P1	1.5361	1.9069	1.6826	2.0875	2.3391	2.5135	1.9411	1.6781	2.1342	1.8156	1.8639	1.7908	6.15606	0.0178745	564	1	0_1_Up,1_2_Down,1_3_Down
ENSG00000100372:SLC25A17	4.9588	5.0108	4.7666	5.1831	5.0989	4.7328	5.3851	5.5273	5.266	5.2269	5.2735	5.2728	6.45454	0.0157292	517	1	0_2_Up,0_3_Up,1_2_Up
ENSG00000126456:IRF3	5.5844	5.4246	5.6904	5.218	5.3005	5.3947	5.9001	5.826	5.9062	5.557	5.8207	5.6977	15.3795	0.00110174	64	1	0_2_Up,1_2_Up,1_3_Up
ENSG00000185467:KPNA7	0.5945	0.6781	0.2987	0.7312	0.516	0.4647	0	0.433	0.1506	0.1763	0.1635	0.2869	4.28063	0.0444251	1202	0.42005	0_2_Down,0_3_Down,1_2_Down,1_3_Down
ENSG00000216866:RPS2P55	0.5558	0.3334	0.7398	0.5656	0.3334	0.3896	0.3334	0	0.3448	0.6041	0.7485	0.7312	4.64385	0.0366342	1035	1	0_2_Down,1_3_Up,2_3_Up
ENSG00000214439:FAM185BP	0.7398	1.3391	1.1506	1.5211	1.6276	1.5261	1.0704	1.0566	0.8953	1.5361	1.1763	1.0976	4.5144	0.0391998	1077	1	0_1_Up,1_2_Down,1_3_Down
ENSG00000183114:FAM43B	2.8258	2.5874	2.844	3.373	3.121	3.1715	2.3646	2.7782	2.1177	2.7203	2.275	2.6599	7.11529	0.0120138	429	1	0_1_Up,0_2_Down,1_2_Down,1_3_Down
ENSG00000119335:SET	8.071	7.9962	8.2135	8.0812	7.9662	8.0663	8.3978	8.1936	8.3117	8.2775	8.378	8.2776	7.9201	0.00884946	339	1	1_2_Up,1_3_Up
ENSG00000171723:GPHN	3.905	3.9069	4.0063	3.7247	3.969	3.9288	4.2728	4.2016	4.3757	3.9505	4.441	4.0557	4.5073	0.039347	1081	1	0_2_Up,1_2_Up,1_3_Up
ENSG00000131037:EPS8L1	2.9203	2.9355	2.4087	2.4751	2.384	2.189	2.7485	3.3306	2.9505	2.6531	2.6135	2.8115	4.23668	0.0455023	1221	1	0_1_Down,1_2_Up,1_3_Up,2_3_Down
ENSG00000136960:ENPP2	3.2494	3.7126	2.9411	3.4356	3.7581	3.1635	2.0909	2.4931	2.0072	2.6848	2.2296	2.3045	12.9789	0.00192985	105	1	0_2_Down,0_3_Down,1_2_Down,1_3_Down
ENSG00000103423:DNAJA3	6.8741	6.8855	6.7365	6.6851	6.762	6.7438	7.0677	7.0541	6.9095	6.7819	6.9742	6.8753	6.37178	0.0162903	529	1	1_2_Up
ENSG00000255690:TRIL	0.84	0.6415	0.6599	0.5656	0.7137	0.848	0.4647	0.3103	0.3219	0.4222	0.546	0.5261	7.94139	0.00878087	336	0.865798	0_2_Down,1_2_Down
ENSG00000183401:CCDC159	3.0426	2.858	2.4303	3.0461	2.9146	2.6713	2.4594	1.9561	2.2296	2.4436	1.8875	1.8992	6.39843	0.0161069	524	1	0_2_Down,0_3_Down,1_2_Down,1_3_Down
ENSG00000184574:LPAR5	1.6135	1.433	0.8718	1.3896	1.3334	1.0286	0.696	0.3448	0.7225	0.7485	0.6871	0.7991	6.61315	0.0147197	499	1	0_2_Down,0_3_Down,1_2_Down,1_3_Down
ENSG00000077616:NAALAD2	2.3391	2.7991	2.2079	2.2839	2.696	2.4803	1.8156	1.7908	1.7004	2.251	2.2016	2.1473	9.01014	0.00605006	251	1	0_2_Down,1_2_Down,1_3_Down,2_3_Up
ENSG00000188342:GTF2F2	3.9174	3.7845	4.101	3.7803	3.8629	3.9579	4.1835	4.1667	4.4983	4.0045	4.1035	4.2615	5.01673	0.0303259	883	1	0_2_Up,1_2_Up
ENSG00000126561:STAT5A	3.0426	2.9184	2.6182	3.101	3.441	2.846	2.4542	1.84	1.9782	2.5084	2.4803	2.144	9.31072	0.00548062	231	1	0_1_Up,0_2_Down,0_3_Down,1_2_Down,1_3_Down,2_3_Up
ENSG00000119953:SMNDC1	4.3125	4.2296	3.9579	3.9699	3.8186	3.853	4.2304	4.238	4.2334	4.1227	4.2273	4.0241	5.57759	0.0231783	710	1	0_1_Down,1_2_Up
ENSG00000117691:NENF	5.986	5.8225	5.7835	6.101	6.1348	5.9612	5.6545	5.8475	5.7774	5.8914	5.7493	5.7409	6.13	0.0180786	573	1	1_2_Down,1_3_Down
ENSG00000167962:ZNF598	3.9279	3.6182	3.7645	3.84	3.6542	3.7377	4.1691	4.0712	4.5625	3.7908	4.2149	4.2847	4.5573	0.0383254	1059	1	0_2_Up,0_3_Up,1_2_Up,1_3_Up
ENSG00000116299:KIAA1324	0.1506	0.0841	0.2388	0.546	0.7398	0.4222	0.3448	0.3103	0.275	0.251	0.4436	0.4114	7.99573	0.00860878	333	0.564222	0_1_Up
ENSG00000183092:BEGAIN	0	0.0426	0.0841	0.2016	0.2141	0.4647	0	0	0.0841	0	0.1763	0.0144	5.27005	0.0268002	809	0	1_2_Down
ENSG00000228519:AC097263.1	0.2869	0.585	0.3785	1.3618	0.9486	0.9782	0	0.3219	0.7398	1.0426	0.669	0.7991	5.97418	0.0193617	605	1	0_1_Up,0_3_Up,1_2_Down,2_3_Up
ENSG00000136270:TBRG4	7.2485	7.1084	7.421	7.181	7.0006	7.0818	7.5024	7.3422	7.419	7.2599	7.2031	7.3346	5.12453	0.0287589	849	1	1_2_Up
ENSG00000172482:AGXT	4.541	4.9217	4.3597	4.6932	5.054	4.5613	4.1497	4.3505	3.189	3.7485	3.9467	3.855	5.00468	0.0305075	886	1	0_2_Down,0_3_Down,1_2_Down,1_3_Down
ENSG00000242372:EIF6	9.6297	9.4657	9.6687	9.4335	9.4381	9.4412	9.9856	9.7991	9.7792	9.6348	9.6941	9.6997	14.0735	0.00148008	85	1	0_2_Up,1_2_Up
ENSG00000138399:FASTKD1	3.5361	3.6346	3.8349	3.1635	3.4738	3.5546	3.9458	4.0347	4.2024	3.8797	3.6241	4.0712	7.1946	0.0116451	417	1	0_1_Down,0_2_Up,1_2_Up,1_3_Up
ENSG00000196747:HIST1H2AI	4.1938	4.3391	3.7666	4.275	4.6235	4.5969	3.441	3.511	3.6288	3.4195	4.439	3.841	4.95025	0.0313452	904	1	0_1_Up,0_2_Down,1_2_Down,1_3_Down,2_3_Up
ENSG00000061794:MRPS35	6.8305	6.6184	6.7859	6.5938	6.6299	6.5854	6.9189	6.8092	6.9821	6.8017	6.839	6.8935	9.07187	0.00592731	247	1	1_2_Up
ENSG00000170421:KRT8	10.2864	9.9963	10.247	10.0537	10.0324	9.8578	10.5235	10.4578	10.8194	10.3214	10.2986	10.2768	10.9227	0.00334982	154	1	0_2_Up,1_2_Up,1_3_Up,2_3_Down
ENSG00000237037:NDUFA6-DT	2.2357	2.516	1.8953	2.3868	2.0531	1.9672	1.5311	1.5945	1.1827	1.3103	1.6276	1.7398	7.6959	0.00961399	365	1	0_2_Down,0_3_Down,1_2_Down,1_3_Down
ENSG00000213465:ARL2	7.2808	7.3204	7.2763	7.5765	7.394	7.4427	6.9208	7.1411	7.1098	7.4508	7.298	7.1749	8.12991	0.00820151	317	1	1_2_Down
ENSG00000154930:ACSS1	6.1914	6.2604	6.3198	6.5824	6.6029	6.6489	5.6814	5.9665	5.8505	6.1906	5.89	6.3248	16.5077	0.000867841	54	1	0_1_Up,0_2_Down,1_2_Down,1_3_Down,2_3_Up
ENSG00000103888:CEMIP	4.2847	4.0496	3.9079	3.5521	3.6893	2.9069	4.5534	4.5116	5.0054	3.9644	4.6775	4.144	8.40257	0.00744543	292	1	0_1_Down,0_2_Up,1_2_Up,1_3_Up,2_3_Down
ENSG00000157335:CLEC18C	0.3785	0.5753	0.1635	0.1243	0.5261	0.3334	0.0841	0	0.1506	0	0	0	4.55643	0.038343	1060	0	0_2_Down,0_3_Down,1_3_Down
ENSG00000254701:AC138866.2	1.433	1.5361	1.7485	1.0841	1.7049	1.4222	0.4751	1.384	0.8237	1.511	2.067	2.1859	4.73995	0.0348634	987	1	0_2_Down,0_3_Up,1_2_Down,1_3_Up,2_3_Up
ENSG00000225855:RUSC1-AS1	1.7004	1.6041	1.4383	1.3045	1.844	1.6369	0.757	1.275	0.903	1.1827	1.4383	1.1243	5.48773	0.0241698	744	1	0_2_Down,0_3_Down,1_2_Down,1_3_Down,2_3_Up
ENSG00000164346:NSA2	4.9745	4.6724	4.9832	4.8895	4.7469	4.7871	4.9727	5.0687	5.0264	5.0583	5.1607	5.07	4.9558	0.0312584	903	1	1_3_Up
ENSG00000243629:LINC00880	0.7225	0.9411	0.5059	1.0772	1.1243	0.696	0	0.516	0.263	0.3561	0.4222	0.275	7.43227	0.0106215	391	0.752194	0_2_Down,0_3_Down,1_2_Down,1_3_Down
ENSG00000272308:AC104113.1	0.4436	0.903	1.3391	1.541	1.5993	1.2928	0.9561	0	0.84	0.4436	0	0.3896	5.60075	0.0229309	700	0.900737	0_1_Up,0_2_Down,0_3_Down,1_2_Down,1_3_Down,2_3_Down
ENSG00000114473:IQCG	1.9928	1.9561	1.5008	2.269	2.0635	2.1375	1.84	2.111	1.7312	1.5558	1.5008	1.2869	7.12093	0.0119871	428	1	0_1_Up,0_3_Down,1_3_Down,2_3_Down
ENSG00000185721:DRG1	6.6199	6.5326	6.6229	6.4575	6.4593	6.3633	6.6792	6.7474	6.8644	6.7096	6.5703	6.7289	11.1487	0.00314074	149	1	1_2_Up
ENSG00000135821:GLUL	9.9884	10.0873	10.1468	10.1734	10.126	10.4639	9.8964	9.7651	9.8429	9.8256	9.8257	10.1619	4.82669	0.0333557	946	1	1_2_Down,1_3_Down
ENSG00000100234:TIMP3	6.2143	6.3295	6.4436	6.6578	6.433	6.8396	5.6082	5.4057	5.7068	5.8582	5.4185	6.1667	12.8633	0.00198676	108	1	0_1_Up,0_2_Down,0_3_Down,1_2_Down,1_3_Down
ENSG00000224992:AL445645.1	0.6323	0.3785	0.5945	0	0.3674	0.3674	0	0	0.111	0	0.111	0.2141	7.32994	0.0110479	401	0	0_1_Down,0_2_Down,0_3_Down
ENSG00000176390:CRLF3	2.8758	3.2188	3.1938	3.2675	3.5398	3.0321	3.5717	3.373	3.5656	3.479	3.6088	3.6496	4.74664	0.0347441	985	1	0_2_Up,0_3_Up,1_3_Up
ENSG00000115255:REEP6	7.6945	7.8826	7.1178	7.7348	7.898	7.7092	7.1783	7.2689	6.6304	7.2561	7.2371	6.9823	4.73287	0.0349902	996	1	0_2_Down,0_3_Down,1_2_Down,1_3_Down
ENSG00000204282:TNRC6C-AS1	2.1635	2.1276	2.0807	1.0976	1.3951	1.8197	2.6206	2.4303	2.7137	1.3785	2.2839	2.5777	4.92494	0.0317444	914	1	0_1_Down,0_2_Up,1_2_Up,1_3_Up,2_3_Down
ENSG00000013275:PSMC4	7.7355	7.5841	7.6974	7.9554	7.4243	7.5217	7.9726	8.0514	8.1719	8.0637	7.8903	7.7638	4.17308	0.0471189	1257	1	0_2_Up,1_2_Up,1_3_Up
ENSG00000004799:PDK4	0.0976	0.0566	0.0426	0.2265	0.3561	0.4114	0.0566	0.0566	0.0976	0.189	0.3219	0.3448	13.4795	0.00170561	101	0.445278	0_1_Up
ENSG00000214194:SMIM30	5.91	5.4571	5.615	5.223	5.2012	5.257	5.7296	5.4436	5.8515	5.6023	5.4568	5.8245	4.1947	0.0465614	1240	1	0_1_Down,1_2_Up,1_3_Up
ENSG00000004059:ARF5	7.2701	7.2063	7.2333	7.3512	7.2786	7.1903	7.0329	6.9109	6.9556	7.1951	6.9501	7.0163	9.40884	0.00530933	228	1	0_2_Down,1_2_Down
ENSG00000121316:PLBD1	0	0	0	0.1635	0.4751	0	0	0.0566	0.2016	0.6041	0.263	0.4854	4.66145	0.0363015	1030	1	0_3_Up,2_3_Up
ENSG00000174871:CNIH2	0.669	0.2987	0.1243	2.067	1.5558	0.5261	0	0.516	0	0.4222	0.4005	0	4.51849	0.0391154	1075	0.865798	0_1_Up,1_2_Down,1_3_Down
ENSG00000270343:UNGP3	0.433	0.263	0.6508	0	0	0	0	0	0.2141	0	0.4005	0.3785	4.70224	0.0355453	1014	0	0_1_Down,0_2_Down
ENSG00000139971:ARMH4	1	0.8797	0.8718	0.4647	0.6415	1.0286	0.2016	0.263	0.5558	0.2141	0.4222	0.4751	6.4898	0.0154975	509	0.494377	0_2_Down,0_3_Down,1_2_Down,1_3_Down
ENSG00000170425:ADORA2B	4.6404	4.7538	4.8495	4.4416	4.7714	4.7549	5.2192	5.1481	5.3705	4.7126	5.4326	4.8895	4.29515	0.0440763	1196	1	0_2_Up,0_3_Up,1_2_Up,1_3_Up
ENSG00000119977:TCTN3	6.3427	6.3234	6.1731	6.6251	6.5325	6.3359	6.1377	6.0747	5.8387	6.3719	6.0577	6.0197	5.43376	0.0247908	761	1	1_2_Down,1_3_Down
ENSG00000240204:SMKR1	0.585	1.157	0.3219	0.1375	0	0	0	0.1506	0.0566	0	0	0	6.5646	0.0150199	501	0	0_1_Down,0_2_Down,0_3_Down
ENSG00000256802:AC022613.1	0.2016	0.1375	0.2016	0.3103	0.4751	0.4647	0.0841	0	0.0144	0.1506	0.111	0.2388	18.8737	0.000548637	34	0.366458	1_2_Down
ENSG00000197444:OGDHL	1.7355	2.3757	2.1506	1.9819	1.7866	1.7908	1.6369	1.0356	1.281	1.4222	1.0841	1.3785	7.70429	0.00958393	364	1	0_2_Down,0_3_Down,1_2_Down,1_3_Down
ENSG00000106554:CHCHD3	6.4548	6.4676	6.7266	6.5038	6.3937	6.55	6.7903	6.7495	6.9796	6.5889	6.7527	6.8577	5.11386	0.0289094	854	1	0_2_Up,1_2_Up
ENSG00000129991:TNNI3	3.5185	3.1985	2.9241	4.1731	3.6253	3.5298	2.9782	2.4303	1.9891	3.3205	2.742	2.6206	6.14912	0.0179285	567	1	0_1_Up,0_2_Down,0_3_Down,1_2_Down,1_3_Down,2_3_Up
ENSG00000168785:TSPAN5	0.6599	0.4222	0.4647	0.1243	0.3219	0.2869	1.0704	0.696	0.5656	0.84	0.9411	0.6599	7.23588	0.0114587	414	1	0_1_Down,0_3_Up,1_2_Up,1_3_Up
ENSG00000120899:PTK2B	2.2016	2.111	1.8237	2.1985	2.2957	2.3757	2.157	1.8639	1.6915	1.7137	1.6369	1.8032	6.39489	0.0161311	526	1	0_3_Down,1_2_Down,1_3_Down
ENSG00000080802:CNOT4	3.5484	3.5801	3.5595	3.6041	3.7159	3.7856	3.3406	3.4995	3.4751	3.7866	3.7181	3.7431	13.861	0.00155624	93	1	1_2_Down,2_3_Up
ENSG00000125968:ID1	6.0431	7.1078	5.8883	6.3156	7.304	5.7554	7.8504	8.8254	7.9736	8.4536	9.198	7.381	6.52196	0.0152899	506	1	0_2_Up,0_3_Up,1_2_Up,1_3_Up
ENSG00000256937:KRT17P8	0	0.1763	0	0	0	0.1506	0.4854	0.6041	0.2141	0	0.1506	0.1375	6.27731	0.0169616	541	0	0_2_Up,1_2_Up,2_3_Down
ENSG00000135406:PRPH	0	0.0704	0.3785	0	0	0.0704	0	0.1763	0.0704	0.2869	0.4114	0.4005	4.90883	0.0320019	921	0.630717	1_3_Up,2_3_Up
ENSG00000260273:AL359711.2	0.856	0.7137	1.0841	1.1243	0.9782	1.0426	0.7312	0.5945	0.6508	0.6415	0.3896	0.6781	8.12026	0.00823	318	1	0_3_Down,1_2_Down,1_3_Down
ENSG00000230825:AC005532.1	0.2388	0.2141	0.0976	0	0	0.0976	0	0.2265	0.0976	0.4222	0.6508	0.5059	16.231	0.000918953	55	0.865798	0_3_Up,1_3_Up,2_3_Up
ENSG00000160072:ATAD3B	6.013	5.8278	5.8532	5.8245	5.9921	5.6499	6.2259	6.4341	6.4712	6.2955	6.5065	6.0137	7.59745	0.0099757	376	1	0_2_Up,0_3_Up,1_2_Up,1_3_Up
ENSG00000101940:WDR13	5.6699	5.6812	5.3554	5.0535	5.3038	4.9695	5.3107	5.3716	5.1313	5.2913	5.2604	5.0312	4.78765	0.034024	965	1	0_1_Down,0_2_Down,0_3_Down
ENSG00000163964:PIGX	5.4111	5.1305	5.2976	5.1135	5.1123	5.2145	5.337	5.3198	5.4162	4.9435	5.142	5.0613	6.2932	0.0168463	537	1	2_3_Down
ENSG00000113460:BRIX1	5.9016	5.9736	6.0325	6.3232	6.0538	6.0261	6.415	6.4214	6.3918	6.5067	6.4328	6.0708	5.56472	0.0233171	715	1	0_2_Up,0_3_Up,1_2_Up
ENSG00000234690:EPCAM-DT	2.263	2.3505	2.3248	2.1077	2.5336	2.7506	1.8074	0.8319	1.7991	2.7312	2.06	2.2357	4.49203	0.0396655	1086	1	0_2_Down,1_2_Down,2_3_Up
ENSG00000015475:BID	6.5447	6.2267	6.5761	6.4408	6.5097	6.4917	6.8307	6.646	6.7752	6.5475	6.7197	6.7455	4.33051	0.0432407	1169	1	0_2_Up,1_2_Up
ENSG00000231307:RPS3P2	0.2265	0.251	0	0	0	0.0976	0.4751	0.251	0.3674	0	0	0	9.39172	0.00533873	229	0	1_2_Up,2_3_Down
ENSG00000175787:ZNF169	0.926	0.8639	1.275	1.9069	1.6554	1.6645	0.9411	0.8237	1.1635	1.0772	1.0841	1.4594	10.0808	0.00429956	191	1	0_1_Up,1_2_Down,1_3_Down
ENSG00000225187:AC073283.1	0	0	0.2141	0.4436	0.3219	0.4005	0	0	0	0	0	0	21.6368	0.000340668	24	0	0_1_Up,1_2_Down,1_3_Down
ENSG00000139209:SLC38A4	3.1094	3.5385	3.1506	3.5198	3.7814	3.5981	2.4828	2.7093	2.0566	2.8032	2.263	2.6982	14.7363	0.00127069	76	1	0_1_Up,0_2_Down,0_3_Down,1_2_Down,1_3_Down
ENSG00000105865:DUS4L	2.8379	2.9467	2.9928	2.5777	2.8053	2.5826	2.7268	2.7071	2.842	2.6554	2.5185	2.7824	4.31128	0.0436928	1186	1	0_1_Down,0_3_Down
ENSG00000052802:MSMO1	8.18	8.8233	8.1175	8.6452	8.8402	8.6407	7.8729	8.2011	7.9465	8.4058	8.4477	8.045	4.08523	0.049471	1300	1	0_1_Up,0_2_Down,1_2_Down,1_3_Down,2_3_Up
ENSG00000236716:AL355376.1	0.3785	0.4436	0.3561	0	0	0.189	0	0	0	0.3785	0	0	5.79808	0.0209515	649	0.791414	0_1_Down,0_2_Down,0_3_Down
ENSG00000058453:CROCC	2.6938	2.6803	2.3561	2.3505	2.4463	2.2987	2.3448	1.8836	1.7527	1.7485	2.0286	2.0841	6.316	0.0166826	535	1	0_2_Down,0_3_Down,1_2_Down,1_3_Down
ENSG00000245694:CRNDE	0.111	0.1375	0.3334	0.546	0.1635	0.1375	0.5945	0.3103	0.0704	0.6229	0.8639	0.8797	5.44216	0.0246929	758	1	0_3_Up,1_3_Up,2_3_Up
ENSG00000078124:ACER3	3.7613	3.9477	3.706	3.6915	3.5298	3.7159	3.8053	3.6724	3.9222	3.9193	4.073	4.1227	5.92069	0.0198282	621	1	1_3_Up
ENSG00000246022:ALDH1L1-AS2	1.2265	1.144	1.5361	1.5801	1.6915	2.0391	1.157	1.189	1.0909	1.4383	0.8639	1.1243	5.68755	0.0220327	684	1	0_1_Up,1_2_Down,1_3_Down
ENSG00000158296:SLC13A3	6.856	6.8213	6.7497	6.4212	6.8143	7.0355	5.9674	6.0063	6.2265	5.8056	6.0858	6.572	6.78412	0.0137203	469	1	0_2_Down,0_3_Down,1_2_Down,1_3_Down
ENSG00000101773:RBBP8	4.5577	4.4053	4.7703	4.8674	4.669	4.3806	4.8309	5.0942	5.285	5.0518	5.0691	4.8022	4.23531	0.0455362	1222	1	0_2_Up,0_3_Up,1_2_Up,1_3_Up
ENSG00000103184:SEC14L5	1.157	1.0976	0.5945	0.4854	0.6415	0.9782	0.1243	0.3219	0.4957	0.516	0.0566	0.3219	4.87963	0.0324752	930	1	0_2_Down,0_3_Down,1_2_Down,1_3_Down
ENSG00000270972:AC136475.9	0	0.4751	0.3896	0	0.4542	0.2016	0	0	0	0.7312	0.9411	1.0909	12.6402	0.00210271	112	1	0_2_Down,0_3_Up,1_3_Up,2_3_Up
ENSG00000183134:PTGDR2	2.9505	3.3716	2.1699	3.0108	3.2095	2.856	1.9709	2.1667	1.0072	2.101	2.4141	1.4276	4.68474	0.0358674	1019	1	0_2_Down,0_3_Down,1_2_Down,1_3_Down,2_3_Up
ENSG00000013297:CLDN11	1.7093	1.5361	1.5753	1.4647	1.84	1.585	1.3391	1	0.9928	1.4699	1.774	1.2265	4.3521	0.0427404	1152	1	0_2_Down,1_2_Down,2_3_Up
ENSG00000189157:FAM47E	1.1506	1.3103	0.7824	0.3896	0.433	0.275	0.8718	1.3618	0.856	1.4489	1.0356	1.0635	7.66596	0.00972225	368	1	0_1_Down,1_2_Up,1_3_Up
ENSG00000136305:CIDEB	6.6906	6.7878	6.4957	6.5278	6.6765	7.1208	5.8199	5.7306	5.911	6.0248	5.93	6.3526	14.126	0.00146201	83	1	0_2_Down,0_3_Down,1_2_Down,1_3_Down,2_3_Up
ENSG00000168077:SCARA3	4.6328	4.7334	4.5644	4.723	5.1085	5.0224	4.2219	4.3792	4.0365	4.3547	4.4803	4.3778	14.8601	0.00123579	73	1	0_1_Up,0_2_Down,1_2_Down,1_3_Down
ENSG00000185359:HGS	6.9746	6.9417	6.7002	6.6543	6.7305	6.5395	7.1946	6.8694	7.1888	6.6397	6.8673	6.8813	4.80474	0.0337294	958	1	1_2_Up,2_3_Down
ENSG00000106245:BUD31	6.8345	6.7832	6.832	6.6431	6.5406	6.5404	6.8679	6.8286	7.1838	6.7218	7.0127	6.9452	5.18683	0.0278992	828	1	1_2_Up,1_3_Up
ENSG00000168765:GSTM4	5.6803	5.5677	5.5656	5.4548	5.7071	5.6444	5.2265	5.2122	5.009	5.2114	5.1981	5.0457	18.2934	0.000611041	36	1	0_2_Down,0_3_Down,1_2_Down,1_3_Down
ENSG00000279022:AL359715.4	0.5361	0.6229	0.275	0.5558	0.5945	0	0	0	0	0	0	0	5.2984	0.026438	797	0	0_2_Down,0_3_Down,1_2_Down,1_3_Down
ENSG00000186603:HPDL	0.3896	0.3674	0.0566	0.2869	0.189	0.2388	0.3103	0.1375	0.2141	0.9336	0.5558	1.0356	9.95139	0.00447401	197	1	0_3_Up,1_3_Up,2_3_Up
ENSG00000084073:ZMPSTE24	6.273	6.2182	6.3642	6.1665	6.304	6.2296	6.5075	6.3686	6.5838	6.4535	6.5735	6.5124	9.28229	0.00553153	232	1	1_3_Up
ENSG00000175792:RUVBL1	6.1817	6.1237	6.4403	6.2687	6.0199	6.1121	6.4341	6.5661	6.5689	6.5237	6.5356	6.3682	6.98349	0.0126593	448	1	0_2_Up,1_2_Up,1_3_Up
ENSG00000107874:CUEDC2	5.4179	5.2887	5.2961	5.3903	5.1946	5.6094	5.1687	5.1506	5.1803	5.0708	5.0717	5.144	4.75888	0.0345273	979	1	1_3_Down
ENSG00000099953:MMP11	4.0704	4.8043	4.3951	4.3306	4.6508	5.5261	2.7719	3.0233	3.557	3.272	3.6112	4.7296	5.26086	0.0269188	811	1	0_1_Up,0_2_Down,0_3_Down,1_2_Down,1_3_Down,2_3_Up
ENSG00000236814:AC046176.1	0	0.111	0.0566	0.2016	0.3896	0.3561	0.111	0.4114	0.2265	0.3785	0.263	0.3334	4.75204	0.0346482	983	0.791414	0_3_Up
ENSG00000266200:PNLIPRP2	1.2928	1.2987	1.0909	1.2928	1.2869	1.546	0.6415	0.6871	1.1177	0.8156	0.6135	0.8875	8.61515	0.00691551	277	1	0_2_Down,0_3_Down,1_2_Down,1_3_Down
ENSG00000044090:CUL7	5.6401	5.7479	5.4809	5.4624	5.6907	5.6904	5.3771	5.2502	5.3646	5.1953	5.3161	5.4426	6.24702	0.0171841	546	1	0_2_Down,0_3_Down,1_2_Down,1_3_Down
ENSG00000182107:TMEM30B	0	0.0566	0	0	0.0976	0.0841	0.0286	0.111	0.1243	0.5753	0.1763	0.3896	7.01874	0.0124825	443	1	0_3_Up,1_3_Up,2_3_Up
ENSG00000182141:ZNF708	1.0496	1.2141	1.6826	1.7004	1.7655	1.7312	1.3785	1.1309	1.0072	1.6182	1.511	1.5705	5.11113	0.0289481	855	1	0_1_Up,1_2_Down,2_3_Up
ENSG00000142661:MYOM3	4.437	4.2055	4.3334	4.3611	4.2615	4.1102	4.0009	3.8659	4.1739	4.0942	3.8679	4.0054	5.06643	0.0295906	870	1	0_2_Down,0_3_Down
ENSG00000206337:HCP5	2.0875	1.9964	2.2296	2.4751	2.5135	1.9855	1.9298	2.1144	1.3219	1.541	1.1243	1.3219	7.08955	0.0121366	436	1	0_2_Down,0_3_Down,1_2_Down,1_3_Down,2_3_Down
ENSG00000140470:ADAMTS17	0.263	0.189	0.1375	0.1763	0.5261	0.7485	0.4751	0.2265	0.5361	0.0566	0	0.0704	4.24139	0.0453851	1219	0.157399	0_1_Up,1_3_Down,2_3_Down
ENSG00000274641:HIST1H2BO	0	0	0	0.8074	1.7908	0.926	0	0	0.3674	0	0	1.1177	4.46527	0.0402318	1092	0	0_1_Up,0_3_Up,1_2_Down,1_3_Down
ENSG00000135596:MICAL1	4.4094	4.504	4.4107	3.6404	4.0951	3.6622	4.5129	4.1135	4.1739	3.5033	4.2334	4.017	4.18951	0.0466943	1244	1	0_1_Down,0_3_Down,1_2_Up,2_3_Down
ENSG00000225335:AC016027.1	2.6645	2.7049	2.6159	2.4114	2.3219	2.1635	2.511	2.511	2.1985	2.275	2.2957	2.4515	5.32596	0.0260919	792	1	0_1_Down,0_3_Down
ENSG00000149480:MTA2	3.516	3.3688	3.1699	3.6645	3.4195	3.2172	3.7623	3.7323	3.6264	3.7148	3.7613	3.6206	4.40268	0.0415959	1131	1	0_2_Up,0_3_Up,1_2_Up,1_3_Up
ENSG00000130702:LAMA5	5.2619	5.7669	5.7477	5.7436	5.9314	6.0928	5.0121	5.0925	5.1791	5.4165	5.0824	5.6444	7.33651	0.0110199	400	1	0_1_Up,0_2_Down,1_2_Down,1_3_Down,2_3_Up
ENSG00000107960:STN1	4.5429	4.4135	4.4243	4.488	4.2728	4.3632	4.1514	3.9964	4.2257	4.4951	4.3009	4.2563	5.28248	0.0266406	803	1	0_2_Down
ENSG00000128059:PPAT	4.858	4.9021	5.1027	5.2012	5.2865	5.1449	5.1069	5.3158	5.2388	5.6721	5.2902	5.2589	4.81713	0.0335178	951	1	0_2_Up,0_3_Up
ENSG00000085721:RRN3	6.0947	6.1849	5.9265	6.0303	6.0275	5.957	6.3302	6.2139	6.6516	6.1056	6.4283	6.4616	4.11401	0.0486847	1289	1	0_2_Up,0_3_Up,1_2_Up,1_3_Up
ENSG00000204220:PFDN6	6.2441	6.2874	6.1613	6.0117	6.1229	6.0099	6.3887	6.3598	6.2744	6.5656	6.4284	6.1434	4.53871	0.0387013	1068	1	1_2_Up,1_3_Up
ENSG00000166669:ATF7IP2	6.5159	6.1443	6.2532	6.4216	6.4408	6.378	5.9355	6.0128	5.4296	5.9158	5.7306	5.9616	7.52874	0.0102382	387	1	0_2_Down,0_3_Down,1_2_Down,1_3_Down
ENSG00000105808:RASA4	2.1342	1.9891	2.1243	2.5705	2.067	2.1473	1.8319	1.5705	1.4005	1.373	1.7268	1.5008	9.65899	0.00490196	211	1	0_2_Down,0_3_Down,1_2_Down,1_3_Down
ENSG00000104825:NFKBIB	4.1914	3.6747	4.09	4.073	3.6311	3.7581	4.3363	4.1953	4.4764	4.4712	4.1715	4.2273	4.25121	0.0451425	1214	1	0_2_Up,0_3_Up,1_2_Up,1_3_Up
ENSG00000131779:PEX11B	5.3906	5.3452	5.0824	5.0972	5.3816	4.9514	4.9588	4.8369	4.9533	5.0299	4.8694	4.8851	4.09128	0.0493044	1297	1	0_2_Down,0_3_Down
ENSG00000108395:TRIM37	4.1953	4.2403	4.3992	4.4621	4.3688	4.2227	4.5868	4.7761	4.8485	4.7944	4.7698	4.6299	13.6994	0.0016174	97	1	0_2_Up,0_3_Up,1_2_Up,1_3_Up
ENSG00000155850:SLC26A2	2.0841	2.1276	2.0426	2.272	2.2327	2.0426	1.7866	2.0179	1.9523	2.189	2.1408	2.269	5.63593	0.0225615	692	1	1_2_Down,2_3_Up
ENSG00000160282:FTCD	7.2871	7.3103	6.8769	7.1681	7.2291	7.3302	6.8227	6.8204	6.5472	6.6179	6.8972	6.7075	7.87505	0.00899681	344	1	0_2_Down,0_3_Down,1_2_Down,1_3_Down
ENSG00000006756:ARSD	3.1359	3.5021	3.1408	3.1651	3.2357	3.5981	2.774	2.4751	2.7442	2.9672	2.9635	3.1938	7.5831	0.0100298	379	1	0_2_Down,1_2_Down,1_3_Down,2_3_Up
ENSG00000182179:UBA7	2.5336	2.8156	2.342	2.8679	2.6531	2.9336	1.84	2.0738	2.0635	2.5777	2.4803	2.3813	13.5906	0.0016603	100	1	0_2_Down,1_2_Down,1_3_Down,2_3_Up
ENSG00000016864:GLT8D1	7.1124	7.1559	6.7785	7.1941	7.2457	7.2064	6.7017	6.7462	6.4967	6.8817	6.5783	6.9181	7.77927	0.00932044	357	1	0_2_Down,1_2_Down,1_3_Down
ENSG00000268357:VN1R81P	0	0	0	0	0	0.4436	0	0	0	1.0356	0.3674	0.903	8.44463	0.00733665	286	1	0_3_Up,1_3_Up,2_3_Up
ENSG00000099821:POLRMT	6.6615	6.5218	6.3288	6.5487	6.4165	6.2159	6.8999	6.9463	6.6401	6.7267	6.7578	6.492	4.12159	0.04848	1287	1	0_2_Up,1_2_Up,1_3_Up
ENSG00000274425:AC114271.1	1.3045	1.3951	1.3448	1.757	1.4222	1.4383	0.9709	1.2141	1.0772	1.4699	1.3219	1.263	6.46781	0.0156415	514	1	1_2_Down,2_3_Up
ENSG00000178150:ZNF114	2.5059	2.189	2.3923	2.8339	2.7761	2.6622	3.0496	3.3349	2.9165	3.5398	2.9449	2.6182	4.54101	0.0386546	1066	1	0_1_Up,0_2_Up,0_3_Up,1_2_Up,1_3_Up
ENSG00000176273:SLC35G1	2.0391	1.9745	2.0531	2.272	2.1603	2.3045	2.26	2.2016	2.5801	2.3505	2.4515	2.3103	5.59071	0.0230377	703	1	0_2_Up,0_3_Up
ENSG00000243885:AC108751.4	1.0215	1.5656	1.1635	0.6871	0.6135	0.856	1.2079	0.7824	1	0.4222	0.2869	0.9107	4.71252	0.0353578	1008	0.865798	0_1_Down,0_3_Down,1_2_Up,2_3_Down
ENSG00000182240:BACE2	0.3448	0.5656	0.3785	0.1635	0.1506	0.0841	0.433	0.1763	0.3896	0	0	0.0144	12.6638	0.00209005	109	0	0_1_Down,0_3_Down,2_3_Down
ENSG00000168071:CCDC88B	3.6053	3.3854	3.2479	3.2327	3.3854	3.3896	3.157	3.0824	2.9928	3.2327	3.1243	2.85	4.35049	0.0427775	1154	1	0_2_Down,0_3_Down,1_3_Down
ENSG00000115514:TXNDC9	6.4637	6.4099	6.7695	6.4853	6.306	6.2931	6.7666	6.7085	7.0848	6.6506	6.719	6.847	5.61259	0.0228057	697	1	0_2_Up,1_2_Up,1_3_Up
ENSG00000273186:AL359091.5	1.696	1.6182	1.5059	1.1309	1.1953	0.9782	1.7312	0.774	0.5558	0.6415	0	0.5558	5.51407	0.0238738	738	1	0_1_Down,0_2_Down,0_3_Down,1_3_Down,2_3_Down
ENSG00000196267:ZNF836	0.6135	0.6229	0.7225	1.373	1.6462	1.5509	0.9782	1.546	0.7137	1.1763	0.9184	1.2016	6.6407	0.0145527	494	1	0_1_Up,0_2_Up,0_3_Up,1_2_Down,1_3_Down
ENSG00000204248:COL11A2	0.1243	0.275	0.4222	0.4854	0.7312	1.0841	0.0566	0.1763	0.1763	0.3785	0.2987	0.6229	6.05502	0.0186824	590	0.791414	0_1_Up,1_2_Down,1_3_Down,2_3_Up
ENSG00000234948:LINC01524	0.1375	0.2388	0.0976	0.6135	0.6781	0.4005	0.0286	0	0.0426	0	0.251	0.275	12.9657	0.00193625	106	0	0_1_Up,1_2_Down,1_3_Down
ENSG00000282381:AC104073.4	1.0772	0.5945	0.275	0.2987	0	0.1375	0.856	0.3334	0.757	1.0635	0.856	0.9635	5.00221	0.0305449	887	1	0_1_Down,0_3_Up,1_2_Up,1_3_Up,2_3_Up
ENSG00000165475:CRYL1	6.971	6.9963	6.6829	6.7394	6.9113	6.9813	6.5806	6.2946	6.2139	6.379	6.3332	6.4116	12.3936	0.00224087	117	1	0_2_Down,0_3_Down,1_2_Down,1_3_Down
ENSG00000102181:CD99L2	3.3363	3.2987	3.269	3.1747	3.3743	3.3132	2.7506	2.8934	2.9505	3.079	3.0514	3.1969	17.6672	0.000688654	41	1	0_2_Down,1_2_Down
ENSG00000104131:EIF3J	5.4509	5.4617	5.5014	5.1223	5.4423	5.2917	5.7436	5.5692	5.7613	5.6533	5.7525	5.5883	9.66785	0.00488827	209	1	1_2_Up,1_3_Up
ENSG00000271976:AC012467.2	1.373	1.5558	2.0391	1.2265	1.9146	2.1922	1.0496	1.0426	0.8237	1.1243	1.189	1.3674	4.23269	0.0456015	1224	1	0_2_Down,0_3_Down,1_2_Down,1_3_Down
ENSG00000205771:CATSPER2P1	2.3923	2.8359	2.3757	3.1715	2.5993	2.7093	2.254	2.0841	2.2449	2.0496	2.4906	2.3448	4.32498	0.0433702	1172	1	0_1_Up,0_2_Down,1_2_Down,1_3_Down
ENSG00000213246:SUPT4H1	7.2598	7.092	7.2628	7.2485	7.2861	7.3618	6.9641	6.8847	7.1524	7.2214	7.1132	7.2908	4.80226	0.033772	960	1	1_2_Down
ENSG00000168811:IL12A	1.7824	1.4957	1.4647	1.3391	0.9635	1.275	1.4803	1.6599	1.8074	2.1699	1.6826	1.6826	5.07183	0.0295119	868	1	0_1_Down,0_3_Up,1_2_Up,1_3_Up
ENSG00000205213:LGR4	6.2628	6.387	5.9635	6.0881	6.3693	6.0503	5.8807	5.8701	5.6656	5.8989	5.9692	5.9293	4.68335	0.035893	1022	1	0_2_Down,0_3_Down,1_2_Down
ENSG00000185947:ZNF267	3.8074	4.101	4.017	4.3861	4.5298	4.0609	3.6346	3.6971	3.3632	4.0626	4.0505	3.4276	4.89672	0.0321971	927	1	0_1_Up,0_2_Down,1_2_Down,1_3_Down,2_3_Up
ENSG00000113971:NPHP3	2.5135	2.5211	2.0738	2.2265	2.1827	2.1667	1.6041	1.4005	1.5945	2.2418	1.9635	2.0942	15.8169	0.00100269	62	1	0_2_Down,0_3_Down,1_2_Down,2_3_Up
ENSG00000137171:KLC4	5.7331	5.8992	5.0904	5.5232	5.7361	5.6179	5.067	4.8934	4.2449	5.073	4.9832	4.9547	5.92798	0.0197638	618	1	0_2_Down,0_3_Down,1_2_Down,1_3_Down,2_3_Up
ENSG00000230176:LINC01433	0.3334	0.6508	0.2265	0	0	0	0.669	0.3448	0.5261	0.4647	0.546	0.4114	8.40212	0.00744658	293	0.937288	0_1_Down,1_2_Up,1_3_Up
ENSG00000265168:AC005726.4	0	0	0	1.9819	0	1.1309	0	0	1.269	2.0807	2.8359	1.9782	6.89009	0.0131431	460	1	0_1_Up,0_2_Up,0_3_Up,1_2_Down,1_3_Up,2_3_Up
ENSG00000149679:CABLES2	3.9855	4.2319	3.7192	4.5267	4.2487	4.2653	3.8032	3.8094	3.6848	4.0197	3.9681	3.7049	6.02752	0.0189101	595	1	0_1_Up,1_2_Down,1_3_Down
ENSG00000090581:GNPTG	6.3365	5.993	5.9224	6.1946	5.9791	6.0779	5.9243	5.8753	5.714	5.8092	5.7142	5.8135	4.08762	0.0494051	1298	1	0_3_Down,1_3_Down
ENSG00000279561:AL845472.2	2.025	2.2048	1.8875	1.856	2.0321	1.7908	2.0072	1.8074	1.7824	1.6645	1.6229	1.6871	5.17103	0.0281141	836	1	0_3_Down
ENSG00000161970:RPL26	8.8011	8.7441	8.8511	8.9156	8.6862	8.8992	8.9376	8.8736	8.9034	9.2749	8.9477	9.0776	4.58525	0.0377689	1049	1	0_3_Up,1_3_Up
ENSG00000106348:IMPDH1	5.8672	5.7562	6.0431	5.6932	5.6433	5.9071	6.0455	5.9507	6.1773	6.0624	6.0253	5.9925	4.42554	0.0410912	1120	1	1_2_Up,1_3_Up
ENSG00000267404:AC023043.2	0	0	0	0.1243	0	0.0566	0.3896	0.3785	0.275	0	0	0.1635	17.6477	0.000691257	43	0	0_2_Up,1_2_Up,2_3_Down
ENSG00000100304:TTLL12	6.1857	6.2257	6.4063	6.3971	6.1357	6.3014	6.5059	6.4652	6.5491	6.607	6.6286	6.4326	5.99008	0.0192257	600	1	0_3_Up,1_3_Up
ENSG00000281912:LINC01144	0.9855	0.856	0.7049	1.0976	0.9709	1.0704	0.546	0.4436	0.7137	0.7137	0.9709	0.9709	7.32855	0.0110538	403	1	0_2_Down,1_2_Down,2_3_Up
ENSG00000052344:PRSS8	4.7698	5.2694	5.673	4.1334	4.4463	4.9203	5.9352	5.3338	5.7905	5.0018	5.859	5.7306	4.93411	0.0315991	911	1	0_1_Down,0_2_Up,0_3_Up,1_2_Up,1_3_Up
ENSG00000272009:AL121944.1	1.4542	1.7655	1.9298	1.263	0.9486	0.848	0.84	1.2928	0.848	1.111	1.2388	0.8237	6.65529	0.0144652	492	1	0_1_Down,0_2_Down,0_3_Down
ENSG00000109846:CRYAB	1.0909	1.3277	0.9928	1.516	1.2016	1.0635	1.6369	1.6323	1.9107	1.3219	1.6826	1.5898	5.88634	0.0201352	627	1	0_2_Up,0_3_Up,1_2_Up,1_3_Up
ENSG00000173638:SLC19A1	6.6873	6.7203	7.0664	6.4507	6.7991	6.8868	7.13	7.3688	7.2576	6.8627	7.2516	7.1834	4.75381	0.0346169	981	1	0_2_Up,0_3_Up,1_2_Up,1_3_Up
ENSG00000099385:BCL7C	5.2563	5.1799	5.1383	5.2928	5.1562	5.2063	4.8689	4.9919	5.0036	5.1334	5.0103	4.9695	8.93291	0.00620815	257	1	1_2_Down
ENSG00000104375:STK3	3.5198	3.6323	3.5072	3.6041	3.5981	3.3771	3.6668	3.8718	3.9231	3.6253	3.6599	3.7824	4.7348	0.0349555	993	1	0_2_Up,1_2_Up
ENSG00000100100:PIK3IP1	3.4957	3.8125	2.6893	3	3.7344	2.7506	2.5922	1.7782	2.121	2.6041	2.8032	2.3646	4.24706	0.045245	1215	1	0_2_Down,0_3_Down,1_2_Down,1_3_Down,2_3_Up
ENSG00000124143:ARHGAP40	1.926	1.7527	1.8278	0.774	1.0841	0.774	1.7268	1.275	2.0036	0.7137	1.3618	1.4222	7.1577	0.0118149	425	1	0_1_Down,0_3_Down,1_2_Up,1_3_Up,2_3_Down
ENSG00000099326:MZF1	2.5385	2.6915	2.4854	2.2418	2.6485	2.4087	2.342	2.1342	2.1375	2.4087	2.3923	2.3923	4.07628	0.0497186	1307	1	0_2_Down
ENSG00000065150:IPO5	5.9011	5.9764	6.0376	6.193	6.1162	5.9625	6.246	6.2155	6.2294	6.4248	6.2957	6.0672	4.19142	0.0466455	1242	1	0_3_Up
ENSG00000111716:LDHB	1.4489	1.6599	0.546	1.8237	2.4673	0.9336	1.1827	2.263	1.3277	3.4396	2.4594	3.1309	4.72482	0.035135	1001	1	0_1_Up,0_2_Up,0_3_Up,1_3_Up,2_3_Up
ENSG00000142230:SAE1	7.6173	7.6751	7.784	7.9366	7.7834	7.6697	7.894	7.8529	7.9931	8.0192	7.9605	7.8865	4.88991	0.0323076	928	1	0_3_Up
ENSG00000050393:MCUR1	4.7257	4.5765	4.5429	4.9982	4.9265	4.7666	4.7306	4.6496	4.7613	4.9083	4.7334	4.6915	4.18443	0.0468252	1250	1	0_1_Up
ENSG00000020256:ZFP64	4.6141	4.6531	4.6525	4.437	4.5705	4.4216	4.8181	4.7225	4.934	4.627	4.7608	4.9064	7.50373	0.0103359	389	1	1_2_Up,1_3_Up
ENSG00000232850:AL590708.1	0.4114	0.5261	0.3219	0.2016	0.3334	0.0286	0.111	0.0566	0.1375	0.189	0.3334	0.1375	4.73966	0.0348686	989	0.445278	0_2_Down
ENSG00000145920:CPLX2	4.8485	5.1379	5.2772	4.9625	4.7866	4.8248	5.7315	5.4637	5.9741	6.0997	5.947	5.3684	9.70047	0.00483823	208	1	0_2_Up,0_3_Up,1_2_Up,1_3_Up
ENSG00000235026:DPP10-AS1	1.7949	1.7485	1.6369	1.4957	1.2141	1.269	2.0942	1.9891	2.1859	1.848	2.0179	1.8278	25.6245	0.00018678	16	1	0_1_Down,0_2_Up,1_2_Up,1_3_Up
ENSG00000205758:CRYZL1	4.8146	4.8595	4.7495	4.8288	4.6247	4.5317	4.479	4.1318	4.4168	4.5166	4.3477	4.2906	8.04192	0.00846579	327	1	0_2_Down,0_3_Down,1_2_Down,1_3_Down
ENSG00000138698:RAP1GDS1	4.5922	4.4796	4.7814	4.7845	4.6865	4.6223	4.926	4.8415	5.292	5.0575	5.06	4.854	4.9119	0.0319527	920	1	0_2_Up,0_3_Up,1_2_Up,1_3_Up
ENSG00000089050:RBBP9	4.9505	5.2441	4.7027	5.4097	5.4182	5.263	4.8115	4.7469	4.9878	5.0721	5.1027	4.9764	5.77545	0.0211674	656	1	0_1_Up,1_2_Down,1_3_Down
ENSG00000284377:AL589669.1	0.4647	0.7824	0.2016	0.2869	0.5361	0.4647	1.4276	1.1699	1.0841	1.0072	1.6736	0.7824	6.25523	0.0171234	545	1	0_2_Up,0_3_Up,1_2_Up,1_3_Up
ENSG00000196449:YRDC	6.3365	5.9916	6.1359	6.1473	5.9748	6	6.5604	6.6289	6.814	6.4619	6.4883	6.5486	17.752	0.000677446	40	1	0_2_Up,0_3_Up,1_2_Up,1_3_Up
ENSG00000147465:STAR	3.2913	2.903	2.4515	3.1408	2.858	3.3688	2.5185	2.0875	2.0976	2.1408	2.0976	2.4195	7.56609	0.0100945	382	1	0_2_Down,0_3_Down,1_2_Down,1_3_Down
ENSG00000157654:PALM2-AKAP2	4.135	4.1506	4.0712	4.157	4.4276	4.2645	3.774	3.6427	4.0444	4.111	4.4229	4.1035	5.20982	0.02759	818	1	0_2_Down,1_2_Down,2_3_Up
ENSG00000213930:GALT	5.9062	6.2255	5.2972	5.8138	6.2735	5.6585	5.3519	5.1428	4.8068	5.2608	5.5251	4.9736	4.09142	0.0493004	1296	1	0_2_Down,0_3_Down,1_2_Down,1_3_Down
ENSG00000269044:AC024075.2	1.0909	1.5059	1.4542	1.7137	1.4542	1.546	1.0841	0.9855	1.157	1.1375	1.0356	1.2016	7.51285	0.0103001	388	1	0_2_Down,1_2_Down,1_3_Down
ENSG00000271138:IGLVIVOR22-1	0	0.8156	0.3674	0.7312	1.9449	1.0426	0	0	0.3334	1.157	1.111	1.189	6.19487	0.0175757	556	1	0_1_Up,0_2_Down,0_3_Up,1_2_Down,2_3_Up
ENSG00000101191:DIDO1	5.3981	5.6326	5.4293	5.5521	5.8565	5.4857	5.076	5.1424	5.121	5.527	5.487	5.1611	5.92525	0.0197879	619	1	0_2_Down,1_2_Down,2_3_Up
ENSG00000145354:CISD2	5.5963	5.5753	5.561	5.5671	5.4748	5.3597	5.4796	5.6421	5.8128	5.7509	5.8482	5.745	4.90494	0.0320644	924	1	1_3_Up
ENSG00000163581:SLC2A2	5.3198	5.2449	5.4236	4.6736	4.5874	4.8319	5.3896	4.9864	4.7425	4.847	5.1711	4.8997	5.032	0.0300975	877	1	0_1_Down,0_2_Down,0_3_Down,1_2_Up,1_3_Up
ENSG00000176834:VSIG10	5.0475	5.1969	4.5014	4.9704	5.0063	5.1177	4.582	4.701	4.5632	4.6467	4.2411	4.5223	4.29829	0.0440013	1193	1	0_2_Down,0_3_Down,1_2_Down,1_3_Down
ENSG00000106344:RBM28	5.0665	5.0725	5.1027	5.1743	4.99	4.887	5.4212	5.4019	5.465	5.0461	5.2679	5.0665	10.6641	0.00361087	162	1	0_2_Up,1_2_Up,2_3_Down
ENSG00000206344:HCG27	0.516	0.516	0.111	0.7908	0.7312	0.7655	0	0.263	0.1375	0.189	0.7908	0.5753	4.99881	0.0305964	888	0.445278	0_1_Up,1_2_Down,2_3_Up
ENSG00000102804:TSC22D1	4.9288	4.9635	4.634	4.9579	5.4963	5.0237	4.466	4.5904	4.4555	4.7756	4.8212	4.5662	6.27462	0.0169812	542	1	0_1_Up,0_2_Down,1_2_Down,1_3_Down
ENSG00000229404:LINC00858	0.7824	0.9855	0.4854	0.9184	0.669	0.251	0.1763	0.263	0.111	0.1243	0.263	0.1506	5.52859	0.0237125	730	0.311395	0_2_Down,0_3_Down,1_2_Down,1_3_Down
ENSG00000087076:HSD17B14	0.84	0.7225	1.0772	0.585	0.6508	0.2141	0.3785	0.3674	0.3561	1.0215	0.903	1.406	9.09568	0.00588078	244	1	0_1_Down,0_2_Down,1_3_Up,2_3_Up
ENSG00000135018:UBQLN1	6.3623	6.2711	6.4109	6.1926	6.2313	6.3413	6.5489	6.4571	6.7642	6.321	6.4925	6.6639	4.08009	0.0496131	1303	1	1_2_Up
ENSG00000108651:UTP6	6.1587	6.0435	6.141	6.2228	6.0264	6.0164	6.4067	6.4376	6.3932	6.5404	6.5099	6.2309	8.65989	0.00681004	275	1	0_2_Up,0_3_Up,1_2_Up,1_3_Up
ENSG00000086712:TXLNG	3.8268	3.8053	3.6147	3.8176	3.6531	3.4764	4.1235	3.9946	4.2987	3.9928	4.3001	4.0312	7.89404	0.00893433	343	1	0_2_Up,0_3_Up,1_2_Up,1_3_Up
ENSG00000223956:LINC01767	2.2079	2.6088	2.1635	2.1699	2.4303	2.6182	2.0286	1.5607	1.3896	1.3618	2.0426	2.0356	4.41384	0.0413484	1128	1	0_2_Down,0_3_Down,1_2_Down,1_3_Down
ENSG00000164654:MIOS	4.3009	4.2149	4.3561	4.5103	4.6147	4.4647	4.5922	4.6599	4.6444	4.4463	4.7517	4.6011	8.03863	0.00847587	328	1	0_2_Up,0_3_Up
ENSG00000109606:DHX15	6.2574	6.2836	6.3505	6.3007	6.3925	6.1773	6.5723	6.5662	6.6379	6.4647	6.6344	6.5489	13.6652	0.00163076	98	1	0_2_Up,1_2_Up
ENSG00000205683:DPF3	0.9709	1.2265	0.9107	1.2079	0.7398	0.9486	0.4005	0.6323	0.1375	0.696	0.3674	0.1635	6.72478	0.0140572	480	1	0_2_Down,0_3_Down,1_2_Down,1_3_Down
ENSG00000124802:EEF1E1	6.5844	6.3621	6.801	6.757	6.374	6.5995	6.9565	6.943	7.1976	6.9951	6.9781	7.0193	7.16142	0.0117976	423	1	0_2_Up,0_3_Up,1_2_Up,1_3_Up
ENSG00000116691:MIIP	5.6935	5.6887	5.4741	5.4754	5.4861	5.3331	5.875	5.7479	5.8585	5.6865	5.9977	5.6026	5.19168	0.0278337	823	1	1_2_Up,1_3_Up
ENSG00000186226:LCE1E	0.2016	0.3103	0.5361	0.0976	0.111	0	0.111	0.3103	0.0976	0.0976	0	0	4.81627	0.0335325	952	0.253675	0_1_Down,0_3_Down
ENSG00000119720:NRDE2	3.0268	3.1522	3.1359	3.3785	3.4128	3.1522	2.8074	3.2079	2.85	2.9891	2.9891	2.9467	4.45301	0.0404947	1101	1	1_2_Down,1_3_Down
ENSG00000174989:FBXW8	3.4155	3.5558	3.2884	3.4019	3.3688	3.5059	2.9764	2.8914	3.1127	3.3896	3.2048	3.263	11.069	0.00321252	150	1	0_2_Down,1_2_Down,2_3_Up
ENSG00000136878:USP20	3.9727	3.7268	3.844	3.859	3.8934	3.6415	3.7485	3.5373	3.7137	3.479	3.5753	3.6017	4.21006	0.0461702	1237	1	0_3_Down
ENSG00000253930:TNFRSF10A-AS1	0.9855	0.9336	0.7137	0.6871	1.1763	0.696	1.1243	1.0909	0.903	1.4803	1.4906	1.4276	8.43199	0.00736914	288	1	0_3_Up,1_3_Up,2_3_Up
ENSG00000170667:RASA4B	1.6135	1.9373	0.8237	1.5607	1.7655	1.6369	0.7908	0.5558	0.6508	0.6415	0.546	0.9709	7.61777	0.00989967	374	1	0_2_Down,0_3_Down,1_2_Down,1_3_Down
ENSG00000062038:CDH3	0.111	0.3561	0.3103	0.2141	0.3561	0.1763	0	0.1243	0.2869	0.9782	0.3561	1.0356	5.45063	0.0245946	753	1	0_3_Up,1_3_Up,2_3_Up
ENSG00000259347:AC087482.1	3.0925	3.6554	2.6253	2.7071	3.1859	3.585	1.9891	1.8359	2.1667	2.4005	2.3477	2.8934	6.29292	0.0168483	538	1	0_2_Down,0_3_Down,1_2_Down,1_3_Down,2_3_Up
ENSG00000087086:FTL	14.9173	14.8777	15.109	15.0539	14.8833	14.81	15.2954	15.2304	15.4136	15.2301	15.2151	15.0222	7.49403	0.0103741	390	1	0_2_Up,1_2_Up
ENSG00000182263:FIGN	2.0772	1.5705	1.7655	1.4803	2.1408	1.5261	2.2172	2.5361	2.319	1.4114	1.5656	1.903	4.46243	0.0402925	1095	1	0_2_Up,1_2_Up,2_3_Down
ENSG00000109534:GAR1	4.6536	4.7208	4.8293	5.0005	4.5987	4.797	4.8972	5.1795	5.1043	5.1309	5.1252	5.0352	5.52557	0.023746	732	1	0_2_Up,0_3_Up,1_3_Up
ENSG00000172375:C2CD2L	2.9635	3.1795	2.5607	2.6182	2.568	2.1342	3.3674	3.4316	3.5981	2.7247	3.5692	3.189	6.24219	0.0172199	547	1	0_1_Down,0_2_Up,1_2_Up,1_3_Up,2_3_Down
ENSG00000105643:ARRDC2	3.3406	3.2555	2.9873	3.1953	3.1843	3.3716	3.4931	3.7312	3.4515	3.3074	3.228	3.3533	4.34298	0.0429509	1159	1	0_2_Up,1_2_Up
ENSG00000157240:FZD1	1.3161	1.0841	1.144	1.263	1.3277	1.275	0.9107	1.0566	1	1.0215	1.0496	1.111	9.04328	0.00598377	249	1	1_2_Down
ENSG00000105401:CDC37	7.2352	7.229	7.3002	7.2955	7.1414	7.0364	7.5191	7.5114	7.4548	7.3524	7.3677	7.1902	8.19339	0.00801725	310	1	1_2_Up
ENSG00000105219:CNTD2	3.3491	3.4621	3.2079	3.5135	3.6826	3.4209	3.2884	2.3868	2.7247	3.1587	3.2373	2.852	4.35519	0.0426693	1151	1	0_2_Down,1_2_Down,1_3_Down,2_3_Up
ENSG00000090382:LYZ	10.1864	10.0286	9.9719	9.5851	10.0157	9.6816	9.704	9.6019	9.5307	9.4162	9.6735	9.6918	5.94462	0.0196178	615	1	0_1_Down,0_2_Down,0_3_Down
ENSG00000114767:RRP9	5.8953	5.8316	6.0951	6.2201	5.7293	6.0641	6.4146	6.3381	6.624	6.5381	6.3616	6.1739	5.75936	0.0213225	664	1	0_2_Up,0_3_Up,1_2_Up,1_3_Up
ENSG00000090674:MCOLN1	3.6837	3.3896	3.5373	3.7366	3.6288	3.6005	4.1659	4.2494	3.9477	3.9754	3.9088	3.8022	13.7905	0.00158255	96	1	0_2_Up,0_3_Up,1_2_Up
ENSG00000082146:STRADB	6.3681	6.0577	5.8487	6.3331	6.4118	6.1775	5.8699	5.7952	5.9229	5.9158	5.8552	5.7687	6.1839	0.0176595	559	1	1_2_Down,1_3_Down
ENSG00000102931:ARL2BP	5.9871	5.9584	5.8804	6.2124	6.1953	6.0407	5.8296	5.6639	5.954	5.8934	5.7955	5.9307	6.69138	0.0142515	485	1	1_2_Down,1_3_Down
ENSG00000108846:ABCC3	5.3896	5.4179	5.496	4.5951	4.9814	5.2475	5.6764	5.2307	5.7015	5.2943	5.5185	5.5444	4.38598	0.0419695	1138	1	0_1_Down,1_2_Up,1_3_Up
ENSG00000285427:SOD2-OT1	2.4983	2.6112	1.9107	2.406	2.281	2.4489	1.774	2.1077	1.546	1.7908	1.9222	1.6915	5.07997	0.029394	863	1	0_2_Down,0_3_Down,1_2_Down,1_3_Down
ENSG00000173702:MUC13	0.1763	0.111	0.0286	0.3896	0.1763	0.3219	0.111	0.0841	0.2388	0.516	0.4647	0.2388	5.05661	0.029734	873	1	0_3_Up
ENSG00000110042:DTX4	2.0426	2.1043	1.86	2.0391	2.1827	2.2449	2.3533	1.7824	1.4647	1.3951	1.4489	1.4854	4.84713	0.0330122	937	1	0_3_Down,1_2_Down,1_3_Down,2_3_Down
ENSG00000055957:ITIH1	4.4101	4.9279	4.1587	4.6282	5.0721	4.6949	4.0815	4.0764	3.0179	3.4316	3.9174	3.9212	5.22264	0.0274195	816	1	0_1_Up,0_2_Down,0_3_Down,1_2_Down,1_3_Down
ENSG00000131269:ABCB7	3.6622	3.8629	3.6017	3.9069	4.0027	3.6747	3.3519	3.5497	3.441	3.433	3.645	3.6871	4.92489	0.0317453	915	1	1_2_Down,1_3_Down
ENSG00000102312:PORCN	2.4222	2.275	2.257	2.4463	2.4005	2.4276	1.8718	2.0909	2.1699	2.4195	2.4931	2.4906	12.663	0.00209046	110	1	0_2_Down,1_2_Down,2_3_Up
ENSG00000129219:PLD2	3.6599	3.7666	3.5814	3.257	3.6194	3.774	3.2141	3.1985	3.0374	3.3477	3.5922	3.5583	5.62731	0.0226513	694	1	0_2_Down,1_2_Down,2_3_Up
ENSG00000064201:TSPAN32	1.3277	1.373	0.7485	0.433	0.7398	0.6135	0.2141	0.2388	0.6135	0	0.6415	0.433	5.55452	0.0234279	721	0	0_1_Down,0_2_Down,0_3_Down
ENSG00000163435:ELF3	4.2071	4.3161	3.5874	4.4269	4.3868	4.347	3.6938	3.5097	3.2079	3.8659	3.9212	3.6182	7.39006	0.0107948	395	1	0_1_Up,0_2_Down,1_2_Down,1_3_Down,2_3_Up
ENSG00000167740:CYB5D2	4.1424	4.2743	3.8768	3.9973	4.251	4.3341	3.9126	3.9011	3.7517	3.8125	3.9059	3.842	4.37051	0.0423193	1142	1	1_2_Down,1_3_Down
ENSG00000008311:AASS	3.3519	3.3618	3.3618	3.2032	3.4463	3.384	2.9011	3.0108	3.1683	3.1538	2.8258	3.1635	5.58501	0.0230986	707	1	0_2_Down,0_3_Down,1_2_Down,1_3_Down
ENSG00000133706:LARS	6.4448	6.5863	6.6623	6.6196	6.3995	6.6883	6.5968	6.487	6.6988	6.7647	6.8988	6.8717	4.28463	0.0443287	1200	1	0_3_Up,1_3_Up
ENSG00000002822:MAD1L1	5.9095	5.8004	5.605	6.1369	5.8092	5.62	6.3436	6.3194	6.2396	5.9222	6.2369	5.7882	4.36912	0.0423511	1144	1	0_2_Up,1_2_Up,2_3_Down
ENSG00000171227:TMEM37	5.3561	5.3576	5.4912	5.6288	5.5229	5.877	4.8415	4.9809	4.986	5.1679	5.4216	5.2806	18.1924	0.000622786	38	1	0_1_Up,0_2_Down,1_2_Down,1_3_Down,2_3_Up
ENSG00000079739:PGM1	7.1974	7.1263	6.9651	7.171	7.2211	7.1126	7.087	7.0111	6.6704	6.8329	6.7925	6.8741	4.19054	0.046668	1243	1	0_3_Down,1_3_Down
ENSG00000227398:KIF9-AS1	0.9709	1.2141	1.4005	1.2327	1.3674	1.251	0.9561	0.8875	0.903	1.0841	1.0909	1.2016	5.14965	0.0284084	841	1	0_2_Down,1_2_Down
ENSG00000148843:PDCD11	4.7592	4.8768	4.9293	4.7866	4.7944	4.691	5.1767	4.8733	5.3316	5.0579	5.2048	5.0356	5.3989	0.0252026	768	1	0_2_Up,1_2_Up,1_3_Up
ENSG00000139914:FITM1	2.2172	1.9964	1.6182	2.3785	2.3785	2.3045	1.6736	1.8914	1.0772	1.3951	1.5753	1.6508	6.23917	0.0172423	548	1	0_1_Up,0_2_Down,0_3_Down,1_2_Down,1_3_Down
ENSG00000166886:NAB2	3.101	3.3547	2.9837	2.144	2.9727	2.6576	3.7038	3.9973	4.3964	2.568	4.1449	3.4141	4.47206	0.0400873	1089	1	0_1_Down,0_2_Up,1_2_Up,1_3_Up,2_3_Down
ENSG00000130706:ADRM1	8.2821	8.1566	8.1618	8.4121	8.0213	8.1763	8.4839	8.5957	8.6806	8.5238	8.4609	8.2402	5.46663	0.0244104	747	1	0_2_Up,1_2_Up
ENSG00000265888:DSCAS	0.903	0.4222	0.7655	0.696	0.7049	0.4542	0.2987	0.5361	0.3785	0.263	0.3103	0.3334	4.14238	0.0479246	1275	0.586661	0_2_Down,0_3_Down,1_3_Down
ENSG00000224531:SMIM13	3.2079	3.3118	3.511	3.0583	3.0108	3.1227	3.6088	3.5447	3.8728	3.6645	3.5838	3.2048	6.77667	0.013762	471	1	0_1_Down,0_2_Up,1_2_Up,1_3_Up
ENSG00000132965:ALOX5AP	0.9107	0.9782	0.6415	0.8319	1.0976	1.1375	0.1635	0.3103	0.5261	0.4005	0.5753	0.8156	7.92558	0.00883173	338	0.828733	0_2_Down,1_2_Down,1_3_Down,2_3_Up
ENSG00000196365:LONP1	6.6975	6.7552	6.5624	6.8575	6.4656	6.565	7.0875	6.9396	7.0245	6.9947	6.9372	6.765	5.76569	0.0212613	660	1	0_2_Up,1_2_Up,1_3_Up
ENSG00000171570:RAB4B-EGLN2	0.5753	0.585	0.2141	0	0.7908	0.6041	1.1309	1.3951	1.3785	0.7824	0.6041	0.5945	7.64651	0.00979337	371	1	0_2_Up,1_2_Up,2_3_Down
ENSG00000019582:CD74	7.6883	7.6874	7.6707	8.106	8.0064	7.7287	7.1953	7.5274	7.1351	7.7196	7.334	7.3085	7.26008	0.0113512	410	1	0_1_Up,0_2_Down,1_2_Down,1_3_Down
ENSG00000287049:AC124862.1	0.4542	0.3448	0.2987	0.1763	0	0	0	0	0	0	0	0.2987	6.75943	0.0138593	474	0	0_1_Down,0_2_Down,0_3_Down
ENSG00000157110:RBPMS	6.5207	6.1334	5.916	5.4757	5.8477	5.5289	6.2384	6.1487	6.2211	5.7115	6.1556	5.991	4.82362	0.0334076	947	1	0_1_Down,1_2_Up,1_3_Up
ENSG00000137204:SLC22A7	2.7655	3.4436	2.9819	2.7866	3.6803	3.5644	2.1473	1.9561	2.1243	1.6871	2.06	2.0461	14.4779	0.00134762	78	1	0_1_Up,0_2_Down,0_3_Down,1_2_Down,1_3_Down
ENSG00000075643:MOCOS	3.4289	3.4751	3.742	3.5122	3.5173	3.6135	4.1359	3.8258	4.3161	3.5969	3.9495	4.1043	5.35249	0.0257639	787	1	0_2_Up,0_3_Up,1_2_Up,1_3_Up
ENSG00000119042:SATB2	1.6826	1.511	1.6462	1.4803	1.6871	1.5008	2.319	2.0179	1.9745	1.7004	2.0215	1.7866	8.85532	0.00637221	262	1	0_2_Up,1_2_Up,1_3_Up,2_3_Down
ENSG00000197705:KLHL14	4.9722	5.3388	5.5463	4.915	5.5157	5.7071	4.4489	4.3736	4.269	4.4568	4.4561	5.0575	7.5362	0.0102093	386	1	0_2_Down,0_3_Down,1_2_Down,1_3_Down,2_3_Up
ENSG00000166347:CYB5A	7.9904	7.9386	8.0173	8.3231	8.0619	8.2716	7.885	7.8299	7.673	8.0159	7.7306	7.8904	7.55518	0.0101362	385	1	1_2_Down,1_3_Down
ENSG00000174564:IL20RB	0	0.1375	0.3103	0.1375	0.189	0.189	0.0704	0.3896	0.3785	1.1243	1.1243	0.275	4.26185	0.0448814	1211	1	0_3_Up,1_3_Up,2_3_Up
ENSG00000204149:AGAP6	1.5261	1.4383	1.7093	1.8156	1.373	1.6736	0.8639	0.5261	0.9486	1.4383	1.2928	1.4168	14.0005	0.00150572	87	1	0_2_Down,1_2_Down,2_3_Up
ENSG00000132182:NUP210	5.2795	5.7301	5.0734	5.6381	5.7793	5.6952	4.9764	5.1318	5.2596	5.554	5.5662	5.5173	5.42018	0.0249503	765	1	0_1_Up,1_2_Down,2_3_Up
ENSG00000236679:RPL23AP24	0	0	0	1.7268	2.3074	1.585	0	1.6826	1.1506	1.5993	1.189	2.0321	7.85217	0.00907284	347	1	0_1_Up,0_2_Up,0_3_Up,1_2_Down,1_3_Down,2_3_Up
ENSG00000132854:KANK4	3.278	3.126	2.5826	3.3854	3.4005	3.4222	2.6323	2.8115	2.4222	2.7761	2.8934	2.6485	7.40269	0.0107426	394	1	0_1_Up,0_2_Down,1_2_Down,1_3_Down
ENSG00000173212:MAB21L3	1.856	1.8115	1.541	0.7485	0.9184	0.6415	2.5435	2.1635	2.5286	1.1506	2.4854	1.7312	10.167	0.00418796	186	1	0_1_Down,0_2_Up,1_2_Up,1_3_Up,2_3_Down
ENSG00000226210:WASH8P	2.3868	2.8895	2.4005	2.7004	2.5361	2.4489	2.269	2.1795	2.0356	2.1635	2.2928	2.3448	4.14976	0.0477293	1269	1	0_2_Down,0_3_Down,1_2_Down,1_3_Down
ENSG00000064886:CHI3L2	1.4114	1.4114	0.7485	1.6182	1.1043	1.7312	0.0976	0.6415	0.7655	1.1043	0.3334	0.5261	4.63391	0.0368237	1037	1	0_1_Up,0_2_Down,0_3_Down,1_2_Down,1_3_Down
ENSG00000115661:STK16	4.3778	4.4033	4.5862	4.3611	4.4938	4.3957	4.441	4.2675	4.1449	4.0295	4.292	4.0505	4.42051	0.0412015	1123	1	0_3_Down,1_3_Down
ENSG00000139793:MBNL2	5.797	6.0755	5.9402	5.1379	5.5276	5.1985	6.4024	6.0583	6.5947	5.1997	6.1487	6.3583	4.44825	0.0405971	1105	1	0_1_Down,0_2_Up,1_2_Up,1_3_Up,2_3_Down
ENSG00000077348:EXOSC5	6.3411	6.1073	6.7367	6.2361	5.9286	6.2525	6.8506	6.5685	6.7961	6.7585	6.6373	6.6896	5.87668	0.0202226	634	1	0_2_Up,0_3_Up,1_2_Up,1_3_Up
ENSG00000132507:EIF5A	9.4157	9.2264	9.6133	9.5548	9.2321	9.4375	9.6912	9.688	9.9047	9.8414	9.6738	9.6525	4.8229	0.0334198	948	1	0_2_Up,0_3_Up,1_2_Up,1_3_Up
ENSG00000275441:AC020765.2	2.4087	1.9672	2.511	2.4751	2.9126	2.7312	2.0942	1.7527	2.0321	1.5361	1.4276	2.3334	4.98599	0.030792	892	1	0_1_Up,0_2_Down,0_3_Down,1_2_Down,1_3_Down
ENSG00000241582:RPL23AP8	0.7991	1.2203	0.757	0	0.5059	0	0	0	0	0	0	0.2141	13.2453	0.00180619	103	0	0_1_Down,0_2_Down,0_3_Down
ENSG00000177156:TALDO1	8.5299	8.4324	8.6098	8.5987	8.4536	8.3182	8.8322	8.7813	8.852	8.7811	8.7831	8.4725	5.26106	0.0269163	810	1	0_2_Up,1_2_Up
ENSG00000166825:ANPEP	7.7255	7.906	7.4033	7.3912	7.7874	7.6757	7.284	7.2299	6.9113	7.1424	7.3741	7.3805	4.76506	0.0344184	976	1	0_2_Down,0_3_Down,1_2_Down,1_3_Down
ENSG00000170262:MRAP	0	0.3219	0.2141	0.757	0.8953	0.926	0.1635	0	0.1506	0	0.1375	0	34.7678	6.15375e-05	5	0	0_1_Up,1_2_Down,1_3_Down
ENSG00000223953:C1QTNF5	1.0635	1.0566	1.4114	1.189	1.5211	1.6135	0.5059	0.6323	1	1.1506	0.9782	1.5898	4.44018	0.0407718	1111	1	0_1_Up,0_2_Down,1_2_Down,2_3_Up
ENSG00000172456:FGGY	3.366	3.0444	2.9653	3.4005	3.0618	3.0321	2.6736	2.7049	2.4222	3.0036	2.5236	2.4906	5.42074	0.0249436	764	1	0_2_Down,0_3_Down,1_2_Down,1_3_Down
ENSG00000164093:PITX2	0.0286	0.0976	0	0.0566	0.1763	0	0.1243	0.111	0.1763	0.6599	0.111	0.7908	4.12949	0.0482682	1281	1	0_3_Up,1_3_Up,2_3_Up
ENSG00000221890:NPTXR	2.5993	3.0268	2.2296	2.9411	3.009	2.9298	2.568	1.9598	1.7698	2.441	2.6253	2.359	4.31231	0.0436683	1185	1	0_1_Up,0_2_Down,1_2_Down,1_3_Down,2_3_Up
ENSG00000213366:GSTM2	3.6124	3.9079	3.8156	3.717	3.9136	3.9662	3.4854	3.1522	3.1043	2.7463	2.7929	3.3219	12.2448	0.00232973	120	1	0_2_Down,0_3_Down,1_2_Down,1_3_Down,2_3_Down
ENSG00000174996:KLC2	4.5192	4.62	4.568	4.3334	4.263	4.3604	4.9241	4.6707	4.9946	4.5248	4.6311	4.8714	9.43416	0.00526622	225	1	0_2_Up,1_2_Up,1_3_Up
ENSG00000285953:AC000120.3	0.7137	1.2203	1.4751	0.6135	0.3674	0.696	1.0286	1.3896	1.2141	1.2079	1.5261	1.3045	6.05839	0.0186547	589	1	0_1_Down,1_2_Up,1_3_Up
ENSG00000153936:HS2ST1	5.0921	4.9467	5.14	4.9227	4.9828	4.756	5.3284	5.3667	5.5326	5.2106	5.4624	5.1627	10.4273	0.00387252	173	1	0_2_Up,1_2_Up,1_3_Up
ENSG00000286192:AC069288.1	1.1177	1.5311	1.2141	1.546	1.5656	1.406	1.6041	1.6229	1.7181	1.3505	1.3896	1.3505	5.20825	0.0276111	819	1	0_2_Up,2_3_Down
ENSG00000188735:TMEM120B	3.8826	3.5447	3.7782	3.849	3.6241	3.4647	3.9937	4.1683	4.2653	4.1843	4.0678	3.848	5.82092	0.0207363	644	1	0_2_Up,0_3_Up,1_2_Up,1_3_Up
ENSG00000162576:MXRA8	5.6392	5.7988	5.375	5.2122	5.7745	5.6918	4.9528	4.6041	5.0466	4.6467	5.1695	5.2645	5.49543	0.0240828	743	1	0_2_Down,0_3_Down,1_2_Down,1_3_Down
ENSG00000120685:PROSER1	4.6582	4.6299	4.5735	4.1424	4.3861	4.2705	5.0032	4.8763	5.0058	4.2638	4.9914	4.942	5.37531	0.025486	776	1	0_1_Down,0_2_Up,1_2_Up,1_3_Up
ENSG00000101353:MROH8	2.6064	2.9982	2.7677	2.862	3.2048	2.7698	2.26	2.4383	2.0461	2.2987	2.211	2.8053	5.25095	0.0270476	813	1	0_2_Down,0_3_Down,1_2_Down,1_3_Down
ENSG00000260879:AL359258.2	0.2987	0	0.0976	0.5753	0.774	0.4436	0.3103	0.1763	0.2141	0.2869	0.3219	0.0704	6.8242	0.0134983	466	0.630717	0_1_Up,1_2_Down,1_3_Down
ENSG00000185246:PRPF39	3.9736	3.7323	3.4423	3.9098	3.9635	3.7549	3.359	3.1651	3.3118	3.8359	3.9809	3.6381	7.18445	0.0116915	418	1	0_2_Down,1_2_Down,2_3_Up
ENSG00000226835:ARHGAP29-AS1	1.0286	0.8639	0.275	0	0	0	0	0	0.2016	0.4222	0.0704	0	5.88231	0.0201716	630	0.865798	0_1_Down,0_2_Down,0_3_Down
ENSG00000022976:ZNF839	3.5298	3.6826	3.6369	3.5656	3.3674	3.4764	3.3176	2.6982	3.2172	3.0635	3.0144	3.4436	4.17315	0.047117	1256	1	0_2_Down,0_3_Down,1_2_Down,1_3_Down
ENSG00000136717:BIN1	1.5509	1.585	1.281	0.9855	1.0909	0.8718	0.9336	1.6323	1.5705	1.7527	1.4489	1.7312	4.32365	0.0434014	1174	1	0_1_Down,1_2_Up,1_3_Up,2_3_Up
ENSG00000104870:FCGRT	8.7707	9.0342	8.4672	8.7667	8.9647	8.7946	8.4023	8.5326	8.0545	8.4544	8.4377	8.4001	4.79903	0.0338274	961	1	0_2_Down,0_3_Down,1_2_Down,1_3_Down
ENSG00000139899:CBLN3	0.0426	0.4436	0.263	1.1043	0.7137	0.4957	0.2388	0.3334	0.0976	0.3896	0.1763	0.5059	4.36107	0.0425347	1148	0.810266	0_1_Up,1_2_Down,1_3_Down
ENSG00000100380:ST13	7.8015	7.8154	7.5426	7.9409	7.8894	7.8482	7.5661	7.642	7.4576	7.8064	7.6185	7.6073	4.99582	0.0306419	889	1	1_2_Down
ENSG00000277342:AC048344.4	0.3674	0.4222	1.0566	0.3785	0	0	0	0	0.5945	0.8953	1.0426	0.7991	4.9943	0.030665	891	1	0_1_Down,0_2_Down,0_3_Up,1_3_Up,2_3_Up
ENSG00000134013:LOXL2	0.9561	0.8319	0.6415	0.251	0.3896	0.4542	0.5558	0.5656	0.669	0.5361	0.5945	0.433	8.82696	0.00643351	266	1	0_1_Down,0_3_Down
ENSG00000261236:BOP1	6.3486	6.1054	6.5461	6.3891	6.0932	6.4082	6.8547	6.8545	7.1411	6.814	6.8955	6.7978	12.401	0.00223656	116	1	0_2_Up,0_3_Up,1_2_Up,1_3_Up
ENSG00000176720:BOK	5.671	5.7225	5.466	5.7331	5.7477	5.6831	5.3038	5.2384	5.1795	5.4864	5.3868	5.272	16.5205	0.000865575	53	1	0_2_Down,1_2_Down,1_3_Down
ENSG00000127419:TMEM175	4.0135	4.5795	4.2638	3.6427	3.7355	3.7538	3.4919	3.5185	3.862	3.3632	3.6076	3.7071	8.42313	0.00739201	290	1	0_1_Down,0_2_Down,0_3_Down
ENSG00000074181:NOTCH3	0.8797	0.8718	0.3103	0.3448	0.3896	0.4647	0.1635	0.1635	0.189	0.2987	0.3785	0.5361	4.27011	0.0446799	1209	0.651729	0_1_Down,0_2_Down,0_3_Down
ENSG00000140406:TLNRD1	2.488	2.5656	2.6369	2.4356	2.5509	2.3923	2.6064	2.8176	2.8074	2.7071	2.7677	2.5632	5.0668	0.0295851	869	1	1_2_Up
ENSG00000088986:DYNLL1	8.9952	8.9773	8.7528	9.3265	9.0495	9.22	8.5966	8.6608	8.9058	9.3104	9.0592	8.8462	4.33615	0.0431095	1164	1	0_1_Up,1_2_Down,2_3_Up
ENSG00000120053:GOT1	7.8807	7.7633	7.6987	7.273	7.6007	7.2779	8.1377	8.0055	8.0861	7.3602	7.9091	7.6579	8.07466	0.00836623	323	1	0_1_Down,0_2_Up,1_2_Up,2_3_Down
ENSG00000183479:TREX2	0.2388	0.516	0.516	1.1953	0.9336	0.585	0.774	0.6871	0.7655	0.6041	0.5656	0.3674	4.16485	0.047333	1260	1	0_1_Up,0_2_Up,1_3_Down
ENSG00000018280:SLC11A1	0.5656	0.696	0.8319	0.516	0.6599	0.4647	0.2869	0.4222	0.4751	0.696	0.5945	0.8237	5.11784	0.0288531	852	1	0_2_Down,2_3_Up
ENSG00000263986:AC087393.2	2.1473	1.84	1.6041	1.275	1.7908	1.6554	1.4751	1.2203	1.4222	2.4463	2.0531	1.8319	4.832	0.033266	944	1	0_1_Down,0_2_Down,1_3_Up,2_3_Up
ENSG00000278916:CEP83-DT	0.6871	0.7225	0.8953	0.9855	0.6041	1.0215	0.3785	0.2987	0.6135	0.4647	0.5656	0.5753	5.14424	0.0284834	842	0.937288	0_2_Down,1_2_Down,1_3_Down
ENSG00000273254:AF129075.2	0	0	0.2388	0	0.5059	0.2388	0	0	0.5261	0.8237	0.6229	0.5945	4.42888	0.041018	1116	1	0_3_Up,1_3_Up,2_3_Up
ENSG00000103035:PSMD7	7.6072	7.5265	7.8499	7.6473	7.4385	7.5791	7.9153	7.8216	8.0142	7.7915	7.7364	7.7925	5.77841	0.021139	655	1	1_2_Up
ENSG00000120254:MTHFD1L	6.0121	6.1045	6.238	5.6999	5.8657	6.2116	6.6798	6.4253	6.56	6.3198	6.5552	6.3223	8.23186	0.00790806	307	1	0_2_Up,0_3_Up,1_2_Up,1_3_Up
ENSG00000276076:CRYAA2	4.9754	4.8659	4.3861	4.9425	4.9472	5.0041	5.6594	5.6733	5.114	5.6085	5.72	5.0405	4.84073	0.0331194	939	1	0_2_Up,0_3_Up,1_2_Up,1_3_Up
ENSG00000260077:AC104794.3	0.7908	0.5945	0.4436	0.4005	0.6135	0.6323	0.2987	0.2265	0.3561	0.6323	0.5059	0.5656	4.46053	0.0403331	1097	1	0_2_Down,2_3_Up
ENSG00000175895:PLEKHF2	3.5385	3.3813	3.2525	3.3334	3.5801	3.4046	3.7845	3.7866	3.8768	3.7159	3.7257	3.4906	8.06613	0.00839204	324	1	0_2_Up,1_2_Up
ENSG00000148218:ALAD	5.135	5.4627	4.8309	4.9556	5.2399	5.0909	4.6943	4.6363	4.5619	4.7629	4.935	4.846	5.12367	0.028771	850	1	0_2_Down,0_3_Down,1_2_Down
ENSG00000109072:VTN	8.3432	8.4526	8.4584	8.522	8.5329	8.3667	8.1327	8.2739	7.9129	8.308	8.1349	8.1828	6.67116	0.0143707	489	1	0_2_Down,1_2_Down,1_3_Down
ENSG00000259974:LINC00261	5.7618	5.9388	5.8309	5.9764	5.9819	5.8807	5.7949	5.4712	5.5744	5.7366	5.6551	5.8074	5.55624	0.0234092	718	1	1_2_Down
ENSG00000034693:PEX3	4.3498	4.153	4.393	4.2048	4.2055	4.2141	4.4957	4.4673	4.6023	4.393	4.3334	4.1779	6.32138	0.0166442	534	1	1_2_Up
ENSG00000184986:TMEM121	4.4712	5.1305	4.8714	4.926	5.2891	5.5491	4.0374	4.2133	4.2357	4.7137	4.4899	4.696	10.4533	0.00384257	172	1	0_1_Up,0_2_Down,1_2_Down,1_3_Down,2_3_Up
ENSG00000058404:CAMK2B	0.4854	0.5361	0.3896	0.0704	0.275	0.4436	0	0.0976	0	0.4751	0.2388	0.3334	7.09816	0.0120953	434	0.954984	0_2_Down,2_3_Up
ENSG00000167074:TEF	2.0976	2.6159	2.8053	3.189	2.6508	3.1293	2.0391	2.1408	2.263	2.3618	2.3646	2.7181	5.22733	0.0273574	814	1	0_1_Up,0_2_Down,1_2_Down,1_3_Down,2_3_Up
ENSG00000173137:ADCK5	4.4323	4.3957	4.3313	4.3045	4.4005	4.3519	4.1851	4.2638	4.1538	4.2578	3.9955	4.047	7.80666	0.00922641	353	1	0_3_Down
ENSG00000021300:PLEKHB1	6.3454	6.4917	6.6586	6.5217	6.6858	6.9208	5.9477	6.0781	6.2804	6.2617	6.0742	6.6643	4.31294	0.0436534	1184	1	0_2_Down,1_2_Down,1_3_Down
ENSG00000163900:TMEM41A	5.5954	5.5756	5.0665	5.8997	5.6851	5.6002	5.1973	5.2968	4.8753	5.4152	5.1318	5.0479	4.42665	0.0410668	1117	1	0_1_Up,0_2_Down,1_2_Down,1_3_Down
ENSG00000140853:NLRC5	3.7517	3.6112	3.4074	2.8797	3.3951	3.5435	3.0976	3.1177	2.9745	2.5753	2.4673	3.2342	4.45764	0.040395	1099	1	0_1_Down,0_2_Down,0_3_Down,1_3_Down,2_3_Down
ENSG00000167258:CDK12	3.5644	3.6404	3.4568	3.6826	3.5898	3.5072	3.3882	3.2079	3.263	3.5957	3.5957	3.4803	8.28904	0.00774922	303	1	0_2_Down,1_2_Down,2_3_Up
ENSG00000274810:NPHP3-ACAD11	0.0976	0.1763	0	0.4542	0.1635	0	1.5753	0.7225	0.696	0	0.4114	0.111	6.03274	0.0188666	594	0	0_2_Up,1_2_Up,2_3_Down
ENSG00000080603:SRCAP	4.8465	5.0255	4.8455	5.0215	5.0862	4.9878	4.6282	4.5934	4.8435	4.8053	5.0461	5.0076	5.37204	0.0255255	778	1	1_2_Down,2_3_Up
ENSG00000188739:RBM34	5.8379	5.9507	6.1733	5.9674	5.7519	5.9568	6.2282	6.3309	6.5029	6.0753	6.1133	6.1989	7.20496	0.0115979	415	1	0_2_Up,1_2_Up
ENSG00000074755:ZZEF1	2.3334	2.5336	2.1473	2.251	2.275	2.2898	1.9964	1.9709	2.067	2.1635	2.1506	1.9745	5.36735	0.0255826	782	1	0_2_Down
ENSG00000133121:STARD13	2.5509	2.4931	2.5777	2.3306	2.3674	2.7719	2.1763	2.0321	2.025	2.2869	2.3646	2.7398	4.24326	0.0453388	1218	1	0_2_Down,1_2_Down,2_3_Up
ENSG00000257740:AC073896.3	0.9486	1.7004	0.903	0	0	0.263	0	0.6508	0.263	0	0	0.9855	4.29765	0.0440165	1195	0	0_1_Down,0_2_Down,0_3_Down
ENSG00000128242:GAL3ST1	4.1001	3.8914	3.7866	4.2494	4.3147	4.4699	3.8768	3.497	3.4263	4.079	3.6206	4.0179	7.062	0.0122697	438	1	0_1_Up,0_2_Down,1_2_Down,1_3_Down,2_3_Up
ENSG00000144158:AL078621.1	0	0	0.1763	0	0.2016	0.251	0.4114	0.7137	0.4647	0	0.1763	0.3896	5.52364	0.0237674	734	0	0_2_Up,1_2_Up,2_3_Down
ENSG00000260246:AC000032.1	0.4222	0.4957	0.4114	0	0	0	0	0	0	0	0	0	279.918	1.94416e-08	2	0	0_1_Down,0_2_Down,0_3_Down
ENSG00000141076:UTP4	6.8519	6.7623	7.1671	7.0909	6.7112	6.9937	7.2515	7.2782	7.6335	7.2734	7.2039	7.3555	4.98284	0.0308402	893	1	0_2_Up,0_3_Up,1_2_Up,1_3_Up
ENSG00000037474:NSUN2	6.156	6.1315	6.36	6.3549	6.1757	6.2876	6.6311	6.6298	6.4126	6.5839	6.2891	6.3658	4.44983	0.0405631	1104	1	0_2_Up,1_2_Up
ENSG00000112651:MRPL2	6.9277	6.9286	6.826	6.7386	6.7544	6.633	7.0231	6.9026	7.02	6.6477	6.8792	6.7856	6.90628	0.0130576	459	1	1_2_Up
ENSG00000100796:PPP4R3A	5.7647	5.9722	5.9688	6.0328	5.9563	5.9514	6.1373	6.0483	6.2157	6.0514	6.2744	6.1914	5.43106	0.0248225	762	1	0_3_Up
ENSG00000136044:APPL2	4.2957	4.6159	4.3909	4.5084	4.7197	4.5229	4.0755	4.0161	4.3291	4.4296	4.2578	4.3241	5.44394	0.0246723	754	1	0_2_Down,1_2_Down
ENSG00000178567:EPM2AIP1	3.4343	3.4699	3.3434	3.3757	3.7093	3.5838	2.6346	2.6871	2.5993	3.3031	3.0824	3.0496	36.5125	5.13557e-05	4	1	0_2_Down,0_3_Down,1_2_Down,1_3_Down,2_3_Up
ENSG00000250365:AL139353.2	1.5361	1.6554	1.5211	1.1309	1.0215	0.9635	1.7225	1.433	1.3161	1.4168	0.9855	1.3391	6.41993	0.0159609	520	1	0_1_Down,0_3_Down,1_2_Up
ENSG00000213341:CHUK	4.1554	4.327	4.3709	4.2979	4.1293	4.2242	4.5141	4.4005	4.7835	4.6651	4.5527	4.6358	7.71627	0.00954123	362	1	0_2_Up,0_3_Up,1_2_Up,1_3_Up
ENSG00000162931:TRIM17	0.0704	0.111	0.275	0.4542	0.516	0.2265	0.0426	0.0841	0.189	0.1375	0	0.1506	5.12863	0.0287013	846	0.339548	1_2_Down,1_3_Down
ENSG00000248307:LINC00616	0.8639	0.4751	0.4114	0.8953	0.6781	0.585	0	0.0841	0.2265	0.0704	0.2869	0.4542	7.05306	0.0123133	440	0.191108	0_2_Down,0_3_Down,1_2_Down,1_3_Down
ENSG00000137842:TMEM62	4.2585	4.0583	4.3016	4.2441	4.3045	4.0909	4.4828	4.7164	4.5729	4.3023	4.3255	4.157	7.89462	0.00893242	342	1	0_2_Up,1_2_Up,2_3_Down
ENSG00000161955:TNFSF13	3.4343	3.0721	2.8856	2.4463	2.6848	3.0721	2.1922	2.568	2.488	2.6064	1.8115	2.0072	5.59765	0.0229638	701	1	0_1_Down,0_2_Down,0_3_Down,1_2_Down,1_3_Down,2_3_Down
ENSG00000170175:CHRNB1	4.5874	4.6456	4.565	4.2487	4.607	4.5435	4.3313	3.7939	4.1835	4.1882	4.2071	4.3434	4.81486	0.0335564	954	1	0_2_Down,0_3_Down,1_2_Down
ENSG00000152763:WDR78	0.4957	0.3219	0.3448	0.0286	0	0.1243	0.189	0	0.1635	0	0.2016	0.111	8.08424	0.00833739	321	0	0_1_Down,0_2_Down,0_3_Down
ENSG00000121851:POLR3GL	4.4854	4.26	4.3618	4.2327	4.3903	4.3625	3.9336	3.6656	3.8319	4.2024	3.7203	4.0985	8.34477	0.00759818	300	1	0_2_Down,0_3_Down,1_2_Down,1_3_Down
ENSG00000254783:AP003084.1	0.926	0.585	0.9782	0.6871	0.7049	0.8074	1.0356	1.2327	1.4542	0.9107	0.856	0.9782	5.98035	0.0193088	601	1	0_2_Up,1_2_Up,2_3_Down
ENSG00000285608:AL161665.1	1.3277	1.4276	0.8875	0.4957	0.7991	1.2327	0.2265	0.0144	0	0.516	0.6508	0.1375	9.47086	0.00520452	223	1	0_1_Down,0_2_Down,0_3_Down,1_2_Down,1_3_Down,2_3_Up
ENSG00000014216:CAPN1	6.6995	6.5041	6.5125	6.6272	6.4527	6.5083	6.5094	6.4057	6.2553	6.3815	6.2304	6.3109	4.27199	0.0446343	1207	1	0_3_Down
ENSG00000092096:SLC22A17	1.0909	0.7049	1.3951	1.0635	1.111	1.5945	0.5558	0.8718	0.7398	0.4436	0.6781	0.6041	4.73465	0.0349582	995	0.900737	0_2_Down,0_3_Down,1_2_Down,1_3_Down
ENSG00000235669:AC004593.1	0.4854	0.5361	0.516	0.189	0.3561	0.3785	1.157	0.669	0.6781	0.6041	0.4436	0.6599	5.54632	0.0235174	725	1	0_2_Up,1_2_Up,2_3_Down
ENSG00000268069:AC004466.1	0	0.1243	0.189	0.1243	0.0566	0.4854	0.696	0.4542	0.6599	0.2141	0.275	0.3561	6.47181	0.0156152	513	0.494377	0_2_Up,1_2_Up,2_3_Down
ENSG00000197496:SLC2A10	4.7829	4.8723	4.6311	4.5008	4.9491	4.6927	4.218	4.2257	4.3052	4.0841	4.4269	4.4155	8.07958	0.00835141	322	1	0_2_Down,0_3_Down,1_2_Down,1_3_Down
ENSG00000286532:PARTICL	2.025	1.696	2.0108	2.6299	2.6848	2.189	2.3896	2.275	2.121	2.2928	2.541	2.3868	5.6611	0.0223017	689	1	0_1_Up,0_2_Up,0_3_Up
ENSG00000273141:AP001269.4	0	0	0	0	0	0	0.84	0.7991	0.1763	0	0	0.3334	5.70779	0.0218296	680	0	0_2_Up,1_2_Up,2_3_Down
ENSG00000235142:LINC02532	0.9184	1.1827	1.3391	0.903	0.4114	0.7655	0.9411	0.696	0.8639	0.6135	0.4957	0.6041	5.70151	0.0218924	682	1	0_1_Down,0_2_Down,0_3_Down
ENSG00000160961:ZNF333	1.6826	1.6781	2.1922	2.3674	2.1375	2.1763	1.5656	1.6645	1.5558	1.8992	2.0738	1.585	4.8513	0.0329428	936	1	0_1_Up,1_2_Down,1_3_Down
ENSG00000120256:LRP11	5.8629	6.2787	6.0076	6.0394	6.2519	6.0587	5.7655	5.6194	5.5292	5.7339	5.8063	5.7312	8.49665	0.00720487	285	1	0_2_Down,0_3_Down,1_2_Down,1_3_Down
ENSG00000141295:SCRN2	5.1867	5.4643	5.0413	5.3338	5.4867	4.8575	4.8938	4.7225	4.3505	4.9355	4.6668	4.706	4.32548	0.0433584	1171	1	0_2_Down,0_3_Down,1_2_Down,1_3_Down
ENSG00000091513:TF	12.732	13.098	12.8269	12.9917	13.1923	13.0986	12.472	12.8266	12.5077	12.7706	12.7499	12.851	5.77159	0.0212044	657	1	0_2_Down,1_2_Down,1_3_Down
ENSG00000106688:SLC1A1	0.0566	0.0286	0.189	0.0566	0.111	0.0426	0.2388	0.0841	0.0976	0.774	0.1635	0.5261	4.17538	0.047059	1254	1	0_3_Up,1_3_Up,2_3_Up
ENSG00000117500:TMED5	6.9086	6.8608	6.98	6.8049	6.7944	6.8501	7.0657	6.9287	7.0894	7.016	7.18	7.0603	8.92492	0.00622481	259	1	1_3_Up
ENSG00000121552:CSTA	2.3248	2.4647	2.9449	1.848	2.3045	2.6826	3.0841	2.511	3.3291	3.2203	3.3377	3.0479	4.23856	0.0454555	1220	1	0_1_Down,0_2_Up,0_3_Up,1_2_Up,1_3_Up
ENSG00000158792:SPATA2L	4.9982	4.9667	4.6792	5.3009	4.7965	4.7409	5.5192	5.5472	5.585	5.1148	5.1807	5.0391	8.24637	0.00786737	306	1	0_2_Up,1_2_Up,2_3_Down
ENSG00000271714:AC010501.2	0.5656	0.926	0.7655	0.8797	1.0704	1.3505	0.3334	0.7137	0.5753	0.6229	0.6508	0.7824	5.08437	0.0293306	861	1	0_1_Up,1_2_Down,1_3_Down
ENSG00000177150:FAM210A	4.7131	4.7175	4.729	4.8895	4.7682	4.8369	5.0054	5.1683	5.1359	5.029	5.0405	5.0505	33.8498	6.79108e-05	7	1	0_2_Up,0_3_Up,1_2_Up
ENSG00000112578:BYSL	5.8958	5.7618	5.9523	5.8639	5.7642	5.9519	6.1432	6.1607	6.3259	5.9722	6.2085	6.1379	8.44296	0.00734095	287	1	0_2_Up,1_2_Up
ENSG00000171295:ZNF440	2.0426	2.101	2.1603	2.3757	2.0738	2.4594	1.844	1.7866	1.6135	1.9855	1.8359	1.6276	8.71855	0.00667479	271	1	0_2_Down,0_3_Down,1_2_Down,1_3_Down
ENSG00000128656:CHN1	2.7442	2.6781	2.5311	2.848	2.7463	2.7027	2.5059	2.4356	2.7181	2.8659	3.1603	3.0635	8.25265	0.00784985	304	1	0_3_Up,1_3_Up,2_3_Up
ENSG00000185000:DGAT1	6.3248	6.61	6.3927	6.7952	6.7609	6.857	6.1402	6.2878	6.1463	6.4187	6.1125	6.3062	15.8459	0.000996523	60	1	0_1_Up,1_2_Down,1_3_Down
ENSG00000213777:AC011487.1	1.2016	1.2327	1.1043	1.0496	1.84	1.3561	0.8953	1.1375	1.0286	0.3334	0.6229	0.4957	9.42144	0.00528782	226	0.712284	0_3_Down,1_2_Down,1_3_Down,2_3_Down
ENSG00000230955:AL929472.2	0	0	0	0	0.8237	0	0	0	0.4222	0.7137	1.2987	0.7137	4.83103	0.0332823	945	1	0_1_Up,0_3_Up,1_3_Up,2_3_Up
ENSG00000187244:BCAM	5.235	5.8153	5.4899	5.3041	5.7293	5.6378	5.017	5.1747	4.6005	5.0201	5.0639	5.3406	4.30647	0.0438068	1189	1	0_2_Down,0_3_Down,1_2_Down,1_3_Down
ENSG00000103326:CAPN15	4.1827	4.047	4.4216	4.126	4.3498	4.225	4.7049	4.8485	4.7856	4.3176	4.5008	4.8089	7.56202	0.01011	384	1	0_2_Up,0_3_Up,1_2_Up,1_3_Up
ENSG00000180432:CYP8B1	2.281	2.2898	1.5311	2.1922	2.26	2.1953	1.6554	1.5607	0.8237	1.4647	1.3219	1.0635	6.13455	0.0180427	571	1	0_2_Down,0_3_Down,1_2_Down,1_3_Down
ENSG00000248727:LINC01948	1.2388	0.8237	1.1953	1.281	1.3785	1.111	0.6415	0.5753	0.6781	0.7312	0.6135	0.585	15.1599	0.00115608	67	1	0_2_Down,0_3_Down,1_2_Down,1_3_Down
ENSG00000007080:CCDC124	6.3005	6.3078	6.3322	6.3813	6.152	6.2163	6.6492	6.5875	6.5586	6.5326	6.4538	6.2795	8.41599	0.00741049	291	1	0_2_Up,1_2_Up
ENSG00000225377:NRSN2-AS1	2.6206	2.5033	2.6017	2.8758	2.8156	2.6415	2.8032	2.8074	2.8699	2.7463	3.0942	2.9542	5.28205	0.0266461	804	1	0_3_Up
ENSG00000112394:SLC16A10	5.073	5.1152	4.7148	4.9472	5.266	5.0045	4.6548	4.7032	4.272	4.5662	4.7404	4.5595	5.56933	0.0232673	713	1	0_2_Down,0_3_Down,1_2_Down,1_3_Down
ENSG00000285043:AC093512.2	5.4243	5.1526	5.8948	5.7197	5.3201	5.3646	5.7999	6.0268	6.4709	6.0444	5.9891	5.9319	4.21256	0.0461071	1234	1	0_2_Up,0_3_Up,1_2_Up,1_3_Up
ENSG00000143845:ETNK2	5.4967	5.7793	5.4535	6.3775	6.0915	6.0548	5.0009	5.1855	4.7687	5.4976	4.9542	5.254	17.6666	0.00068873	42	1	0_1_Up,0_2_Down,0_3_Down,1_2_Down,1_3_Down
ENSG00000175591:P2RY2	1.4906	1.3785	1.257	1.848	1.7613	1.7225	1.6462	1.6645	1.511	1.852	1.8032	1.4957	6.06167	0.0186278	587	1	0_1_Up,0_3_Up
ENSG00000127054:INTS11	6.5706	6.3423	6.5856	6.4468	6.3457	6.3661	6.6791	6.5995	6.7248	6.5721	6.4563	6.559	5.45925	0.0244951	750	1	1_2_Up
ENSG00000155097:ATP6V1C1	5.7993	5.7334	5.7442	5.6326	5.8068	5.5622	5.9554	5.9702	6.1089	5.8681	5.8457	5.9411	10.0903	0.00428705	189	1	1_2_Up
ENSG00000129910:CDH15	1.5898	1.4594	1.6415	1.6554	1.6182	1.9373	1.1953	1.4542	1.4594	1.4699	1.5753	1.4168	4.15091	0.0476991	1268	1	1_2_Down
ENSG00000213185:FAM24B	1.516	1.848	2.0635	1.774	1.6182	1.6871	2.1473	2.0772	2.4436	2.6622	2.1276	2.2327	5.89949	0.0200169	624	1	0_2_Up,0_3_Up,1_2_Up,1_3_Up
ENSG00000284057:AP001273.2	0.6871	0.6781	0.848	0.5656	0	0.6871	0	0	0.2265	0.585	0.6229	0.2265	4.27351	0.0445974	1206	1	0_1_Down,0_2_Down,1_2_Down,2_3_Up
ENSG00000155893:PXYLP1	3.0738	3.3757	3.3923	3.6542	3.5692	3.7772	3.3743	2.9107	3.0144	3.3923	3.3277	3.1587	5.82672	0.0206821	641	1	0_1_Up,1_2_Down,1_3_Down
ENSG00000130725:UBE2M	5.5033	5.5245	5.8467	5.6713	5.516	5.8181	5.916	5.8634	6.2215	5.8291	6.1637	6.1154	4.29787	0.0440113	1194	1	0_2_Up,0_3_Up,1_2_Up,1_3_Up
ENSG00000117395:EBNA1BP2	7.5717	7.321	7.6603	7.7	7.2629	7.2096	8.0427	7.9579	8.0816	8.0341	7.8075	7.6187	6.6378	0.0145701	495	1	0_2_Up,0_3_Up,1_2_Up,1_3_Up
ENSG00000227057:WDR46	6.6311	6.6709	6.9759	6.8539	6.6922	6.8323	6.9776	6.9973	7.1439	7.0991	7.1075	7.0125	5.86761	0.020305	636	1	0_2_Up,0_3_Up,1_3_Up
ENSG00000267675:AC105105.2	0.8237	0.2869	0.2388	0.263	0	0	0.757	0.5261	0.516	0.6415	0.6041	0.6599	5.07965	0.0293987	864	1	0_1_Down,1_2_Up,1_3_Up
ENSG00000176542:USF3	1.4854	1.6182	1.3391	1.406	1.5945	1.3896	1.2141	1.2016	1.1375	1.5753	1.4383	1.4168	6.0609	0.0186341	588	1	0_2_Down,1_2_Down,2_3_Up
ENSG00000228594:FNDC10	4.2987	4.5242	3.9326	4.3377	4.6571	4.4594	3.6859	3.9174	3.858	4.2388	3.904	3.9117	5.97808	0.0193282	602	1	0_2_Down,1_2_Down,1_3_Down
ENSG00000178301:AQP11	4.2403	4.594	4.2441	4.8948	4.6876	4.8156	4.0233	3.8768	3.7719	4.5886	3.9809	4.0618	9.6606	0.00489946	210	1	0_1_Up,0_2_Down,1_2_Down,1_3_Down,2_3_Up
ENSG00000235910:APOA1-AS	0.8156	0.2869	0.251	0	0	0	0	0	0	0	0	0	6.11076	0.0182312	574	0	0_1_Down,0_2_Down,0_3_Down
ENSG00000189306:RRP7A	5.1715	4.9486	5.254	5.191	4.9307	4.8817	5.4538	5.2802	5.3964	5.3688	5.2403	5.1747	4.55502	0.0383715	1062	1	1_2_Up
ENSG00000140854:KATNB1	6.0233	6.0045	6.3315	5.8437	5.7824	6.0175	6.5989	6.3464	6.4227	5.9725	6.4045	6.3241	5.81526	0.0207893	645	1	0_2_Up,1_2_Up,1_3_Up
ENSG00000170890:PLA2G1B	2.4542	1.1506	1.5509	2.9982	2.2418	2.2048	0.9855	1.1506	0.6599	1.3561	1.6182	1.4114	6.85386	0.013337	465	1	0_1_Up,0_2_Down,1_2_Down,1_3_Down,2_3_Up
ENSG00000105538:RASIP1	1.189	1.384	1.2388	0.848	1.433	1.373	0.9561	0.926	0.5753	0.7137	0.9635	0.7312	4.25137	0.0451386	1213	1	0_2_Down,0_3_Down,1_2_Down,1_3_Down
ENSG00000179528:LBX2	4.073	4.0081	4.0135	4.1651	4.2196	4.5503	3.7666	3.557	3.4854	3.568	4.2227	3.6792	5.7972	0.0209598	651	1	0_1_Up,0_2_Down,1_2_Down,1_3_Down
ENSG00000189376:C8orf76	4.8977	5.1334	4.8895	5.0652	5.1152	5.0009	5.1815	5.4666	5.3726	5.2153	5.2787	5.1831	7.05978	0.0122805	439	1	0_2_Up,1_2_Up
ENSG00000067836:ROGDI	4.811	4.7409	4.4673	4.9923	4.8027	4.5963	4.4535	4.1457	4.1867	4.5014	4.116	4.1391	6.43415	0.0158652	518	1	0_2_Down,0_3_Down,1_2_Down,1_3_Down
ENSG00000172006:ZNF554	2.319	2.6253	2.7698	2.6135	2.3868	2.6159	2.3074	2.1276	2.067	2.1276	2.1144	2.4168	4.60788	0.0373255	1046	1	0_2_Down,0_3_Down,1_2_Down,1_3_Down
ENSG00000042286:AIFM2	5.8733	5.6407	5.5454	5.7309	5.6713	5.5132	6.154	6.0577	5.9523	5.8605	5.9286	5.5714	4.75535	0.0345897	980	1	0_2_Up,1_2_Up,2_3_Down
ENSG00000091106:NLRC4	0.5361	0.6781	0.5656	0.2265	0.5261	0.4005	0.2141	0.3785	0.251	0.546	0.4542	0.3334	4.33666	0.0430975	1163	1	0_2_Down
ENSG00000176209:SMIM19	4.7393	4.943	4.7447	4.963	4.8963	5.0277	4.6876	4.2411	4.5404	4.634	4.5317	4.5053	7.83459	0.00913177	349	1	0_2_Down,1_2_Down,1_3_Down
ENSG00000171962:DRC3	0.6323	0.7312	0.5656	0.0144	0.0144	0.2141	0.4114	0.1375	0.8237	0.4854	0.275	0.3448	4.35741	0.0426184	1150	0.973336	0_1_Down,0_3_Down,1_2_Up,1_3_Up
ENSG00000144792:ZNF660	0.7908	1.2388	0.9855	1.257	1.3785	0.9928	0.6508	0.84	0.546	0.9709	0.8237	0.5261	4.18701	0.0467586	1248	1	0_2_Down,1_2_Down,1_3_Down
ENSG00000205639:MFSD2B	0.6229	0.3896	0.3785	0.263	0.5753	0.3103	0.3561	0.3219	0.4854	0.111	0.0704	0.189	4.53736	0.0387289	1071	0.283097	0_3_Down,2_3_Down
ENSG00000143149:ALDH9A1	5.3816	5.3363	5.0849	5.2369	5.4496	5.1285	4.8654	4.7939	4.7203	4.9598	4.9991	4.903	11.3516	0.00296676	145	1	0_2_Down,0_3_Down,1_2_Down,1_3_Down
ENSG00000150990:DHX37	3.842	3.774	3.7782	3.5198	3.4893	3.7049	4.0959	4.0295	4.157	4.0391	4.0479	3.9754	32.3436	8.0266e-05	9	1	0_2_Up,1_2_Up,1_3_Up
ENSG00000171560:FGA	10.7128	10.9991	11.0431	11.092	10.9567	10.9787	10.649	10.6046	9.9661	10.7258	10.637	10.6418	4.73552	0.0349426	992	1	0_2_Down,1_2_Down,1_3_Down
ENSG00000166166:TRMT61A	3.99	4.0099	3.9709	4.1953	3.9551	3.9709	4.431	4.5503	4.6212	4.4803	4.5771	4.144	10.8122	0.00345834	157	1	0_2_Up,0_3_Up,1_2_Up,1_3_Up
ENSG00000286024:AC026803.3	3.3702	3.26	2.6576	2.4168	2.3334	2.8659	2.4725	2.0841	1.9146	2.2234	2.4463	2.6554	5.18963	0.0278614	824	1	0_1_Down,0_2_Down,0_3_Down,1_2_Down,2_3_Up
ENSG00000181649:PHLDA2	4.7808	4.5217	5.1102	4.3632	4.3161	4.5053	5.0413	4.888	5.5632	4.7714	4.9722	5.057	5.12937	0.028691	845	1	0_1_Down,0_2_Up,1_2_Up,1_3_Up
ENSG00000128335:APOL2	2.8258	2.9745	2.862	3.3757	3.0339	2.9241	2.7004	2.7334	2.8319	2.8895	2.7115	2.6159	4.15694	0.0475402	1263	1	1_2_Down,1_3_Down
ENSG00000170584:NUDCD2	5.0652	5.2032	4.9312	5.1675	5.1445	5.292	4.8924	4.6876	4.8192	5.0175	5.1453	5.1985	8.20767	0.00797648	309	1	0_2_Down,1_2_Down,2_3_Up
ENSG00000137161:CNPY3	6.5896	6.7166	6.4221	6.8352	6.7721	6.6291	6.3438	6.4232	6.1303	6.7103	6.5676	6.3486	4.55872	0.038297	1058	1	0_2_Down,1_2_Down
ENSG00000005187:ACSM3	7.4907	7.4375	7.0636	7.4274	7.4007	7.5714	6.1847	5.985	5.7065	6.2003	5.9196	6.76	22.2128	0.000310546	22	1	0_2_Down,0_3_Down,1_2_Down,1_3_Down,2_3_Up
ENSG00000267523:AC008735.2	0.3448	0	0.3219	1.0841	0.669	0.5656	0	0	0.433	0	0	0.2987	5.73882	0.0215227	670	0	0_1_Up,1_2_Down,1_3_Down
ENSG00000132953:XPO4	3.0036	3.5097	3.5644	3.849	3.6599	3.6668	3.6893	3.5838	3.8639	4.0126	3.9551	3.8063	4.7914	0.0339591	962	1	0_1_Up,0_2_Up,0_3_Up
ENSG00000165730:STOX1	2.7334	3.0339	2.5705	2.8217	2.797	2.844	2.3896	2.3757	2.4647	2.7442	2.7803	2.5059	5.09563	0.0291689	859	1	0_2_Down,1_2_Down,2_3_Up
ENSG00000074855:ANO8	0.4114	0.696	0.4751	0.3103	0.3219	0.3561	0.5361	0.774	0.6508	0.5361	0.5945	0.5753	5.97044	0.0193939	607	1	1_2_Up
ENSG00000164638:SLC29A4	4.1127	4.2615	4.3618	4.5078	4.6305	5.1371	3.366	3.9973	3.7192	4.0081	3.729	4.5072	6.10416	0.0182839	576	1	0_1_Up,0_2_Down,1_2_Down,1_3_Down,2_3_Up
ENSG00000099910:KLHL22	3.3001	3.3785	3.067	3.5497	3.6288	3.2342	2.9298	3.269	3.0807	3.0339	2.9523	3.0215	5.0105	0.0304195	884	1	1_2_Down,1_3_Down
ENSG00000140092:FBLN5	1.5361	2.3978	1.7398	2.121	2.3646	2.4515	1.585	1.0496	1.0566	1.6462	1.5311	1.84	6.94691	0.0128461	452	1	0_1_Up,0_2_Down,1_2_Down,1_3_Down,2_3_Up
ENSG00000205669:ACOT6	0.1635	0.3219	0.1763	0.433	0.4436	0.516	0	0.1763	0.0704	0.433	0.275	0.0704	5.90098	0.0200036	623	0.883227	1_2_Down
ENSG00000167196:FBXO22	6.7204	6.6444	6.7471	6.7987	6.7444	6.7334	6.9762	6.9561	7.0877	7.1246	6.9463	6.9634	16.7554	0.000825076	51	1	0_2_Up,0_3_Up
ENSG00000116580:GON4L	3.6473	3.2884	3.4155	3.3391	3.6404	3.4101	3.1144	2.8817	3.0426	3.4263	3.4128	3.1747	5.73308	0.0215791	672	1	0_2_Down,1_2_Down,2_3_Up
ENSG00000104980:TIMM44	5.4313	5.5407	5.2931	5.272	5.3306	5.4356	5.9486	5.7544	5.5354	5.4851	5.85	5.6232	4.31761	0.0435433	1181	1	0_2_Up,1_2_Up,1_3_Up
ENSG00000113790:EHHADH	5.2979	5.3621	5.1276	5.4353	5.3252	5.3878	5.1144	4.8982	4.8283	5.2968	4.8977	5.0665	5.51514	0.0238619	737	1	0_2_Down,1_2_Down,1_3_Down
ENSG00000242110:AMACR	6.0038	5.6862	5.7382	5.6761	5.8738	5.5204	5.4919	5.1518	5.1243	5.2672	5.0152	5.1997	10.2159	0.00412632	182	1	0_2_Down,0_3_Down,1_2_Down,1_3_Down
ENSG00000123689:G0S2	0	0.3219	0.0704	0.1635	0.3103	0.0704	0.3334	0.3334	0.7398	0.7398	0.696	1.2016	8.00232	0.00858818	332	1	0_2_Up,0_3_Up,1_2_Up,1_3_Up,2_3_Up
ENSG00000171827:ZNF570	1.1763	1.5361	1.275	0.7824	1.0976	1.0072	0.6041	0.5059	0.856	0.848	0.433	1.0426	5.4596	0.0244911	749	1	0_1_Down,0_2_Down,0_3_Down,1_2_Down
ENSG00000099251:HSD17B7P2	3.0635	3.8258	3.0339	3.6404	3.319	3.4621	2.266	2.742	2.4673	2.9764	2.8258	2.5993	7.68587	0.0096501	367	1	0_2_Down,0_3_Down,1_2_Down,1_3_Down,2_3_Up
ENSG00000160323:ADAMTS13	1.516	1.7355	1.373	1.2203	1.4906	1.2327	0.9486	1.0072	0.6871	1.0841	1.0909	1.189	10.6311	0.00364592	164	1	0_2_Down,0_3_Down,1_2_Down
ENSG00000287574:AC004938.2	0.546	0.2265	0.7137	0.2141	0.4005	0.4005	0	0.2265	0.0426	0.5361	0.4957	0.585	5.54136	0.0235719	726	1	0_2_Down,2_3_Up
ENSG00000246089:AC016065.1	4.4621	4.2593	4.3937	4.0815	4.1177	4.2645	4.6053	4.5179	4.4692	4.479	4.3799	4.3561	10.1121	0.00425865	187	1	1_2_Up
ENSG00000171566:PLRG1	6.6503	6.5399	6.4535	6.6299	6.4927	6.1609	6.7616	6.8017	6.9105	6.7832	6.9135	6.7594	5.88078	0.0201854	631	1	0_2_Up,0_3_Up,1_2_Up,1_3_Up
ENSG00000101470:TNNC2	2.3248	1.5705	2.272	2.6415	2.342	2.189	1.8758	2.4195	1.9222	1.433	0.84	1.7949	4.13334	0.0481652	1278	1	0_1_Up,0_3_Down,1_2_Down,1_3_Down,2_3_Down
ENSG00000181458:TMEM45A	4.774	4.5509	4.5527	4.6005	4.9189	4.7159	4.5179	4.278	4.2304	4.5342	4.6017	4.3875	4.53889	0.0386977	1067	1	0_2_Down,1_2_Down
ENSG00000052749:RRP12	5.3096	5.2437	5.5531	5.2806	5.1027	5.3466	5.7509	5.5853	6.067	5.5934	5.7257	5.7458	7.56704	0.0100908	380	1	0_2_Up,0_3_Up,1_2_Up,1_3_Up
ENSG00000171204:TMEM126B	5.1787	5.3459	5.4995	5.4715	5.0963	5.0845	5.7315	5.4906	5.5963	5.5138	5.5629	5.5097	4.17868	0.0469736	1252	1	0_2_Up,1_2_Up,1_3_Up
ENSG00000136867:SLC31A2	4.3568	4.4343	4.347	4.5904	4.5753	4.4744	3.9672	4.2327	3.9155	4.3306	3.7495	4.1867	5.51163	0.023901	739	1	0_2_Down,0_3_Down,1_2_Down,1_3_Down
ENSG00000056998:GYG2	4.3743	4.3154	4.101	4.6433	4.3909	4.4718	4.1227	4.2095	4.0063	4.3561	4.0409	4.1465	4.70379	0.035517	1013	1	1_2_Down,1_3_Down
ENSG00000198551:ZNF627	2.5922	2.8053	2.7634	2.9653	3.1538	3.2705	2.319	2.6276	2.3045	2.8836	2.4168	2.7866	7.9314	0.00881295	337	1	0_1_Up,0_2_Down,1_2_Down,1_3_Down,2_3_Up
ENSG00000267534:S1PR2	1.7355	1.7655	1.6182	1.4803	1.7782	1.696	1.4168	1.3618	1.4751	1.4751	1.6415	1.6645	4.30426	0.0438591	1190	1	0_2_Down
ENSG00000184898:RBM43	0.3103	0.1506	0.3334	0.4114	0.546	0.4542	0.0841	0.0976	0.0286	0.2141	0.4222	0.3674	12.0926	0.0024252	124	0.494377	1_2_Down,2_3_Up
ENSG00000232650:LINC01780	1.2449	1.1763	1.4114	1.7049	2.0461	1.3161	0.848	0.9561	0.9107	1.0841	0.6599	1.111	7.32573	0.0110659	405	1	0_1_Up,0_2_Down,0_3_Down,1_2_Down,1_3_Down
ENSG00000105676:ARMC6	5.5951	5.5211	5.4229	5.7404	5.4383	5.3957	5.7592	5.8133	6.0072	5.9196	5.7605	5.7015	5.35613	0.0257194	785	1	0_2_Up,0_3_Up,1_2_Up,1_3_Up
ENSG00000104518:GSDMD	5.8701	5.7772	5.7148	5.6602	5.7578	5.5558	5.6097	5.5564	5.4145	5.5166	5.5432	5.488	7.1825	0.0117004	419	1	0_3_Down
ENSG00000213937:CLDN9	0.696	0.7398	0.696	0.9561	0.5656	0.856	0.3561	0.2265	0.4647	0.7225	0.4005	0.3896	5.27257	0.0267677	808	1	0_2_Down,1_2_Down,1_3_Down
ENSG00000188176:SMTNL2	1.3951	2.5484	2.2957	2.9069	1.9222	3.4019	0.8319	1.4222	1.1243	2.1043	1.157	1.6871	4.50769	0.0393388	1080	1	0_1_Up,0_2_Down,0_3_Down,1_2_Down,1_3_Down,2_3_Up
ENSG00000260025:CRIM1-DT	1.3785	2.0179	1.3277	1.4489	0.9635	0.7485	0	0	0.4114	1.384	0	1.2203	4.69176	0.0357377	1017	1	0_1_Down,0_2_Down,0_3_Down,1_2_Down,2_3_Up
ENSG00000284642:AL139424.2	0.433	0.263	0.5656	0.3219	0.5361	0.4436	0.1243	0.1763	0.4005	0.585	0.5361	0.6599	4.33873	0.0430495	1162	1	2_3_Up
ENSG00000107736:CDH23	0.275	0.433	0.275	0	0	0.0144	0	0	0	0.0704	0.2016	0.0286	17.0819	0.000772633	47	0.191108	0_1_Down,0_2_Down
ENSG00000145782:ATG12	6.0061	5.8989	5.8873	5.756	5.8344	5.7266	6.0418	6.0121	6.2149	5.9825	6.0201	6.0982	10.1843	0.00416602	184	1	1_2_Up
ENSG00000161048:NAPEPLD	2.4751	2.8094	2.516	2.568	2.757	2.757	2.0426	2.2957	2.3334	2.8777	2.5286	2.4303	4.21672	0.046002	1231	1	0_2_Down,1_2_Down,2_3_Up
ENSG00000107443:CCNJ	3.6415	3.857	3.8248	4.111	4.0435	3.8836	4.0575	4.0531	4.441	4.1811	4.3512	4.0312	4.44713	0.0406214	1107	1	0_2_Up,0_3_Up
ENSG00000105793:GTPBP10	4.8738	4.8058	4.8875	4.7098	4.8099	4.5441	5.0496	4.9814	5.4195	5.0887	5.1894	5.1227	7.73908	0.00946052	359	1	0_2_Up,0_3_Up,1_2_Up,1_3_Up
ENSG00000164379:FOXQ1	6.2137	6.0626	5.7913	5.9736	6.1348	5.7913	6.5696	6.749	7.097	6.4012	6.9659	6.4911	8.92522	0.00622418	258	1	0_2_Up,0_3_Up,1_2_Up,1_3_Up
ENSG00000275601:AC011330.2	0.4854	0.5361	0.4542	0.4957	0.275	0.2388	0.3103	0	0.1243	0.4751	0.6229	0.3334	4.69507	0.0356768	1016	0.954984	0_2_Down,2_3_Up
ENSG00000237765:FAM200B	5.4979	5.7766	5.6447	5.4607	5.4786	5.4269	5.1615	5.2787	5.2137	5.4373	5.3754	5.6162	9.23532	0.00561693	238	1	0_2_Down
ENSG00000120699:EXOSC8	6.387	6.4571	6.6414	6.7116	6.5746	6.4104	6.8581	6.8897	6.9921	6.8626	6.9742	6.643	6.63272	0.0146008	496	1	0_2_Up,0_3_Up,1_2_Up
ENSG00000188825:LINC00910	1.7908	2.2141	1.8914	1.6599	1.4005	1.696	1.8319	2.0738	2.1473	1.9782	2.189	2.3045	5.53736	0.0236157	728	1	0_1_Down,1_2_Up,1_3_Up
ENSG00000128602:SMO	3.0618	3.3147	2.8074	3.1763	3.2839	3.2705	2.7991	2.8298	2.7929	2.8237	3.1587	2.98	4.06815	0.049945	1310	1	1_2_Down
ENSG00000279500:AC108704.2	0.275	0.5945	0.1635	0.4542	0.6229	0.4647	0.1635	0.1506	0.0976	0.1375	0.2987	0.1243	4.99543	0.0306479	890	0.339548	1_2_Down,1_3_Down
ENSG00000165527:ARF6	5.877	5.7631	5.588	5.756	5.8357	5.532	6.0394	5.9991	6.098	5.8001	6.0868	5.9153	4.43267	0.0409352	1114	1	0_2_Up,1_2_Up
ENSG00000142089:IFITM3	9.5137	9.3682	9.5149	9.1843	9.1305	9.2015	9.5985	10.0439	9.5308	9.3637	9.5723	9.3984	6.19263	0.0175928	557	1	0_1_Down,1_2_Up,1_3_Up,2_3_Down
ENSG00000011260:UTP18	6.6365	6.6887	6.7438	6.705	6.6618	6.6063	6.988	7.0508	7.0119	6.9222	7.0241	6.7706	15.8217	0.00100165	61	1	0_2_Up,1_2_Up
ENSG00000161011:SQSTM1	9.6713	9.3957	9.3946	9.0676	9.1017	9.5282	9.6638	9.7681	9.8657	9.1079	9.3668	9.449	5.06539	0.0296058	872	1	0_2_Up,1_2_Up,2_3_Down
ENSG00000187796:CARD9	3.8339	3.5814	3.9699	3.2311	3.5046	3.6323	4.4423	4.0206	4.5008	3.6194	4.3462	3.9155	5.48378	0.0242147	745	1	0_1_Down,0_2_Up,1_2_Up,1_3_Up,2_3_Down
ENSG00000206140:TMEM191C	0.9635	1.6323	1.8115	1.373	1.7398	1.6415	0.4005	0.433	0.7908	1.1635	1.7312	1.3674	7.56657	0.0100926	381	1	0_2_Down,1_2_Down,2_3_Up
ENSG00000160193:WDR4	4.6508	4.7186	4.9639	4.7219	4.6576	4.7393	5.0596	4.9891	5.2839	5.1461	5.1152	4.9891	8.66182	0.00680555	273	1	0_2_Up,0_3_Up,1_2_Up,1_3_Up
ENSG00000256053:COA8	5.9243	5.5426	5.6241	5.1144	5.3161	5.2246	5.575	5.805	5.7021	5.1711	5.5326	5.6508	4.97689	0.0309316	896	1	0_1_Down,1_2_Up
ENSG00000235098:ANKRD65	5.3544	5.3519	5.1383	5.6935	5.3252	5.5385	4.9364	4.904	4.2071	5.2559	4.5454	4.85	4.95787	0.0312262	900	1	0_2_Down,0_3_Down,1_2_Down,1_3_Down
ENSG00000122971:ACADS	6.3567	6.1679	5.8812	6.2718	6.2778	6.0603	5.9875	5.9286	5.4986	5.8248	5.6611	5.6029	4.67165	0.0361106	1027	1	0_2_Down,0_3_Down,1_2_Down,1_3_Down
ENSG00000163811:WDR43	6.4259	6.1918	6.5629	6.4702	6.2802	6.5887	6.7897	6.7745	7.198	6.9398	6.8144	6.8776	7.65869	0.00974873	370	1	0_2_Up,0_3_Up,1_2_Up,1_3_Up
ENSG00000160683:CXCR5	0.7824	0.4647	0.669	0.696	0.7398	0.8074	0.251	0	0.4647	0.4005	0	0.5059	4.83842	0.0331581	940	0.828733	0_2_Down,0_3_Down,1_2_Down,1_3_Down
ENSG00000108406:DHX40	4.6159	4.6094	4.3875	4.4673	4.7366	4.4809	4.1851	4.0321	4.2802	4.4209	4.3674	4.4363	6.93343	0.0129158	454	1	0_2_Down,1_2_Down
ENSG00000132382:MYBBP1A	6.0195	6.1359	6.2553	6.2908	5.9686	6.157	6.624	6.4351	6.5064	6.589	6.6463	6.3402	7.8609	0.00904373	346	1	0_2_Up,0_3_Up,1_2_Up,1_3_Up
ENSG00000163406:SLC15A2	0.3219	0.3103	0.3219	0.1763	0.0426	0.2869	0.0566	0.0426	0.0976	0.6323	0.275	0.275	4.47421	0.0400415	1088	1	2_3_Up
ENSG00000156831:NSMCE2	4.9064	4.963	5.0583	4.6781	4.9458	4.7495	5.0887	5.1148	5.1859	4.934	4.8807	5.0193	7.11216	0.0120286	430	1	1_2_Up
ENSG00000142949:PTPRF	4.862	4.9093	4.9303	4.9255	5.2215	5.2141	4.5644	4.7388	4.5304	5.0121	4.6017	4.9411	5.79786	0.0209536	650	1	0_2_Down,1_2_Down,1_3_Down
ENSG00000204581:ACOXL-AS1	0.2016	0.2869	0.275	0	0.2141	0.1243	0.1506	0.1506	0.0286	0.4751	0.8718	1.0566	12.0776	0.00243488	125	0.954984	0_3_Up,1_3_Up,2_3_Up
ENSG00000198346:ZNF813	2.2987	2.342	2.4647	2.5236	2.4673	2.5922	2	2.0942	1.9449	2.516	2.0976	2.0426	6.86142	0.0132962	463	1	0_2_Down,1_2_Down,1_3_Down
ENSG00000104907:TRMT1	6.1064	6.2897	6.1062	5.9711	6.0097	5.9411	6.5987	6.3375	6.4506	6.0652	6.4594	6.2917	7.26159	0.0113446	409	1	0_2_Up,1_2_Up,1_3_Up
ENSG00000087263:OGFOD1	7.5504	7.5169	7.5952	7.3103	7.4826	7.2564	7.7507	7.6931	8.1409	7.4683	7.8756	7.762	4.78517	0.0340671	967	1	0_2_Up,1_2_Up,1_3_Up
ENSG00000105778:AVL9	5.2441	5.0609	5.1189	5.1938	5.5049	5.1342	5.3533	5.3356	5.3034	4.9307	5.0005	5.087	4.61855	0.0371188	1042	1	1_3_Down,2_3_Down
ENSG00000170515:PA2G4	7.7841	7.6998	8.0463	7.9411	7.7641	7.8825	8.1763	8.2466	8.4706	8.299	8.2733	8.0722	8.33386	0.00762746	302	1	0_2_Up,0_3_Up,1_2_Up,1_3_Up
ENSG00000169105:CHST14	2.5656	2.4141	2.6893	2.6439	2.6159	3.025	2.1538	2.3868	2.5084	2.1309	2.254	2.3646	5.28563	0.0266004	802	1	0_3_Down,1_2_Down,1_3_Down
ENSG00000203497:PDCD4-AS1	3.0858	3.319	3.4263	2.991	3.9222	3.5583	2.4983	2.8197	2.6508	2.3785	2.4542	2.8053	7.81588	0.00919505	351	1	0_2_Down,0_3_Down,1_2_Down,1_3_Down
ENSG00000103710:RASL12	0.2141	0.251	0.3219	0.4114	0.3785	0.5753	0.0841	0.0841	0.2016	0.189	0.0426	0.3896	4.85409	0.0328963	934	0.445278	1_2_Down
ENSG00000102879:CORO1A	2.3618	2.2418	2.1077	1.8319	2.0841	1.6508	2.4725	2.5874	2.111	2.2928	2.111	2.1922	4.57134	0.0380447	1054	1	0_1_Down,1_2_Up,1_3_Up
ENSG00000235954:TTC28-AS1	3.1747	3.1795	3.1843	3.4995	3.5173	3.1326	3.546	3.5814	3.5862	3.7527	3.5546	3.4738	6.54439	0.0151471	503	1	0_2_Up,0_3_Up
ENSG00000105619:TFPT	3.2327	3.0321	3.4033	3.7485	3.6299	3.5236	3.5619	3.7323	3.7257	3.6392	3.6076	3.6882	9.51047	0.00513891	218	1	0_1_Up,0_2_Up,0_3_Up
ENSG00000247498:GPRC5D-AS1	3.841	3.9991	3.7814	3.466	4.0018	3.5521	3.332	3.5072	3.2434	3.9088	3.8146	3.7452	5.31884	0.0261807	793	1	0_2_Down,1_2_Down,2_3_Up
ENSG00000134470:IL15RA	1.6182	1.7824	1.5993	1.5993	1.757	1.4751	2.0286	1.7093	1.6462	1.9964	2.257	2	5.68216	0.0220872	686	1	0_3_Up,1_3_Up,2_3_Up
ENSG00000100219:XBP1	9.4421	9.5187	9.3004	9.522	9.3714	9.22	9.807	9.8335	9.6939	9.4788	9.6965	9.4688	6.94271	0.0128678	453	1	0_2_Up,1_2_Up
ENSG00000125977:EIF2S2	6.5486	6.5124	6.463	6.0832	6.3834	6.4058	6.7537	6.7646	6.7215	6.387	6.8063	6.6575	5.58735	0.0230736	706	1	1_2_Up,1_3_Up
ENSG00000243083:LINC00870	1.1506	1.6508	1.0215	1.1827	1.5361	1.2203	0.926	0.433	0.6871	0.6415	0.6323	0.8156	6.66981	0.0143787	490	1	0_2_Down,0_3_Down,1_2_Down,1_3_Down
ENSG00000228393:LINC01004	0.7225	0.6871	0.6135	0.8875	0.9184	0.8639	0.1375	0.251	0.4647	0.2265	0.6229	0.2016	11.0603	0.00322054	151	0.517779	0_2_Down,0_3_Down,1_2_Down,1_3_Down
ENSG00000166159:LRTM2	0	0.0566	0.0286	0.1243	0.585	0.3448	0	0	0.0144	0.0566	0.0841	0.3103	4.10985	0.0487974	1290	0.157399	0_1_Up,1_2_Down
ENSG00000128191:DGCR8	2.9891	2.7004	2.6088	3.0036	2.969	2.7225	3.1651	3.3561	3.067	2.9126	2.9222	2.7247	4.31551	0.0435929	1183	1	0_2_Up,1_2_Up,2_3_Down
ENSG00000051523:CYBA	9.3326	9.1216	9.2773	9.3144	9.2868	9.3758	8.9951	9.0482	9.0288	9.3276	9.1054	9.1656	6.95862	0.0127859	450	1	1_2_Down
ENSG00000073803:MAP3K13	5.3063	5.6168	5.3523	5.6488	5.4509	5.8427	4.9905	4.9575	5.3413	5.2188	5.5245	5.3237	4.5519	0.0384342	1064	1	0_2_Down,1_2_Down,1_3_Down
ENSG00000109854:HTATIP2	0.1243	0.3896	0.0704	0.7655	0.3103	0.275	0.2141	0.4542	0	0.9855	0.6415	0.84	5.44287	0.0246847	756	1	0_3_Up,1_3_Up,2_3_Up
ENSG00000273066:AL355987.4	1.5705	1.6415	1.5753	1.6599	1.6871	1.7355	1.5705	1.3448	1.2449	1.541	1.6041	1.5211	6.02383	0.0189409	596	1	1_2_Down
ENSG00000107223:EDF1	8.9955	8.8726	8.9213	8.7559	8.6571	8.624	9.1869	8.9732	9.2904	8.8544	9.1578	8.9934	8.04697	0.00845035	326	1	1_2_Up,1_3_Up
ENSG00000229431:AL139289.1	0.3896	0.433	0.516	0	0.2141	0.0976	0.4436	0.6041	0.189	0.2016	0.189	0.263	5.18545	0.0279179	829	0.470044	0_1_Down,1_2_Up
ENSG00000108561:C1QBP	9.2307	9.0552	9.46	9.4232	9.0406	9.3372	9.5385	9.5606	9.6618	9.6926	9.4987	9.5329	4.33404	0.0431586	1166	1	0_2_Up,0_3_Up,1_2_Up,1_3_Up
ENSG00000186300:ZNF555	1.84	2.257	2.257	2.6088	2.757	1.9222	1.6369	1.3103	1.4005	2.6893	2.3785	1.8836	5.13504	0.0286116	844	1	0_1_Up,0_2_Down,1_2_Down,2_3_Up
ENSG00000183431:SF3A3	6.8514	6.8258	6.7072	6.8747	6.8381	6.5029	7.0545	7.1318	7.2032	7.0692	7.1478	6.8733	5.70397	0.0218677	681	1	0_2_Up,1_2_Up,1_3_Up
ENSG00000158555:GDPD5	6.1817	6.4694	6.0847	6.105	6.3747	6.6669	5.5373	5.1651	5.2149	5.5573	5.7428	6.0993	12.0565	0.00244856	126	1	0_2_Down,0_3_Down,1_2_Down,1_3_Down,2_3_Up
ENSG00000236682:MAP3K2-DT	3.9773	4.3847	4.4216	3.9635	4.2772	4.0652	3.5348	3.7344	3.7247	3.4983	3.7301	3.8728	7.78614	0.00929671	356	1	0_2_Down,0_3_Down,1_2_Down,1_3_Down
ENSG00000132623:ANKEF1	3.4515	3.2555	3.3882	3.2824	3.384	3.2943	3.7474	3.5033	3.5957	3.3277	3.6194	3.5336	4.20242	0.0463642	1238	1	1_2_Up
ENSG00000258096:AC025031.2	0.6871	0.546	0.6415	0.5059	0.2869	0.1243	0.5753	0.7655	0.2388	0	0	0.2265	5.52325	0.0237717	735	0	0_1_Down,0_3_Down,2_3_Down
ENSG00000134440:NARS	7.6897	7.7552	7.9599	7.3793	7.5272	7.6933	8.1976	7.839	8.0603	7.7501	8.0366	8.0637	5.36738	0.0255821	781	1	0_1_Down,1_2_Up,1_3_Up
ENSG00000278828:HIST1H3H	4.8053	4.8314	4.7252	4.7296	5.0126	5.2555	4.4893	3.7708	4.2319	4.3597	4.3255	4.5583	7.58943	0.0100059	378	1	0_2_Down,0_3_Down,1_2_Down,1_3_Down
ENSG00000108479:GALK1	7.6903	7.6139	7.1509	7.6836	7.7603	7.576	7.1423	7.1272	6.508	7.135	7.0257	6.7735	6.36721	0.016322	530	1	0_2_Down,0_3_Down,1_2_Down,1_3_Down
ENSG00000130881:LRP3	4.1643	4.3334	4.3743	4.5348	4.4588	4.7655	4.4621	4.6999	4.5211	4.4046	4.3957	4.4005	4.38749	0.0419357	1137	1	0_1_Up,0_2_Up
ENSG00000150687:PRSS23	0.516	0.5261	0.5753	0.4751	0.4542	0.3674	0.6415	0.5059	0.3785	1.1506	1.0704	0.8953	23.7432	0.000245246	18	1	0_3_Up,1_3_Up,2_3_Up
ENSG00000272360:AC116036.2	0.848	0.9709	0.6415	2.1243	1.8836	1.0356	0	0	0.5945	0.4854	1.0772	0.7485	8.00548	0.00857833	331	0.973336	0_1_Up,0_2_Down,1_2_Down,1_3_Down,2_3_Up
ENSG00000112972:HMGCS1	7.7068	7.5086	7.1366	7.7972	7.8955	7.7936	6.8253	6.8964	6.7293	7.8186	7.3358	6.7378	5.43434	0.0247841	760	1	0_1_Up,0_2_Down,1_2_Down,1_3_Down,2_3_Up
ENSG00000144063:MALL	0.1243	0.1243	0.0144	0	0	0.0566	0.0426	0.0426	0.0286	0.3103	0.546	0.3785	20.4519	0.000415035	29	0.671606	0_3_Up,1_3_Up,2_3_Up
ENSG00000262967:AC005921.2	2.2265	0.5753	2.6041	0	0	0	0	0	0	0	0	0.546	7.26897	0.0113121	408	0	0_1_Down,0_2_Down,0_3_Down
ENSG00000143162:CREG1	6.0535	6.0405	5.8647	6.0959	6.1577	6.0568	5.7832	5.7309	5.6256	5.8397	5.7981	5.7471	16.993	0.000786495	48	1	0_2_Down,1_2_Down,1_3_Down
ENSG00000059573:ALDH18A1	8.4597	8.4566	8.4374	8.7461	8.6016	8.6613	8.1416	8.3177	7.8281	8.3834	8.0174	8.3484	6.90759	0.0130507	458	1	0_2_Down,1_2_Down,1_3_Down
ENSG00000197959:DNM3	0.2016	0.2141	0.1635	0.275	0.5361	0.3674	0.189	0.0976	0.0976	0.1375	0.1506	0.111	8.65559	0.00682008	276	0.339548	1_2_Down
ENSG00000135452:TSPAN31	5.0339	5.0963	5.0904	5.1687	5.306	5.3291	4.7247	4.6599	4.7447	4.6531	4.9074	4.995	17.1555	0.000761393	46	1	0_2_Down,1_2_Down,1_3_Down
ENSG00000172007:RAB33B	2.6392	2.86	2.6871	2.5261	2.5945	2.3505	2.9392	2.9336	3.0036	2.7203	3.2234	3.1906	6.7572	0.0138719	475	1	0_3_Up,1_2_Up,1_3_Up
ENSG00000256712:AC134349.1	0	0	0.4005	0	0	0	0	0	0	1.2327	1.546	0.3561	7.02997	0.0124268	442	1	0_3_Up,1_3_Up,2_3_Up
ENSG00000064102:INTS13	5.0246	4.9819	4.8689	4.9026	4.8674	4.6966	5.1558	5.3736	5.3009	5.0738	5.1981	4.9378	9.25781	0.00557583	236	1	0_2_Up,1_2_Up
ENSG00000011114:BTBD7	2.7115	2.6826	2.848	2.943	3.111	2.9392	2.9165	2.844	2.926	3.9653	3.7761	2.9523	4.94872	0.0313691	905	1	0_3_Up,1_3_Up,2_3_Up
ENSG00000178252:WDR6	6.8222	6.5829	6.4866	6.5371	6.6892	6.5125	6.2564	6.1512	6.0103	6.3605	6.1721	6.3672	9.78626	0.00470967	202	1	0_2_Down,0_3_Down,1_2_Down,1_3_Down
ENSG00000027697:IFNGR1	6.681	6.7439	6.7584	6.4557	6.6834	6.685	6.9268	6.9332	7.0688	6.6925	7.0161	7.0272	5.54686	0.0235116	724	1	1_2_Up,1_3_Up
ENSG00000261701:HPR	5.6462	5.8412	6.3935	6.1873	5.7594	6.3539	5.2802	5.2653	5.3277	5.5573	5.2498	5.7038	5.79085	0.0210201	652	1	0_2_Down,0_3_Down,1_2_Down,1_3_Down
ENSG00000108622:ICAM2	4.204	4.1953	3.7549	4.2234	4.4189	3.8963	3.4957	3.3448	3.3248	3.5472	3.7148	3.5223	10.7799	0.00349087	158	1	0_2_Down,0_3_Down,1_2_Down,1_3_Down
ENSG00000268006:PTOV1-AS1	0.7049	0.84	0.5361	0.8074	0.8156	0.7824	0.3103	0.6323	0.3219	0.546	0.275	0.4436	5.94231	0.019638	616	1	0_2_Down,0_3_Down,1_2_Down,1_3_Down
ENSG00000037042:TUBG2	5.375	5.503	4.9928	5.0592	5.235	5.04	5.133	4.9146	4.6843	4.7655	4.7109	4.8227	4.65567	0.0364104	1033	1	0_2_Down,0_3_Down,1_3_Down
ENSG00000113719:ERGIC1	6.0152	5.6144	5.9844	5.8045	5.9465	6.0173	5.6687	5.394	5.4552	5.9773	5.7663	5.7167	4.15725	0.0475321	1262	1	0_2_Down,1_2_Down,2_3_Up
ENSG00000047346:FAM214A	2.6323	3.1144	2.6276	2.272	2.4383	2.111	2.5033	2.1922	2.2265	1.9184	2.3505	2.3785	4.2191	0.045942	1228	1	0_1_Down,0_2_Down,0_3_Down
ENSG00000100029:PES1	6.6447	6.5441	6.6073	6.6187	6.3906	6.561	6.9338	6.9129	7.0708	6.767	6.8101	6.7199	18.2923	0.000611169	37	1	0_2_Up,1_2_Up
ENSG00000117318:ID3	4.851	5.3889	4.9241	5.4289	5.8475	5.06	6.2952	7.0561	6.6048	7.0488	7.4845	6.052	10.2325	0.00410567	180	1	0_1_Up,0_2_Up,0_3_Up,1_2_Up,1_3_Up
ENSG00000183773:AIFM3	4.4276	4.3219	4.2898	4.3262	4.5868	4.439	4.3951	3.9495	3.5423	3.8359	3.7845	4.0479	4.13953	0.0480003	1276	1	0_2_Down,0_3_Down,1_2_Down,1_3_Down
ENSG00000078401:EDN1	0.7824	0.903	0.9107	0.585	0.8319	0.6781	0.3674	0.5361	0.6871	1.0215	0.7991	0.9709	6.45978	0.0156945	515	1	0_2_Down,2_3_Up
ENSG00000167315:ACAA2	7.8186	7.7391	7.5761	8.1542	7.9524	7.7929	7.5718	7.5406	7.2567	7.8258	7.4899	7.4941	4.81589	0.0335389	953	1	1_2_Down,1_3_Down
ENSG00000231903:AC079354.2	2.4515	1.5705	1.275	0	0	0	1.7137	1.5993	1.4803	0	1.2928	0	9.54934	0.00507554	216	0	0_1_Down,0_3_Down,1_2_Up,1_3_Up,2_3_Down
ENSG00000173928:SWSAP1	3.3349	3.3771	3.2157	3.6182	3.3785	3.4155	2.9873	3.2032	3.1342	3.433	3.1177	3.2048	4.32732	0.0433154	1170	1	1_2_Down
ENSG00000185236:RAB11B	6.2286	6.1524	6.1418	6.0704	6.3526	6.076	5.8367	5.7134	5.8972	5.5426	5.9093	5.9262	6.39309	0.0161435	527	1	0_2_Down,0_3_Down,1_2_Down,1_3_Down
ENSG00000181019:NQO1	10.6265	10.4412	10.7659	10.2747	10.513	10.6699	10.9428	10.7564	10.9472	10.7052	10.8536	10.7696	4.41558	0.04131	1127	1	0_2_Up,1_2_Up,1_3_Up
ENSG00000101665:SMAD7	3.7442	3.4046	3.8807	3.4673	3.8649	3.5886	4.6938	4.5795	4.7021	4.2242	4.4764	4.5999	22.765	0.000284731	21	1	0_2_Up,0_3_Up,1_2_Up,1_3_Up
ENSG00000179348:GATA2	3.2913	3.0161	3.332	3.6713	2.8934	3.7729	4.079	4.5008	4.0505	4.157	3.8943	3.8074	6.99573	0.0125976	447	1	0_2_Up,0_3_Up,1_2_Up,1_3_Up
ENSG00000285441:SOD2	0.6508	0.585	0.546	0.9855	1.281	0.926	0.585	0.7225	0.516	0.8639	0.4114	0.5753	6.14928	0.0179273	566	1	0_1_Up,1_2_Down,1_3_Down
ENSG00000249846:LINC02021	0.757	0.7485	0.774	0.7225	0.757	0.5261	0.4436	0.4222	0.2869	0.585	0.4436	0.4542	11.7936	0.00262751	130	1	0_2_Down,0_3_Down,1_2_Down
ENSG00000105649:RAB3A	0.6871	0.9486	1.1827	1.1635	1.0072	1.2203	0.8875	0.6781	0.516	0.7908	0.4751	0.4542	5.18418	0.0279351	830	1	0_3_Down,1_2_Down,1_3_Down
ENSG00000087274:ADD1	6.0734	6.1859	5.9215	6.2038	6.3563	6.1227	5.8625	5.9383	5.6171	6.0323	5.8422	5.9984	5.37272	0.0255173	777	1	1_2_Down,1_3_Down
ENSG00000006744:ELAC2	6.0624	5.897	6.1709	6.2963	6.1313	6.1878	6.3243	6.3501	6.4565	6.4573	6.3598	6.2415	6.68468	0.0142909	486	1	0_2_Up,0_3_Up
ENSG00000198721:ECI2	8.268	8.3572	8.0756	8.333	8.3336	8.1723	8.0124	7.9423	7.6459	8.0603	7.8968	7.7899	6.33171	0.0165709	533	1	0_2_Down,0_3_Down,1_2_Down,1_3_Down
ENSG00000188175:HEPACAM2	0	0.0704	0.1635	0.0566	0.0566	0.0286	0	0	0	0.4957	0.0976	0.5059	5.36807	0.0255738	780	0.990804	0_3_Up,1_3_Up,2_3_Up
ENSG00000182512:GLRX5	8.2569	8.2815	8.1577	8.1427	8.1847	8.3348	8.0659	7.9118	7.7307	8.0493	8.0443	8.0873	6.70493	0.0141723	483	1	0_2_Down,1_2_Down
ENSG00000166128:RAB8B	3.3291	3.1144	3.0841	3.497	3.3702	3.3103	2.6938	2.6668	3.1731	3.7148	3.2494	3.3234	5.06576	0.0296003	871	1	0_2_Down,1_2_Down,2_3_Up
ENSG00000127585:FBXL16	1	1.4542	1.263	0.9635	1.0976	1	0.8074	0.8074	1.0286	1.275	1.2388	1.157	4.61294	0.0372273	1045	1	0_2_Down,2_3_Up
ENSG00000278690:AC244100.4	0	0	0.3896	0	0.8237	0	1.516	1.8237	0.6323	0.7312	0	0.6323	4.21485	0.0460493	1232	1	0_2_Up,0_3_Up,1_2_Up,2_3_Down
ENSG00000144468:RHBDD1	3.7677	3.5084	3.6124	3.0583	3.1342	2.9819	3.7772	3.4529	3.4803	3.1177	3.211	3.6194	6.5004	0.0154287	507	1	0_1_Down,0_3_Down,1_2_Up
ENSG00000272391:POM121C	4.1538	4.4854	4.1985	4.5741	4.3455	4.8027	3.8339	3.852	3.9355	4.5583	4.0081	4.4383	5.92434	0.019796	620	1	0_1_Up,0_2_Down,1_2_Down,2_3_Up
ENSG00000205268:PDE7A	2.7634	2.7929	2.9241	3.1811	3.2705	3.0303	3.3702	3.2957	3.2765	3.2765	3.2615	3.2555	23.447	0.000256438	20	1	0_1_Up,0_2_Up,0_3_Up
ENSG00000244926:ALKBH3-AS1	0	0.3219	0.2016	0	0	0.263	0.1763	0	0.2016	0.4005	0.4854	0.5656	5.73287	0.0215811	673	0.828733	0_3_Up,1_3_Up,2_3_Up
ENSG00000229368:AC090587.2	0	0	0.3448	0	0	0.3334	0	0	0.1763	0.6508	0.6135	0.3219	4.79099	0.0339662	963	1	0_3_Up,1_3_Up,2_3_Up
ENSG00000143643:TTC13	3.5546	3.497	3.4141	3.8669	3.9709	3.8053	3.943	3.8032	4.0117	3.9809	3.6814	3.8125	10.1741	0.00417903	185	1	0_1_Up,0_2_Up,0_3_Up
ENSG00000119522:DENND1A	4.6605	4.7027	4.7745	4.295	4.3147	4.5367	4.9184	4.7511	4.4957	4.1882	4.4296	4.5765	4.07723	0.0496922	1305	1	0_1_Down,0_3_Down,1_2_Up,2_3_Down
ENSG00000107882:SUFU	3.0072	3.1326	3.0976	3.0531	3.1326	3.1194	2.7377	2.774	2.903	3.0233	2.9146	3.1587	7.80576	0.0092295	354	1	0_2_Down,1_2_Down
ENSG00000280634:THRIL	2.1408	2.1922	2.4005	2.3248	2.5033	2.3103	2.943	2.5729	2.85	2.4983	2.6531	2.3161	6.70173	0.014191	484	1	0_2_Up,1_2_Up,2_3_Down
ENSG00000076650:GPATCH1	3.6656	3.5898	3.266	3.4222	3.6427	3.4515	3.7431	3.5741	3.5945	3.8649	3.742	3.9607	4.08552	0.0494629	1299	1	0_3_Up,1_3_Up
ENSG00000164976:MYORG	6.2038	6.3327	6.0358	6.0968	6.4448	6.2806	5.8417	5.706	5.489	5.8019	5.9688	5.9179	9.84188	0.0046286	200	1	0_2_Down,0_3_Down,1_2_Down,1_3_Down
ENSG00000214309:MBLAC1	1.903	1.9184	2.1342	2.7159	2.2418	2.254	1.9598	1.9819	1.7225	2.0704	2.0772	2.1859	5.25278	0.0270237	812	1	0_1_Up,1_2_Down,1_3_Down
ENSG00000226332:AL354836.1	1.3618	1.8319	1.4699	0.9184	0.6415	1.3674	0.4957	0.9928	1.0566	0.5945	0.3896	0.9782	4.76184	0.034475	978	1	0_1_Down,0_2_Down,0_3_Down,1_3_Down
ENSG00000179115:FARSA	7.5447	7.5526	7.5753	7.5945	7.5409	7.3695	7.8191	7.8687	7.7768	7.7241	7.7574	7.4828	6.10475	0.0182792	575	1	0_2_Up,1_2_Up
ENSG00000090534:THPO	4.3334	4.3951	4.1546	4.2211	4.1538	4.1001	4.4841	4.5957	4.5198	4.1127	4.5179	4.3277	4.53203	0.0388376	1073	1	1_2_Up
ENSG00000058600:POLR3E	7.0219	6.9501	6.9152	6.6337	6.796	6.8471	7.1098	7.0569	7.0418	6.9319	7.1664	7.1424	8.00555	0.00857812	330	1	1_2_Up,1_3_Up
ENSG00000156110:ADK	6.6619	6.6026	6.5292	6.7827	6.5942	6.5087	6.7386	6.9547	6.9378	6.9032	6.8608	6.7961	6.20345	0.0175106	555	1	0_2_Up
ENSG00000221874:ZNF816-ZNF321P	0	0	0.275	0	0.3561	0.3561	0.6781	0.6599	0.516	0	0	0.189	8.96507	0.0061417	256	0	0_2_Up,1_2_Up,2_3_Down
ENSG00000115844:DLX2	1.0215	0.4436	0.3561	0.2869	0.4542	0.4854	1.0704	0.8718	1.281	0.9184	1.3334	0.7312	4.30088	0.0439396	1192	1	0_2_Up,0_3_Up,1_2_Up,1_3_Up
ENSG00000072310:SREBF1	5.4135	5.4944	4.9773	4.8924	5.228	4.8339	5.8885	5.7511	5.5531	4.95	5.5552	5.098	4.70667	0.0354643	1011	1	0_1_Down,0_2_Up,1_2_Up,2_3_Down
ENSG00000268530:AC008403.2	0	0	0.0704	0.0426	0	0.0841	0	0	0	0.433	0.2388	0.3448	23.6879	0.000247289	19	0.883227	0_3_Up,1_3_Up,2_3_Up
ENSG00000227782:AC002553.1	0.1763	0.3674	0.5753	0.4854	0.5059	0.2388	0.2016	0	0.0841	0	0.1635	0.0841	4.68454	0.0358711	1020	0	0_2_Down,0_3_Down,1_2_Down,1_3_Down
ENSG00000126602:TRAP1	8.1114	8.0361	8.241	8.048	7.9589	8.1675	8.4149	8.2588	8.4537	8.2329	8.3694	8.3106	7.10093	0.0120821	432	1	1_2_Up
ENSG00000102554:KLF5	2.2203	2.1309	1.4751	1.7049	2.0566	1.9598	2.6253	2.6017	2.7634	2.4515	2.9203	2.8176	8.97402	0.00612337	254	1	0_2_Up,0_3_Up,1_2_Up,1_3_Up
ENSG00000157303:SUSD3	2.3161	2.7159	2.5534	2.9146	2.905	3.2854	2.0108	1.9336	1.8115	1.9745	1.9336	2.4568	15.999	0.000964741	59	1	0_1_Up,0_2_Down,0_3_Down,1_2_Down,1_3_Down
ENSG00000261535:AC005086.2	0.3334	0.669	0.4542	0.189	0.3561	0.2388	0	0.2016	0.0841	0.3334	0.4436	0.2265	5.41439	0.0250186	766	0.712284	0_2_Down
ENSG00000159224:GIP	0.4005	0.4436	0.2016	0	0	0	0.251	0.6229	0.516	0.2141	0.189	0.0976	8.72442	0.00666144	270	0.494377	0_1_Down,1_2_Up,2_3_Down
ENSG00000184117:NIPSNAP1	7.5843	7.4844	7.0893	7.6226	7.5607	7.4972	7.0636	7.0185	6.6048	7.3762	6.9054	6.8277	5.02799	0.0301572	879	1	0_2_Down,0_3_Down,1_2_Down,1_3_Down
ENSG00000115363:EVA1A	6.6204	6.6368	6.8274	6.5267	6.6394	6.5969	6.8225	7.0542	7.1237	6.6088	6.9906	6.9871	4.43769	0.040826	1112	1	0_2_Up,1_2_Up,1_3_Up
ENSG00000103599:IQCH	0.275	0.2141	0.2388	0.3334	0.263	0.1763	0.1763	0.4542	0.3674	0.0704	0.0841	0.0144	5.76662	0.0212524	659	0.191108	2_3_Down
ENSG00000272323:AC026801.2	1.1375	1.275	0.8237	0.9635	1.0841	0.7225	0.6041	0.696	0.6323	0.774	0.7991	0.8074	4.57634	0.0379452	1053	1	0_2_Down,0_3_Down,1_2_Down
ENSG00000245281:AC124242.1	1.111	1.0144	1.3103	1.2449	1.1635	1.3896	1.511	1.3045	1.3448	0.6415	0.9336	0.774	11.7889	0.00263085	132	1	0_3_Down,1_3_Down,2_3_Down
ENSG00000166819:PLIN1	0.4854	0.5753	0.263	1.2388	0.757	0.6508	0.3219	0.1506	0.263	0.7312	0.2388	0.3561	4.40526	0.0415384	1129	1	0_1_Up,1_2_Down,1_3_Down
ENSG00000196586:MYO6	4.5583	4.6223	4.2456	4.3937	4.706	4.3455	4.1715	4.1309	3.9231	4.2787	4.3313	4.2001	4.45819	0.0403833	1098	1	0_2_Down,1_2_Down
ENSG00000237126:AC073254.1	1.2869	0.9635	1.3219	2.0635	1.926	1.6088	1.8156	1.5008	1.3618	1.2141	1.144	1.3785	7.23987	0.0114409	412	1	0_1_Up,0_2_Up,1_2_Down,1_3_Down,2_3_Down
ENSG00000249839:AC011330.1	0.585	1.1699	0.4005	1.2449	1.3674	1.1243	0.6323	0	0.6229	0.7398	1.2928	1.1043	4.1203	0.0485147	1288	1	0_1_Up,0_2_Down,0_3_Up,1_2_Down,2_3_Up
ENSG00000273265:CNNM3-DT	1.384	0.7312	1.0072	0	0	0	0.7991	0	0.5361	0.6135	0	0.2987	6.23743	0.0172553	550	1	0_1_Down,0_2_Down,0_3_Down,1_2_Up,1_3_Up
ENSG00000259366:AC108449.2	3.9241	4.0712	3.8258	3.7581	3.9882	4.1811	3.2388	3.116	3.4893	3.5361	3.8237	4.2172	5.9646	0.0194442	611	1	0_2_Down,1_2_Down,2_3_Up
ENSG00000288075:AC108519.1	1.3951	1.7949	1.3219	1.4906	1.6508	1.4436	0.903	1.0772	0.9782	1.6554	1.4222	1.5361	8.87464	0.00633086	260	1	0_2_Down,1_2_Down,2_3_Up
ENSG00000152931:PART1	3.6645	3.7377	3.6088	3.3291	3.6241	3.3813	3.2479	3.1906	3.3882	3.1731	3.263	3.211	12.0506	0.00245241	127	1	0_2_Down,0_3_Down
ENSG00000258429:PDF	5.1018	5.2724	5.5122	5.2716	5.3052	5.432	5.6056	5.6159	5.6702	5.4793	5.5304	5.5741	5.6832	0.0220767	685	1	0_2_Up,1_2_Up
ENSG00000183486:MX2	5.4239	5.5008	5.432	5.2334	5.1918	5.3554	5.5558	5.3709	5.517	5.7296	5.4774	5.4529	4.47535	0.0400174	1087	1	1_3_Up
ENSG00000119711:ALDH6A1	5.8437	5.7861	5.3345	5.9715	5.7795	5.7021	5.3041	5.2165	4.8115	5.3906	4.8268	5.0509	6.78259	0.0137288	470	1	0_2_Down,0_3_Down,1_2_Down,1_3_Down
ENSG00000143256:PFDN2	7.0357	6.8804	7.353	7.2527	7.0866	7.1949	7.4061	7.552	7.5951	7.5347	7.4003	7.4542	6.66511	0.0144066	491	1	0_2_Up,0_3_Up,1_2_Up,1_3_Up
ENSG00000178105:DDX10	4.0951	4.047	4.1554	4.4489	4.0985	3.9662	4.3255	4.479	4.5886	4.6525	4.4692	4.3313	4.34012	0.0430171	1161	1	0_2_Up,0_3_Up,1_2_Up,1_3_Up
ENSG00000261335:AC005837.1	0.4542	0.8319	0.4436	0.774	0.6041	0.4647	0.2388	0.0704	0.1763	0.5558	0.4957	0.2388	4.65796	0.0363673	1032	1	0_2_Down,1_2_Down,2_3_Up
ENSG00000154767:XPC	4.7871	4.9444	4.843	5.2133	5.0161	4.9293	4.7093	4.4738	4.6358	4.9533	4.7049	4.6826	6.36603	0.0163302	531	1	1_2_Down,1_3_Down
ENSG00000175467:SART1	5.1436	4.9565	4.9625	5.0228	4.9584	4.9011	5.2449	5.3295	5.2694	5.0639	5.0418	4.9598	12.3101	0.00229019	118	1	1_2_Up
ENSG00000040487:SLC66A1	5.2795	5.1839	4.7602	5.0566	4.9699	4.7511	5.4336	5.5382	5.3431	4.9373	5.155	4.8773	4.76581	0.0344052	975	1	0_2_Up,1_2_Up,2_3_Down
ENSG00000162302:RPS6KA4	3.5373	3.4686	3.8135	3.3604	3.568	3.1144	4.0161	4.033	4.2188	4.1152	3.7268	3.8885	9.5209	0.00512181	217	1	0_2_Up,0_3_Up,1_2_Up,1_3_Up
ENSG00000063180:CA11	1.9964	0.3219	1.926	2.2172	2.2449	1.8953	0.1375	0	0.1243	0	1.1309	0.0841	7.80989	0.00921539	352	0	0_1_Up,0_2_Down,0_3_Down,1_2_Down,1_3_Down,2_3_Up
ENSG00000272434:AC137630.3	1.5509	2.3248	1.8953	0	0.8074	2.0179	1.4906	0.8639	1.6554	0	0	0.6229	4.18893	0.0467093	1245	0	0_1_Down,0_2_Down,0_3_Down,1_2_Up,1_3_Down,2_3_Down
ENSG00000087884:AAMDC	6.1637	6.1518	5.6859	5.4036	6.0332	5.5317	5.1755	5.3785	5.4202	5.6611	5.8006	5.5641	4.22681	0.0457486	1226	1	0_1_Down,0_2_Down,0_3_Down,1_2_Down,2_3_Up
ENSG00000256433:AC005840.2	0.7137	0.696	0.6323	0.6781	0.8639	0.7225	0.8797	0.9855	1.0356	0.3674	0.3448	0.5753	17.5218	0.000708401	44	0.771924	0_2_Up,1_3_Down,2_3_Down
ENSG00000243406:MRPS31P5	3.1715	2.6135	2.4356	2.8992	2.7159	2.4699	2.0909	1.4751	1.8319	2.2357	2.0704	2.0976	8.35192	0.00757909	298	1	0_2_Down,0_3_Down,1_2_Down,1_3_Down,2_3_Up
ENSG00000110721:CHKA	7.6267	7.6943	7.4681	7.2136	7.5995	7.5136	7.8101	7.784	7.8873	7.6394	8.018	7.8907	4.8176	0.0335099	949	1	1_2_Up,1_3_Up
ENSG00000148300:REXO4	5.1759	5.0955	5.1202	5.2223	5.1081	4.9649	5.6631	5.5934	5.62	5.3861	5.5717	5.4118	26.5125	0.000165267	13	1	0_2_Up,0_3_Up,1_2_Up,1_3_Up
ENSG00000173545:ZNF622	6.2653	6.0204	6.1803	6.3406	6.011	6.1902	6.4629	6.4084	6.4759	6.3663	6.2186	6.3572	4.33295	0.0431839	1168	1	0_2_Up,1_2_Up
ENSG00000130751:NPAS1	2.3045	2.4568	3.6473	1.757	2.254	2.5801	4.2055	3.211	5.1039	3.4957	4.2824	4.04	5.94718	0.0195954	614	1	0_1_Down,0_2_Up,0_3_Up,1_2_Up,1_3_Up
ENSG00000186787:SPIN2B	3.6135	3.9718	3.3604	3.101	3.3909	3.3334	2.8197	3	3.111	3.5236	3.5826	3.2001	5.28109	0.0266583	805	1	0_1_Down,0_2_Down,1_2_Down,2_3_Up
ENSG00000167182:SP2	3.4647	3.3363	3.2765	3.4931	3.3132	3.4957	3.6485	3.5484	3.6792	3.4647	3.5509	3.6519	5.09466	0.0291828	860	1	0_2_Up
ENSG00000095321:CRAT	6.3255	6.1918	6.0544	6.154	6.3507	6.257	6.059	5.8652	5.7309	5.851	5.6806	5.9201	8.06269	0.00840248	325	1	0_2_Down,0_3_Down,1_2_Down,1_3_Down
ENSG00000243753:HLA-L	0.669	0.4114	0.5558	0.6135	0.8953	0.6041	0.2388	0.2987	0.1375	0.5753	0.4957	0.6415	8.84822	0.00638748	264	1	0_2_Down,1_2_Down,2_3_Up
ENSG00000233080:LINC01399	0	0	0	0	0	0.1243	0	0.2869	0	0.4542	0.4222	0.2141	6.48222	0.015547	511	0.919331	0_3_Up,1_3_Up,2_3_Up
ENSG00000198624:CCDC69	4.861	5.1635	4.8738	4.9495	5.3132	5.1481	4.5595	4.649	4.6082	4.5692	4.7955	4.7876	8.5485	0.00707645	282	1	0_2_Down,1_2_Down,1_3_Down
ENSG00000285967:NIPBL-DT	2.7803	2.8992	3.1027	2.7093	2.8738	2.742	3.0635	3.0652	3.1587	2.7463	2.854	2.856	5.96321	0.0194562	612	1	1_2_Up,2_3_Down
ENSG00000272669:AL021707.6	1.0215	0.856	1.0841	0.4436	0.8156	0.6871	0.5261	0	0.3785	1.2388	1.1763	1.111	13.9938	0.00150809	88	1	0_1_Down,0_2_Down,1_2_Down,1_3_Up,2_3_Up
ENSG00000158571:PFKFB1	1.3951	1.6826	0.9486	1.7225	1.7137	1.384	1.2449	1.0772	0.926	0.7655	0.9107	0.903	6.07502	0.0185189	585	1	0_1_Up,0_3_Down,1_2_Down,1_3_Down
ENSG00000198740:ZNF652	4.025	4.3533	4.2265	4.0993	4.5509	4.3554	3.8268	3.5668	3.7549	4.1018	4.079	4.2126	8.4009	0.00744978	294	1	0_2_Down,1_2_Down,2_3_Up
ENSG00000198417:MT1F	6.7042	6.3533	5.44	5.9001	6.8071	6.2538	5.3234	4.9873	5.5311	6.483	6.8353	6.1506	4.21041	0.0461613	1236	1	0_2_Down,0_3_Up,1_2_Down,2_3_Up
ENSG00000005810:MYCBP2	2.9855	2.7355	2.7049	2.2449	2.4594	2.8094	2.1699	2.4383	2.3702	2.7782	2.669	2.9873	4.56359	0.0381993	1057	1	0_1_Down,0_2_Down,1_3_Up,2_3_Up
ENSG00000272986:AC009570.1	0.8074	0.4114	0.4957	0.8156	1.1763	1.1953	0.6041	0	0.5558	0.5261	0.3448	0.4751	5.35022	0.0257918	788	1	0_1_Up,1_2_Down,1_3_Down
ENSG00000011295:TTC19	4.8758	4.9345	4.7219	4.8605	5.0188	4.7208	4.5416	4.5741	4.6707	4.8283	4.7533	4.6865	4.14501	0.047855	1273	1	1_2_Down
ENSG00000279406:AL359183.1	1.3896	1.5898	1.4114	0.7908	1.1043	1.4751	1.7093	1.5656	1.9222	1.4594	1.8797	1.9964	4.51287	0.0392315	1078	1	0_1_Down,0_2_Up,0_3_Up,1_2_Up,1_3_Up
ENSG00000270640:AC104695.4	0	0	0	2.3448	2.488	1.3391	0	0	0	0	1.4854	1.3277	10.8513	0.00341944	155	0	0_1_Up,0_3_Up,1_2_Down,1_3_Down,2_3_Up
ENSG00000118137:APOA1	13.3215	13.6296	13.2458	13.5923	13.6738	13.4108	13.0517	13.2205	12.6864	13.1583	13.0742	12.9155	6.09968	0.0183198	578	1	0_2_Down,0_3_Down,1_2_Down,1_3_Down
ENSG00000229990:AC022400.2	0.433	0.4751	0.4647	0.3103	0	0.1506	0	0	0.2141	0.1506	0.1375	0	8.18392	0.00804439	314	0.366458	0_1_Down,0_2_Down,0_3_Down
ENSG00000173041:ZNF680	2.1506	2.4356	2.5059	2.3306	2.6112	2.3923	2.263	1.8679	1.9855	2.9635	2.8738	2.4983	6.95619	0.0127984	451	1	0_2_Down,0_3_Up,1_2_Down,1_3_Up,2_3_Up
ENSG00000174807:CD248	1.7049	1.406	1.3618	1.9411	1.9298	2.0036	1.3785	1.4383	1.0976	1.4489	1.6462	1.0356	6.21787	0.0174017	552	1	0_1_Up,1_2_Down,1_3_Down
ENSG00000261663:AC009065.8	0	0	0.251	0.189	0.3674	0.5753	0.2141	0.2016	0.3785	0	0	0.0841	4.43629	0.0408565	1113	0	0_1_Up,1_3_Down
ENSG00000179163:FUCA1	6.218	6.2338	5.9885	6.2824	6.2687	6.0193	5.8681	5.8061	5.6206	5.8904	5.916	5.8848	8.57258	0.00701775	281	1	0_2_Down,1_2_Down,1_3_Down
ENSG00000124786:SLC35B3	4.1035	4.0959	3.9165	4.3611	4.157	4.1152	3.7137	3.7634	3.8699	4.1301	3.7666	4.1252	4.75363	0.0346201	982	1	1_2_Down
ENSG00000152484:USP12	4.0063	3.9946	3.8992	4.3023	4.347	4.278	4.3147	4.079	4.3723	4.2141	4.3038	4.3052	9.49798	0.00515948	220	1	0_1_Up,0_2_Up,0_3_Up
ENSG00000133193:FAM104A	5.4269	5.5053	5.5931	5.6713	5.9071	5.8115	5.4803	5.6848	5.6179	5.6223	5.6346	5.5768	5.38748	0.0253392	773	1	0_1_Up
ENSG00000167123:CERCAM	4.511	4.8866	4.7485	4.4931	4.8875	4.9203	4.1169	3.9298	4.2334	4.5826	4.2311	4.2935	7.91801	0.00885622	340	1	0_2_Down,0_3_Down,1_2_Down,1_3_Down,2_3_Up
ENSG00000147324:MFHAS1	2.9873	2.742	2.8699	2.3785	2.9011	2.757	3.1922	3.1359	3.0618	2.9891	3.1424	2.9964	4.80753	0.0336817	956	1	0_2_Up,1_2_Up,1_3_Up
ENSG00000225190:PLEKHM1	3.7866	3.7257	3.6679	3.3001	3.6702	3.3118	3.8817	3.9355	3.7115	3.5148	3.7751	3.5336	4.57714	0.0379293	1052	1	0_1_Down,1_2_Up
ENSG00000197608:ZNF841	1.373	1.9635	1.6554	1.433	2.1667	2.2357	1.0635	0.9561	1.3951	1.7527	1.9561	1.8758	4.52803	0.0389194	1074	1	0_1_Up,0_2_Down,1_2_Down,2_3_Up
ENSG00000198001:IRAK4	2.4777	2.6276	2.3103	2.6041	2.5084	2.7549	2.3813	2.3978	2.281	2.7115	2.5558	2.6229	4.15473	0.0475984	1265	1	1_2_Down,2_3_Up
ENSG00000166831:RBPMS2	0.7908	0.546	0.757	0.4542	0.5945	0.669	1.0704	1.2869	1.1827	0.3896	0.9782	1.0976	4.45073	0.0405437	1103	0.810266	0_2_Up,1_2_Up,2_3_Down
ENSG00000101144:BMP7	0.5059	0.263	0.111	0.189	0.2141	0.516	0.2016	0.2016	0.3103	0.7655	0.5753	1.0215	6.19238	0.0175947	558	1	0_3_Up,1_3_Up,2_3_Up
ENSG00000140263:SORD	6.9666	7.0176	6.9913	7.43	7.1686	7.3142	6.7184	6.7602	6.5756	6.9994	6.6784	6.6489	14.011	0.00150199	86	1	0_1_Up,0_2_Down,1_2_Down,1_3_Down
ENSG00000253878:AC087752.3	0	0	0.111	0.4751	0.4222	0.4542	0.251	0.2388	0.3674	0.2141	0.6599	0.3561	6.74378	0.0139483	477	0.494377	0_1_Up,0_3_Up
ENSG00000111057:KRT18	10.5936	10.3161	10.8341	9.9415	10.2326	10.2508	10.8774	10.7213	11.2251	10.3514	10.6489	10.792	6.01134	0.0190457	598	1	0_1_Down,0_2_Up,1_2_Up,1_3_Up,2_3_Down
ENSG00000272449:AL139246.5	1.9184	1.8797	1.8679	1.4699	1.1177	1.5607	1.903	1.6781	1.9819	1.0704	1.1177	1.6041	7.35239	0.0109525	398	1	0_1_Down,0_3_Down,1_2_Up,2_3_Down
ENSG00000165732:DDX21	4.9986	5.0166	5.3865	5.0184	4.5484	5.2464	5.6349	5.441	5.8207	5.3107	5.5534	5.6168	5.181	0.0279783	832	1	0_2_Up,0_3_Up,1_2_Up,1_3_Up
ENSG00000131626:PPFIA1	4.5801	4.8455	4.5801	4.4403	4.5987	4.4899	5.0334	4.8063	4.9126	4.7301	4.8053	4.8374	7.90643	0.00889385	341	1	1_2_Up,1_3_Up
ENSG00000198734:F5	5.3466	5.7811	5.5258	5.354	5.5515	5.675	5.025	4.7361	5.191	5.1619	5.1177	5.5647	4.4695	0.0401416	1090	1	0_2_Down,0_3_Down,1_2_Down,2_3_Up
ENSG00000277462:ZNF670	1.8914	2.3646	2.4777	2.4141	2.4087	2.7027	2.8053	3.0738	2.7845	2.8094	3.1177	2.9579	7.73516	0.00947432	360	1	0_1_Up,0_2_Up,0_3_Up,1_2_Up,1_3_Up
ENSG00000100030:MAPK1	6.3733	6.457	6.4715	6.6129	6.8208	6.7285	6.6147	6.7014	6.8549	6.7635	6.6001	6.8629	5.68814	0.0220268	683	1	0_1_Up,0_2_Up,0_3_Up
ENSG00000163975:MELTF	1.0909	1.669	1.6041	1.5607	2.6017	2.1603	1.4436	1.1953	1.5558	2.1309	2.1276	2.1144	4.68438	0.035874	1021	1	0_1_Up,0_3_Up,1_2_Down,2_3_Up
ENSG00000261604:AC114947.2	0.4957	0.5656	0.275	1.1177	1.144	1.0635	0.5059	0	0	1.1309	0.4114	0.4957	7.17348	0.0117418	420	1	0_1_Up,0_2_Down,1_2_Down,1_3_Down,2_3_Up
ENSG00000204394:VARS	7.0085	6.8106	7.2596	7.0538	6.6259	6.947	7.4899	7.3265	7.6348	7.3991	7.389	7.4565	8.36428	0.00754618	297	1	0_2_Up,0_3_Up,1_2_Up,1_3_Up
ENSG00000040531:CTNS	4.811	4.852	4.6182	4.3519	4.4803	4.5862	5.0704	4.8694	4.8288	4.8176	4.9126	4.8782	9.99458	0.0044148	194	1	0_1_Down,1_2_Up,1_3_Up
ENSG00000133773:CCDC59	5.6551	5.5738	5.875	5.7679	5.591	5.7557	6.0448	5.98	6.1438	5.8537	5.8968	5.855	8.18757	0.00803391	312	1	0_2_Up,1_2_Up
ENSG00000196542:SPTSSB	2.0179	1.8115	2.6982	3.9946	4.1432	4.1018	1.9598	3.3334	2.8972	3.1619	2.9598	2.7824	10.2349	0.00410274	179	1	0_1_Up,0_2_Up,0_3_Up,1_2_Down,1_3_Down
ENSG00000245149:RNF139-AS1	1.3045	1.5753	1.4854	1.2327	1.7442	1.0635	0.9782	0.8237	0.7398	0.8718	1.1763	0.9928	5.27647	0.0267175	807	1	0_2_Down,0_3_Down,1_2_Down,1_3_Down
ENSG00000280067:AC023818.1	0.669	0.6508	0.433	0.263	0.3785	0.275	0.2388	0.0976	0.2987	0.1763	0.263	0.433	6.48963	0.0154986	510	0.42005	0_1_Down,0_2_Down,0_3_Down
ENSG00000146676:PURB	2.1731	2.263	2.263	2.4087	2.5135	2.4114	2.263	1.9782	2.1177	2.3646	2.3391	2.1077	4.672	0.0361041	1026	1	1_2_Down
ENSG00000132313:MRPL35	5.5895	5.5157	5.7509	5.8128	5.8071	5.7101	5.6548	5.5756	5.7068	5.5481	5.5204	5.4614	5.97732	0.0193348	604	1	1_3_Down
ENSG00000220920:AL023807.1	0.8953	1.0635	1.9336	0	0	0	0	1.0841	0.433	0	0	0	7.40555	0.0107308	393	0	0_1_Down,0_2_Down,0_3_Down,1_2_Up,2_3_Down
ENSG00000214212:C19orf38	0.2869	0.4647	0.3561	0.0976	0.1243	0.0976	0	0.111	0.0976	0.0976	0.3334	0.0976	7.01271	0.0125126	444	0.253675	0_2_Down
ENSG00000085662:AKR1B1	7.4915	7.562	7.6767	7.7363	7.8179	7.7382	7.6777	7.8262	7.9203	7.9144	7.8095	7.7997	5.60167	0.0229211	699	1	0_3_Up
ENSG00000115042:FAHD2A	5.3789	5.4522	5.3858	5.2403	5.3995	4.9616	5.2532	5.1457	4.9537	5.0018	5.0887	4.9505	4.21129	0.0461391	1235	1	0_2_Down,0_3_Down
ENSG00000167491:GATAD2A	5.5521	5.2157	5.5192	5.4128	5.5708	5.1779	5.8128	5.7415	5.7148	5.811	5.8074	5.5176	4.14592	0.0478308	1270	1	0_2_Up,0_3_Up,1_2_Up,1_3_Up
ENSG00000178226:PRSS36	0.7049	1.1827	0.6041	2.5534	2.0356	1.5705	1.111	1.3277	0.848	0.6323	1.7225	0.6871	4.66447	0.036245	1028	1	0_1_Up,0_2_Up,1_2_Down,1_3_Down
ENSG00000008853:RHOBTB2	3.1587	3.2357	3.0976	3.4195	3.5472	3.3702	2.943	2.9745	2.8972	3.1635	3.106	3.1635	33.1116	7.36441e-05	8	1	0_1_Up,1_2_Down,1_3_Down
ENSG00000131196:NFATC1	0.4751	0.516	0.4751	0.2388	0.1375	0.1243	0.2141	0.2141	0	0.1506	0.1243	0.2141	15.0928	0.00117335	68	0.366458	0_1_Down,0_2_Down,0_3_Down
ENSG00000242607:RPS3AP34	0.3561	0.8237	0	0.6415	0.6599	0.3896	0	0	0.1635	0	0	0	4.34042	0.0430101	1160	0	0_2_Down,0_3_Down,1_2_Down,1_3_Down
ENSG00000188167:TMPPE	2.3334	2.3757	2.6041	2.0807	2.2079	2.1795	2.0738	1.9146	2.1309	2.0215	2.2957	2.1795	5.9688	0.019408	610	1	0_1_Down,0_2_Down,0_3_Down
ENSG00000181007:ZFP82	1.1763	1.2987	1.3391	1.275	1.3896	1.4276	1.144	0.9411	0.9561	1.1635	1.0976	1.2016	9.47349	0.00520012	222	1	1_2_Down
ENSG00000157368:IL34	1.4699	1.0704	1.1375	1.2203	1.157	1.3505	0.585	0.774	0.5059	1.1243	0.8156	1.0356	10.0846	0.00429455	190	1	0_2_Down,1_2_Down,2_3_Up
ENSG00000143106:PSMA5	7.0682	7.0518	7.1013	6.8147	6.7424	6.8441	7.1153	7.258	7.2695	6.9515	6.9887	7.1076	20.3939	0.000419173	30	1	0_1_Down,1_2_Up
ENSG00000164465:DCBLD1	6.1459	6.0879	5.8968	5.6999	5.8552	5.7385	6.2709	6.3517	6.4046	5.9982	6.2698	6.1179	14.7375	0.00127036	75	1	0_1_Down,0_2_Up,1_2_Up,1_3_Up
ENSG00000166923:GREM1	0.111	0.2388	0	0.2265	0.4005	0.3103	0.5753	0.7655	0.6508	0.4957	0.6415	0.4005	14.8847	0.001229	71	0.990804	0_2_Up,0_3_Up,1_2_Up
ENSG00000187994:RINL	2.85	2.774	2.6893	2.8836	2.5534	2.546	2.373	2.1375	2.342	2.7698	2.269	2.3103	4.12694	0.0483363	1285	1	0_2_Down,0_3_Down,1_2_Down
ENSG00000160703:NLRX1	4.7442	4.6253	4.5844	4.8012	4.7436	4.7241	4.4383	4.3147	4.4848	4.4236	4.4535	4.3205	17.8893	0.000659788	39	1	1_2_Down,1_3_Down
ENSG00000184209:SNRNP35	5.0308	5.0496	5.1085	4.7814	4.8525	4.7586	5.14	5.0325	4.9968	4.7798	4.9607	4.7934	11.7638	0.0026488	133	1	0_1_Down
ENSG00000174744:BRMS1	6.013	5.7947	5.8104	6.0164	5.7471	5.7236	6.1475	6.21	6.1075	6.1096	6.029	5.8507	4.16703	0.0472763	1259	1	0_2_Up,1_2_Up
ENSG00000102048:ASB9	3.0356	3.1027	3.3505	3.6241	3.5122	3.6218	3.2219	2.8758	2.852	3.2765	3.189	2.8319	6.38185	0.0162207	528	1	0_1_Up,1_2_Down,1_3_Down
ENSG00000262410:AC024361.1	0.8319	1.3448	1.0566	0.263	0.4957	0.6135	0.757	0	0	0	0.433	0.5059	4.72258	0.0351754	1002	0	0_1_Down,0_2_Down,0_3_Down
ENSG00000225393:BX571846.1	0.3334	0	0.5753	0.6229	0.6508	0.7655	0	0	0.2987	0	0.3103	0.1506	5.74891	0.0214241	666	0	0_1_Up,1_2_Down,1_3_Down
ENSG00000177192:PUS1	5.2623	5.5506	5.5641	5.5002	5.4353	5.4162	5.9875	5.7409	5.8128	5.5441	5.9312	5.7581	5.74201	0.0214915	669	1	0_2_Up,0_3_Up,1_2_Up,1_3_Up
ENSG00000064989:CALCRL	0.6599	0.585	0.4751	0.3103	0.0566	0.1635	0.1243	0	0.3334	0.251	0.275	0.433	7.10072	0.0120831	433	0.564222	0_1_Down,0_2_Down
ENSG00000184557:SOCS3	0.7485	1.251	1.4751	0.5753	0.8718	0.9336	1.774	2.4725	1.8319	1.1953	1.0566	1.6369	7.69343	0.00962286	366	1	0_1_Down,0_2_Up,1_2_Up,1_3_Up,2_3_Down
ENSG00000231177:LINC00852	1.6415	1.4276	1.5509	0.8875	1.2141	1.144	1	1.1309	1.0772	1.3561	1.3161	1.84	6.1326	0.0180581	572	1	0_1_Down,0_2_Down,1_3_Up,2_3_Up
ENSG00000177706:FAM20C	4.0215	4.2403	3.9727	3.8777	4.1457	4.3455	3.7388	3.7939	3.6041	3.9561	3.8298	3.9937	4.46365	0.0402664	1094	1	0_2_Down,1_2_Down
ENSG00000054793:ATP9A	4.0365	4.359	3.8953	4.1538	4.3847	4	3.3882	3.6159	3.5084	3.6747	3.7049	3.5435	11.6404	0.00273934	137	1	0_2_Down,0_3_Down,1_2_Down,1_3_Down
ENSG00000089199:CHGB	1.4699	2.0909	1.926	2.144	1.7655	1.8156	1.926	1.5558	1.5993	1.257	1.2203	1.4647	4.08347	0.0495195	1302	1	0_3_Down,1_3_Down,2_3_Down
ENSG00000198040:ZNF84	3.8934	4.0365	4.0135	3.7897	3.7845	4.1094	3.585	3.4594	3.5509	3.6645	3.5826	3.85	7.66312	0.00973258	369	1	0_2_Down,0_3_Down,1_2_Down
ENSG00000070731:ST6GALNAC2	0.7655	0.4005	0.5656	0.3219	0.3674	0.5261	0.0286	0.2016	0.1763	0.5945	0.5361	0.7137	9.25959	0.0055726	234	1	0_2_Down,1_2_Down,2_3_Up
ENSG00000286416:AL442067.3	0.8953	0.7908	0.4751	0.4957	0.7049	0.774	0.4854	0.1243	0.2388	0.3785	0.4436	0.5059	4.53752	0.0387257	1070	0.791414	0_2_Down,0_3_Down,1_2_Down
ENSG00000087269:NOP14	5.4259	5.5185	5.7126	5.709	5.55	5.5211	6.0796	5.9397	5.9026	5.9227	5.9561	5.8122	11.7582	0.00265286	134	1	0_2_Up,0_3_Up,1_2_Up,1_3_Up
ENSG00000167772:ANGPTL4	1.0635	1.8074	1	1.4542	1.516	1.9672	0.7655	0.3448	0.6871	1.3391	0.7398	1.4542	4.74921	0.0346984	984	1	0_1_Up,0_2_Down,1_2_Down,1_3_Down,2_3_Up
ENSG00000258461:AC012651.1	0.585	0.696	0.5945	0.2987	0.585	0.3785	0.2987	0.0426	0.4114	0.4114	0.5261	0.5558	4.37576	0.0422002	1140	0.847481	0_2_Down
ENSG00000197971:MBP	3.4141	3.4128	3.5248	3.3334	3.4673	3.5211	3.0531	3.189	3.1342	3.0942	3.5097	3.1859	4.41744	0.0412691	1125	1	0_2_Down,1_2_Down
ENSG00000167711:SERPINF2	9.166	9.356	9.2475	9.0772	9.3641	9.6264	8.8057	8.7757	8.6415	8.6335	8.7541	9.2241	5.56592	0.0233041	714	1	0_2_Down,0_3_Down,1_2_Down,1_3_Down
ENSG00000285864:AP000593.4	1.2079	1.0909	1.3951	1.2265	1.7355	1.5059	2.0391	2.2296	1.848	1.406	0.8875	1.7004	5.28859	0.0265626	801	1	0_2_Up,1_2_Up,2_3_Down
ENSG00000287601:BX323046.2	0.263	0	0.1243	0.856	0.5059	0.774	0	0	0.2265	0.251	0.4436	0.5945	10.6904	0.00358315	161	0.564222	0_1_Up,0_3_Up,1_2_Down,1_3_Down,2_3_Up
ENSG00000260267:AC026471.1	1.9411	2.0738	1.9782	2.3757	2.1243	2.0108	1.8074	1.4854	1.7004	1.9411	1.6135	1.7485	6.65241	0.0144824	493	1	0_2_Down,1_2_Down,1_3_Down
ENSG00000135390:ATP5MC2	7.5841	7.4681	7.3664	7.5897	7.5315	7.6046	7.2666	7.247	7.334	7.4372	7.4466	7.4302	11.3899	0.00293526	144	1	1_2_Down
ENSG00000238197:PAXBP1-AS1	1.251	1.275	0.9782	0.8639	1.0635	0.8875	0.7655	0.3334	0.7398	0.7908	0.696	0.8156	6.68305	0.0143004	487	1	0_2_Down,0_3_Down,1_2_Down
ENSG00000132676:DAP3	6.989	7.0686	7.2178	7.1525	6.9523	7.0167	7.4781	7.1995	7.5225	7.2513	7.2536	7.3095	5.91033	0.0199201	622	1	0_2_Up,1_2_Up
ENSG00000272760:AC093726.1	0	0.0426	0.2016	0.2141	0.5753	0.5261	0.2016	0	0.2987	0.189	0	0	4.25498	0.0450499	1212	0.445278	0_1_Up,1_2_Down,1_3_Down
ENSG00000129315:CCNT1	2.3757	2.3618	2.5261	2.3074	2.5484	2.3923	2.3505	2.263	2.2449	2.4828	2.7049	2.6645	5.53869	0.0236012	727	1	2_3_Up
ENSG00000135636:DYSF	0.3103	0.516	0.2141	0.3785	0.6415	0.8319	0.111	0.0841	0.2265	0.1375	0.3448	0.1243	5.58845	0.0230618	705	0.339548	0_1_Up,1_2_Down,1_3_Down
ENSG00000168291:PDHB	7.544	7.5835	7.5482	7.633	7.7107	7.6819	7.2883	7.3996	7.2624	7.5559	7.3703	7.3187	13.0422	0.00189956	104	1	1_2_Down
ENSG00000253392:AC119403.1	0.5558	0.5558	0.2987	0.2388	0	0.1763	0.4114	0.2016	0.5261	0.7908	0.6599	0.7312	10.3324	0.00398392	175	1	0_1_Down,1_3_Up,2_3_Up
ENSG00000158092:NCK1	4.4012	4.4919	4.347	4.4128	4.4195	4.5072	4.2928	4.3964	4.6398	4.6764	4.7522	4.6218	4.27865	0.044473	1204	1	0_3_Up
ENSG00000187634:SAMD11	0.1763	0.3103	0.3896	0.2869	0.1243	0.189	0.9107	0.7398	0.9635	0.5753	0.7312	0.5261	26.0646	0.000175708	14	1	0_2_Up,0_3_Up,1_2_Up,1_3_Up
ENSG00000196214:ZNF766	4.4343	4.1052	4.0858	4.193	4.2342	4.3147	3.4607	4.0161	3.6882	4.5185	4.2979	4.1069	5.36244	0.0256423	783	1	0_2_Down,1_2_Down,2_3_Up
ENSG00000196812:ZSCAN16	3.4046	3.7355	3.3785	3.5534	3.2972	3.3743	3.1276	2.9317	3.0909	3.384	3.3161	3.2032	6.08085	0.0184715	584	1	0_2_Down,1_2_Down
ENSG00000160180:TFF3	3.7634	4.0522	4.7913	4.408	3.9955	4.7682	2.4249	3.2327	3.5558	3.3561	3.0959	3.5838	5.97771	0.0193314	603	1	0_2_Down,0_3_Down,1_2_Down,1_3_Down,2_3_Up
ENSG00000243943:ZNF512	4.7452	4.8575	4.7639	5.2165	5.0496	5.0768	4.1342	4.5564	4.6023	4.8001	4.568	4.6188	10.4697	0.00382395	169	1	0_1_Up,0_2_Down,1_2_Down,1_3_Down
ENSG00000165752:STK32C	4.627	4.4718	4.756	4.6392	4.5928	4.7159	4.9505	4.8704	5.0695	4.7142	4.7463	4.8125	7.97405	0.00867693	334	1	0_2_Up,1_2_Up
ENSG00000269891:ARHGAP19-SLIT1	0.0841	0.1375	0	0	0.2141	0.3334	0	0	0.0144	0.3561	0.8237	0.2869	4.62291	0.0370347	1040	0.752194	0_3_Up,1_3_Up,2_3_Up
ENSG00000205808:PLPP6	4.9481	4.7829	4.6106	4.856	4.6719	4.717	4.5521	4.2972	4.5103	4.6668	4.4822	4.5686	4.37029	0.0423244	1143	1	0_2_Down,1_2_Down
ENSG00000156162:DPY19L4	3.9107	4.144	4.2824	3.839	3.8032	3.9919	3.6826	3.3882	3.6334	3.5741	3.4841	3.8278	7.32642	0.0110629	404	1	0_2_Down,0_3_Down,1_2_Down
ENSG00000180628:PCGF5	7.4071	7.3493	7.4337	7.2411	7.4974	7.5426	7.1384	7.1596	7.104	7.2213	7.0877	7.3942	4.35137	0.0427573	1153	1	1_2_Down
ENSG00000169398:PTK2	6.0306	6.1283	6.047	6.2882	6.3127	6.2104	5.98	6.007	5.9727	6.1295	6.1859	6.1882	25.8147	0.000181891	15	1	1_2_Down
ENSG00000103021:CCDC113	0.3334	0.5261	0.903	1.6736	1.2928	1.2928	0.6041	0.4222	0.9561	0.6508	1.1243	1.1506	6.03637	0.0188364	593	1	0_1_Up,0_3_Up,1_2_Down,1_3_Down,2_3_Up
ENSG00000226137:BAIAP2-DT	1.0496	0.903	1.1177	1.0356	1.0704	1.281	0.757	0.5753	0.8639	0.5945	0.6508	0.9561	5.55855	0.023384	717	1	0_2_Down,0_3_Down,1_2_Down,1_3_Down
ENSG00000185621:LMLN	1.852	2.1603	2.025	1.7442	1.86	1.5509	3.067	2.7137	2.3016	2.1144	2.144	2.1375	10.2662	0.00406406	178	1	0_1_Down,0_2_Up,1_2_Up,1_3_Up,2_3_Down
ENSG00000181163:NPM1	9.5584	9.5721	9.7779	9.7357	9.5322	9.8368	9.8579	9.8435	9.9396	10.0067	9.8705	9.9671	5.52683	0.0237321	731	1	0_3_Up
ENSG00000165832:TRUB1	4.9059	4.7829	4.5975	4.5789	4.7252	4.4256	5.0347	4.8963	5.0708	4.7756	4.9331	4.8017	5.97268	0.0193746	606	1	1_2_Up
ENSG00000055044:NOP58	7.1476	7.356	7.5236	7.3198	7.157	7.3816	7.6769	7.5633	7.9777	7.5797	7.8214	7.7291	6.21676	0.01741	553	1	0_2_Up,0_3_Up,1_2_Up,1_3_Up
ENSG00000184619:KRBA2	1.8758	1.9635	1.8639	1.8992	2.1538	2.025	1.5993	1.3618	1.4854	1.5311	1.5705	1.7355	16.837	0.000811566	50	1	0_2_Down,0_3_Down,1_2_Down,1_3_Down
ENSG00000285280:AL390957.1	1.0426	0.9411	0.9709	0.9486	1.4005	0.9709	1.6182	1.2265	1.0704	2.0875	1.4594	1.7093	5.50734	0.023949	740	1	0_2_Up,0_3_Up,1_3_Up,2_3_Up
ENSG00000256061:DNAAF4	0.4542	0.4647	0.7655	2.0391	1.3618	1.3561	1.0215	1.9069	1.5898	1.3161	0.696	0.7049	5.63079	0.022615	693	1	0_1_Up,0_2_Up,0_3_Up,1_3_Down,2_3_Down
ENSG00000140564:FURIN	5.1663	4.84	5.4482	4.4449	4.6719	5.2917	5.8664	5.6206	6.002	4.9796	5.5447	5.9563	4.16447	0.0473432	1261	1	0_1_Down,0_2_Up,0_3_Up,1_2_Up,1_3_Up,2_3_Down
ENSG00000154556:SORBS2	5.847	6.3896	5.9715	5.9653	6.1574	5.9439	5.732	5.4571	5.6929	5.5595	5.875	5.6053	4.28773	0.0442541	1197	1	0_2_Down,0_3_Down,1_2_Down,1_3_Down
ENSG00000135269:TES	5.3792	5.3302	5.6053	5.1835	5.2672	5.1918	6.0433	5.5925	6.2065	5.4118	5.9757	5.9718	5.74535	0.0214589	668	1	0_2_Up,0_3_Up,1_2_Up,1_3_Up
ENSG00000278621:AC037198.2	0	0	0.3448	0.3785	0.4005	0.6041	0	0	0	0.3674	0	0.4542	4.24633	0.045263	1216	0.771924	0_1_Up,1_2_Down,2_3_Up
ENSG00000129538:RNASE1	0	0	0.1243	0.669	0.3785	0.2016	0	0	0	0	0	0.2141	5.78904	0.0210373	653	0	0_1_Up,1_2_Down,1_3_Down
ENSG00000259727:AC103740.2	0.6508	0.3896	0.263	0.189	0.2869	0.1763	0.111	0	0.2141	0.3561	0.4647	0.4542	5.3403	0.025914	790	0.752194	0_2_Down,2_3_Up
ENSG00000138035:PNPT1	5.599	5.6177	6.0717	5.8352	5.5683	5.8336	6.0056	6.2005	6.4395	5.9632	6.0555	6.189	4.15304	0.0476428	1267	1	0_2_Up,0_3_Up,1_2_Up,1_3_Up
ENSG00000146755:TRIM50	3.9345	3.9809	4.2928	3.7719	3.853	4.3847	3.3262	3.4155	3.106	2.8934	2.7845	3.8125	5.44142	0.0247016	759	1	0_2_Down,0_3_Down,1_2_Down,1_3_Down
ENSG00000105426:PTPRS	4.3349	4.7986	4.1643	4.6171	4.756	4.607	3.9699	4.257	4.0144	4.4828	4.2713	4.3923	4.55555	0.0383607	1061	1	0_2_Down,1_2_Down,1_3_Down,2_3_Up
ENSG00000167701:GPT	1.8758	2.269	1.7181	2.2296	1.6781	1.7866	1.6041	1.8319	1.7782	1.4383	1.0496	1.4383	4.44427	0.0406831	1108	1	0_3_Down,1_3_Down,2_3_Down
ENSG00000231770:TMEM44-AS1	3.8125	3.7301	3.3799	3.6871	4.0339	3.8043	3.211	3.2048	3.4114	3.2795	3.568	3.6264	5.18727	0.0278932	827	1	0_2_Down,1_2_Down,1_3_Down
ENSG00000273313:RBAKDN	0.3896	0.5558	0.189	0	0	0.0976	0	0	0	0.1375	0	0	8.70563	0.00670428	272	0.339548	0_1_Down,0_2_Down,0_3_Down
ENSG00000143570:SLC39A1	6.9126	7.0718	7.0364	6.9004	6.9498	6.8269	7.2128	7.148	7.2451	7.0534	7.1928	7.0911	11.6269	0.00274943	139	1	1_2_Up
ENSG00000114529:C3orf52	1.1309	1.0635	1.1177	1.1375	1.1827	0.6781	1.6135	1.6415	1.9782	1.6415	1.4803	1.3951	10.6593	0.00361593	163	1	0_2_Up,0_3_Up,1_2_Up,1_3_Up
ENSG00000159131:GART	6.8139	7.0372	7.3365	6.7586	6.7764	6.8845	7.3668	7.3235	7.6703	7.0852	7.2889	7.3388	7.07953	0.0121848	437	1	0_2_Up,1_2_Up,1_3_Up
ENSG00000174720:LARP7	5.3505	5.2192	5.1886	5.1871	5.0738	5.0661	5.4039	5.3494	5.3937	5.2036	5.0781	5.2384	8.34058	0.00760941	301	1	1_2_Up
ENSG00000189058:APOD	0	0.4751	0.2141	0.2388	0.3674	1	0.3103	0	0	1.4906	0.7049	1.111	5.80709	0.0208663	647	1	0_1_Up,0_3_Up,1_2_Down,1_3_Up,2_3_Up
ENSG00000229017:LINC01277	1.0976	1.0909	1.3161	0.9928	1.5311	1.0496	0.8639	0.7655	0.848	1.2388	1.281	1.433	4.53777	0.0387206	1069	1	0_2_Down,1_2_Down,2_3_Up
ENSG00000271715:AC012640.3	1.2928	1.1243	1.373	0	0	0.5059	0	0	0.4957	0.5656	0	0.4957	11.8583	0.00258197	128	1	0_1_Down,0_2_Down,0_3_Down
ENSG00000273047:AL121845.2	6.6095	6.497	6.2405	6.9348	7.2479	6.936	5.7522	5.7244	5.4276	6.5392	6.6121	5.8726	14.9328	0.00121585	70	1	0_1_Up,0_2_Down,1_2_Down,1_3_Down,2_3_Up
ENSG00000120805:ARL1	5.8427	5.8878	5.9227	6.0413	6.0396	6.1687	5.6991	5.8848	5.9364	5.9326	5.5975	5.5886	4.78322	0.0341008	968	1	1_3_Down
ENSG00000185238:PRMT3	4.5638	4.935	5.1894	4.8217	4.9274	5.0112	5.2441	5.1031	5.4162	5.2242	5.4459	5.3129	4.12703	0.0483339	1284	1	0_2_Up,0_3_Up,1_2_Up,1_3_Up
ENSG00000079112:CDH17	0.8156	0.4647	0.0704	0.4647	0.6041	0.0704	0.2869	0.3334	0.5558	1.9069	0.6599	1.4803	4.18806	0.0467315	1246	1	0_3_Up,1_3_Up,2_3_Up
ENSG00000274276:CBSL	1.0286	0.6229	1.0566	1.5311	1.4906	2.0321	1.275	1.7613	1.2327	1.251	1.5607	1.8639	4.28643	0.0442854	1199	1	0_1_Up,0_2_Up,0_3_Up
ENSG00000121579:NAA50	7.3783	7.4685	7.7708	7.6971	7.4934	7.6245	7.8147	7.8183	8.0694	7.9383	7.9261	7.934	6.54231	0.0151603	504	1	0_2_Up,0_3_Up,1_2_Up,1_3_Up
ENSG00000090612:ZNF268	4.3847	4.6064	4.6702	4.588	4.7485	4.7814	4.4046	4.0917	4.4581	4.4816	4.4712	4.4848	4.31079	0.0437043	1187	1	1_2_Down
ENSG00000099625:CBARP	1.9298	1.6135	1.9598	1.5261	1.7824	2.06	2.3477	2.3757	2.4303	1.7949	2.2141	2.2418	5.20359	0.0276734	822	1	0_2_Up,1_2_Up,1_3_Up,2_3_Down
ENSG00000091483:FH	6.4981	6.3221	6.3844	6.3759	6.3309	6.2574	6.6499	6.5878	6.5404	6.3366	6.5807	6.3382	4.56782	0.0381149	1055	1	1_2_Up
ENSG00000227230:AL606534.1	0	0	0	0	0	0	0.263	0.1635	0.4542	0	0	0.0976	9.7037	0.0048333	207	0	0_2_Up,1_2_Up
ENSG00000259803:SLC22A31	7.679	7.8314	7.6835	7.7297	7.7278	7.7468	7.5551	7.6917	7.1678	7.358	7.3679	7.3709	5.12722	0.0287211	847	1	0_3_Down,1_2_Down,1_3_Down
ENSG00000280924:LINC00628	0.263	0.2016	0	0.0976	0.4222	0.3219	0.2869	0.3674	0.4114	0.5361	0.6229	0.4005	4.42238	0.0411605	1122	1	0_3_Up
ENSG00000136710:CCDC115	5.3653	5.2032	5.1518	5.5945	5.2106	5.4673	4.9991	4.8222	4.9639	5.3012	4.9481	5.1771	5.59015	0.0230437	704	1	0_2_Down,1_2_Down,1_3_Down
ENSG00000167641:PPP1R14A	0	0	0	0.3334	0	0	0	0	0	0.3219	0.546	0.263	6.39573	0.0161254	525	0.691961	0_3_Up,1_3_Up,2_3_Up
ENSG00000120322:PCDHB8	0.7824	0.8797	0.9411	0.9336	1.1043	0.9561	0.5753	0.5361	0.5361	0.757	1.0704	0.6781	7.3287	0.0110531	402	1	0_2_Down,1_2_Down,2_3_Up
ENSG00000271119:AC026412.3	1.2987	1.3674	1.0976	0.757	0.8074	0.848	1.0841	1.0772	1.0772	1.1827	0.7908	0.9184	7.01235	0.0125143	445	1	0_1_Down,0_3_Down,1_2_Up
ENSG00000100665:SERPINA4	5.6831	5.8654	6.0065	6.116	5.9162	6.2566	5.2296	5.6299	5.0343	5.5567	4.8374	5.5506	5.96935	0.0194033	608	1	0_2_Down,0_3_Down,1_2_Down,1_3_Down
ENSG00000147381:MAGEA4	0.4436	0.3448	0.2141	0	0.1375	0	0.0704	0	0	0.0704	0	0	12.127	0.00240322	123	0.191108	0_1_Down,0_2_Down,0_3_Down
ENSG00000229222:KRT18P4	0.4114	0.2869	0.4854	0.0976	0.3561	0.0426	0	0.2016	0.0426	0.0841	0.0841	0.2265	4.10573	0.0489092	1292	0.222902	0_2_Down
ENSG00000273472:AC096733.2	1.1827	0.669	0.8074	1.406	0.903	1.0976	0.6229	0.4751	0.5558	0.6135	0.856	0.585	4.77964	0.0341631	971	1	0_2_Down,1_2_Down,1_3_Down
ENSG00000147676:MAL2	6.4525	6.552	6.6662	6.3246	6.4744	6.4599	6.7856	6.6015	6.5904	6.6144	6.6892	6.7927	4.86423	0.0327282	933	1	1_3_Up
ENSG00000113407:TARS	7.1735	7.4972	7.1789	6.4877	6.9692	6.9896	7.6018	7.3943	7.5278	7.0198	7.648	7.5645	4.65516	0.0364199	1034	1	0_1_Down,1_2_Up,1_3_Up
ENSG00000180998:GPR137C	0.0426	0.0841	0.2265	0.1243	0.3103	0.1635	0.3896	0.5656	0.5558	0.2987	0.4751	0.3448	9.72528	0.00480061	206	0.651729	0_2_Up,1_2_Up
ENSG00000181817:LSM10	6.7401	6.7622	6.6822	6.5297	6.7582	6.6864	6.9378	6.9628	6.8845	6.8077	6.9636	6.7114	5.03038	0.0301216	878	1	1_2_Up
ENSG00000175170:FAM182B	1.6736	1.3103	1.2265	1.9782	0.8237	1.0215	0.2265	0.5558	0.8156	0.4751	0.189	0.696	4.93403	0.0316004	912	0.954984	0_2_Down,0_3_Down,1_2_Down,1_3_Down
ENSG00000105697:HAMP	0.7049	1.2928	1.0976	0.6871	0	2.6848	6.4253	6.0266	7.2666	4.04	7.0961	5.5515	21.308	0.000359509	26	1	0_2_Up,0_3_Up,1_2_Up,1_3_Up,2_3_Down
ENSG00000102539:MLNR	0.3561	0.8237	0.9336	0.516	0.848	1.0215	0.2141	0.2016	0.4647	0.0976	0.4647	0.2016	4.24561	0.0452806	1217	0.253675	0_2_Down,0_3_Down,1_2_Down,1_3_Down
ENSG00000119655:NPC2	6.6702	6.6443	6.8408	6.7056	6.7861	6.7733	6.3576	6.5486	6.351	6.4861	6.4305	6.5925	9.82663	0.00465066	201	1	0_2_Down,1_2_Down
ENSG00000048162:NOP16	6.6311	6.5184	6.9111	6.5794	6.5433	6.918	7.142	6.9765	7.2926	6.971	7.1278	7.0235	5.87805	0.0202101	633	1	0_2_Up,0_3_Up,1_2_Up,1_3_Up
ENSG00000102547:CAB39L	2.511	2.2898	2.3334	2.5311	2.6668	2.8298	2.5361	2.263	2.3132	2.3674	2.3757	2.4489	4.39812	0.0416975	1133	1	0_1_Up,1_2_Down,1_3_Down
ENSG00000203896:LIME1	5.7079	5.784	5.3576	6.1024	5.7186	5.9754	4.9593	5.4555	4.7015	5.6401	5.5217	4.9923	4.79083	0.033969	964	1	0_1_Up,0_2_Down,1_2_Down,1_3_Down,2_3_Up
ENSG00000005961:ITGA2B	0.2869	0.5059	0.0144	1.0144	0.9635	0.6781	0.2388	0.1243	0.2987	0.0286	0.1506	0.5059	7.72169	0.00952195	361	0.0846103	0_1_Up,1_2_Down,1_3_Down
ENSG00000160678:S100A1	4.2418	4.054	4.235	4.3234	4.6147	4.225	3.9486	3.3505	3.6949	4.1027	3.8689	3.4568	5.29097	0.0265323	799	1	0_2_Down,0_3_Down,1_2_Down,1_3_Down
ENSG00000147394:ZNF185	2.2839	1.8319	1.8953	2.1309	2.1309	1.8953	1.6323	1.6462	1.696	1.7782	1.86	1.6229	4.65854	0.0363564	1031	1	0_2_Down,1_2_Down,1_3_Down
ENSG00000276408:AC025287.2	0.4436	0.263	0.3219	1.0772	1.3448	0.5753	0.275	0	0.4005	0.6135	0.7225	0.696	7.09401	0.0121152	435	1	0_1_Up,0_3_Up,1_2_Down,1_3_Down,2_3_Up
ENSG00000274588:DGKK	2.5185	2.7991	2.6346	3.1127	3.009	2.511	3.1408	3.5097	3.1603	3.5753	3.7004	3.0391	5.35554	0.0257266	786	1	0_2_Up,0_3_Up,1_2_Up,1_3_Up
ENSG00000165689:ENTR1	5.5717	5.6764	5.9352	5.8115	5.6091	6.0306	6.0742	6.2327	6.0546	6.0706	5.9812	6.0376	4.38298	0.0420371	1139	1	0_2_Up,0_3_Up,1_2_Up
ENSG00000229870:RPL21P89	0	0	0.2388	0.4957	0.903	0.4222	0	0	0	0.4647	0	0.4114	5.85343	0.0204349	640	0.937288	0_1_Up,1_2_Down,1_3_Down,2_3_Up
ENSG00000112118:MCM3	7.1862	7.1811	7.5256	7.7731	7.5599	7.2386	7.7407	7.9072	7.8936	7.9336	7.9444	7.5945	5.17588	0.0280479	835	1	0_2_Up,0_3_Up,1_2_Up,1_3_Up
ENSG00000105499:PLA2G4C	2.8758	3.0496	1.9336	1.2141	1.9523	1.4594	1.4383	0.84	0.9855	1.4168	1.0215	1.1827	9.13589	0.00580325	241	1	0_1_Down,0_2_Down,0_3_Down,1_2_Down,1_3_Down
ENSG00000159247:TUBBP5	4.126	4.3653	4.009	3.8943	4.0849	4.0866	3.855	3.4168	3.841	3.8934	3.9828	3.9136	4.12397	0.0484162	1286	1	0_2_Down,1_2_Down
ENSG00000158856:DMTN	5.128	4.9472	4.488	4.9146	5.0613	4.7871	4.4529	4.4356	4.4182	4.5577	4.5267	4.4502	5.39108	0.0252961	772	1	0_2_Down,0_3_Down,1_2_Down,1_3_Down
ENSG00000237950:AL357079.1	1.1309	1.8074	1.1309	1.3045	0.585	0.7655	1.281	1.3161	0.9709	0.7908	0.275	0.2869	4.56461	0.038179	1056	1	0_1_Down,0_3_Down,1_2_Up,1_3_Down,2_3_Down
ENSG00000137103:TMEM8B	1.7398	1.3785	1.6135	1.5656	1.8237	1.669	1.3505	1.281	0.9336	1.2449	1.5607	1.5656	4.09948	0.0490796	1294	1	0_2_Down,1_2_Down,2_3_Up
ENSG00000104450:SPAG1	2.144	2.373	1.9964	2.1408	2.0909	2.111	2.3951	2.5729	2.7268	2.4033	2.5656	2.278	6.28763	0.0168866	540	1	0_2_Up,1_2_Up,1_3_Up
ENSG00000249898:MCPH1-AS1	0.6871	0.3219	0.4542	0.251	0.1243	0.2016	0.2869	0.0976	0.1635	0.2016	0.1763	0.1506	5.76996	0.0212201	658	0.470044	0_1_Down,0_2_Down,0_3_Down
ENSG00000229473:RGS17P1	0.6041	0.6871	0.3103	0	0	0.1635	0	0	0	0	0.5656	0.5361	5.20587	0.0276429	821	0	0_1_Down,0_2_Down,1_3_Up,2_3_Up
ENSG00000137502:RAB30	2.7824	3.0618	3.228	2.9279	3.1342	3.1408	2.1177	1.7093	2.441	2.4276	2.546	2.5729	12.5265	0.00216505	115	1	0_2_Down,0_3_Down,1_2_Down,1_3_Down,2_3_Up
ENSG00000162999:DUSP19	1.7442	1.3334	1.281	1.7312	1.7698	1.6182	1	1.373	1.1953	1.4699	1.3618	1.4383	4.94839	0.0313743	906	1	0_2_Down,1_2_Down,1_3_Down
ENSG00000197982:C1orf122	6.4751	6.3677	6.33	6.3825	6.2192	6.4009	6.7015	6.5992	6.7056	6.5184	6.6038	6.4989	12.2072	0.00235289	121	1	0_2_Up,1_2_Up
ENSG00000280187:AC022107.1	0.848	0.856	0.7225	0.856	1.0704	0.848	0.757	0.5656	0.6415	0.7137	0.7049	0.4957	4.81731	0.0335147	950	1	1_2_Down,1_3_Down
ENSG00000164967:RPP25L	5.2211	5.1823	5.2087	5.3705	5.4111	5.1898	4.9435	4.9713	4.6554	5.1554	5.1289	4.853	6.73693	0.0139874	479	1	0_2_Down,1_2_Down,1_3_Down
ENSG00000276128:AL591441.1	0.585	0.4114	0.3674	0.0286	0.0566	0.3674	0.0286	0	0	0.1375	0.2388	0.263	7.76584	0.00936696	358	0.339548	0_1_Down,0_2_Down
ENSG00000144895:EIF2A	5.8629	5.9345	6.1289	5.9984	5.8422	5.8001	6.1789	5.9729	6.2028	6.1243	6.2563	6.2294	4.92376	0.0317632	916	1	1_3_Up
ENSG00000175329:ISX	2.7049	3.0391	2.342	2.6736	3.3561	2.5311	1.7949	1.9964	1.6599	2.4114	2.3334	1.8797	6.26904	0.017022	543	1	0_2_Down,0_3_Down,1_2_Down,1_3_Down,2_3_Up
ENSG00000167114:SLC27A4	4.8445	4.7996	4.9359	4.263	4.5279	4.6741	4.9986	4.814	5.0334	4.4912	4.887	4.565	4.8748	0.0325542	931	1	0_1_Down,1_2_Up,2_3_Down
ENSG00000225953:SATB2-AS1	2.2957	2.1795	1.6088	1.1827	1.541	1.4383	2.1922	1.9373	1.8278	1.6462	1.8758	2.0179	4.3182	0.0435295	1177	1	0_1_Down,1_2_Up,1_3_Up
ENSG00000186660:ZFP91	3.5236	3.4155	3.5084	3.4168	3.4893	3.406	3.6229	3.8359	3.7495	3.7181	3.7634	3.6656	14.8773	0.00123103	72	1	1_2_Up,1_3_Up
ENSG00000133111:RFXAP	3.2327	3.2172	3.2898	2.858	3.111	3.0738	3.4449	3.3604	3.6622	3.1127	3.4738	3.6053	4.71756	0.0352662	1004	1	1_2_Up,1_3_Up
ENSG00000250999:AC136604.3	0.856	1.1763	1.4957	0	0.4957	0.7312	0	0.3561	0	0.2388	0.4114	0.2016	8.87013	0.00634049	261	0.541022	0_1_Down,0_2_Down,0_3_Down,1_2_Down
ENSG00000088247:KHSRP	6.0228	6.1629	6.1617	6.054	6.2089	5.9593	6.472	6.4565	6.432	6.141	6.3695	6.1495	8.7589	0.00658368	269	1	0_2_Up,1_2_Up
ENSG00000251034:AC087854.1	0.251	0.6508	0.4854	0.0976	0.1635	0.3103	0.2016	0.111	0.4114	0.6041	0.4854	0.5361	4.34598	0.0428814	1158	1	0_1_Down,1_3_Up,2_3_Up
ENSG00000171311:EXOSC1	5.4896	5.6482	5.6441	5.4617	5.4634	5.5699	5.5392	5.6185	5.7955	5.7447	5.7374	5.9086	4.85242	0.032924	935	1	1_3_Up
ENSG00000100068:LRP5L	2.0807	2.2327	2.4828	1.7137	2.3132	2.0144	1.189	1.6323	1.257	1.3391	1.4436	1.6645	10.3064	0.00401517	177	1	0_2_Down,0_3_Down,1_2_Down,1_3_Down
ENSG00000196150:ZNF250	2.5361	2.4005	2.5385	2.4168	2.9373	2.8679	1.848	2.266	2.269	2.696	2.9355	2.3868	4.10442	0.0489448	1293	1	0_2_Down,1_2_Down,2_3_Up
ENSG00000012171:SEMA3B	7.3	7.3369	6.7018	6.8679	7.2966	7.1725	7.8658	7.8097	8.2082	7.7732	8.1623	7.8172	10.2286	0.0041105	181	1	0_2_Up,0_3_Up,1_2_Up,1_3_Up
ENSG00000068912:ERLEC1	6.342	6.5102	6.354	6.2132	6.3252	6.2184	6.0691	6.0418	6.1268	6.1198	6.0881	6.2432	11	0.00327638	153	1	0_2_Down
ENSG00000273174:AC108673.2	0.8074	0.903	0.7655	0.6041	0.856	0.1506	0	0.3674	0.1506	0.7991	0.5361	0.4005	4.17986	0.0469431	1251	1	0_1_Down,0_2_Down,1_2_Down,2_3_Up
ENSG00000237840:FAM21FP	1.3277	1.5211	1.3277	1.1763	0.84	1.3103	0.848	0.6415	0.9709	0.546	0.9184	1.0286	5.42311	0.0249157	763	1	0_1_Down,0_2_Down,0_3_Down,1_2_Down,1_3_Down
ENSG00000074800:ENO1	11.088	10.9658	11.117	11.1708	10.9968	10.7878	11.4429	11.3567	11.3726	11.4045	11.3915	11.1275	6.52397	0.015277	505	1	0_2_Up,1_2_Up,1_3_Up
ENSG00000176155:CCDC57	5.5188	5.1775	5.292	5.5382	5.3625	5.5518	5.1667	5.0099	5.211	5.0157	5.2242	5.0755	6.00811	0.0190729	599	1	1_2_Down,1_3_Down
ENSG00000184110:EIF3C	9.5019	9.4749	9.5386	9.4106	9.2715	9.3766	9.6547	9.5746	9.6822	9.6908	9.6709	9.57	16.5726	0.000856382	52	1	1_2_Up,1_3_Up
ENSG00000085231:AK6	6.501	6.8194	6.4835	6.3618	6.4552	6.3304	6.7169	6.7908	7.0641	6.5254	6.917	6.9741	4.22455	0.0458052	1227	1	1_2_Up,1_3_Up
ENSG00000160214:RRP1	5.5592	5.3455	5.373	5.4446	5.3172	5.4216	5.6795	5.7803	5.8301	5.7396	5.7315	5.5367	10.6008	0.0036785	167	1	0_2_Up,1_2_Up,1_3_Up
ENSG00000141994:DUS3L	5.62	5.6008	5.6616	5.9212	5.3568	5.6548	5.9411	6.0768	5.9486	6.0853	6.0061	5.8662	5.00693	0.0304735	885	1	0_2_Up,0_3_Up,1_2_Up,1_3_Up
ENSG00000239257:RPL23AP1	0	0	0	0	0.0566	0.3785	0.2987	0.4751	0.2141	0.5361	0.6508	0.2869	5.85877	0.0203858	638	1	0_2_Up,0_3_Up,1_3_Up
ENSG00000222033:LINC01124	3.842	3.853	3.742	3.5223	4.0409	3.9919	3.6241	3.511	3.0566	3.3632	3.4383	3.319	4.46721	0.0401905	1091	1	0_2_Down,0_3_Down,1_2_Down,1_3_Down
ENSG00000239388:ASB14	0.2869	0.4542	0.2016	0	0.0976	0	0	0	0.0566	0	0	0.0144	12.6535	0.00209558	111	0	0_1_Down,0_2_Down,0_3_Down
ENSG00000134240:HMGCS2	3.025	2.4983	1.852	4.4515	3.2913	3.1359	1.7655	2.0108	0.9184	3.3248	2.254	2.2172	5.39331	0.0252694	770	1	0_1_Up,0_2_Down,1_2_Down,1_3_Down,2_3_Up
ENSG00000288100:AL161663.2	0.516	0.6508	0.6135	0.7908	1.0566	0.9336	0.7049	0.856	0.7655	0.4114	0.6323	0.7485	5.3383	0.0259387	791	0.847481	0_1_Up,1_3_Down
ENSG00000196704:AMZ2	6.5913	6.6391	6.3801	6.7199	6.7871	6.5347	6.3252	6.1944	6.3172	6.6199	6.337	6.2902	4.8038	0.0337455	959	1	1_2_Down,1_3_Down
ENSG00000258057:BCDIN3D-AS1	1.2928	0.9782	0.669	0.4005	0.516	0.6135	0.2869	0	0.1243	0.6599	1.2869	0.6323	6.49157	0.015486	508	1	0_1_Down,0_2_Down,1_2_Down,1_3_Up,2_3_Up
ENSG00000228412:AL022068.1	0.0841	0.1243	0.263	0.1375	0.251	0.4542	0.7991	0.9709	1.0072	0.3674	0.546	0.4005	24.3718	0.000223453	17	0.771924	0_2_Up,0_3_Up,1_2_Up,2_3_Down
ENSG00000127980:PEX1	3.319	3.3951	3.0976	3.4423	3.3547	3.4463	3.2234	3.0738	3.0875	3.0909	3.1969	3.0993	6.08373	0.0184483	583	1	1_2_Down,1_3_Down
ENSG00000273064:AC017083.1	0.4751	0.8074	0.4005	0.585	0.5945	0.696	0.1506	0.2869	0.3334	0.251	0.3334	0.275	6.87561	0.0132202	462	0.564222	0_2_Down,0_3_Down,1_2_Down,1_3_Down
ENSG00000267296:CEBPA-DT	2.3219	2.3618	1.8115	2.5033	2.5435	2.6253	2	1.8278	1.926	2.3896	1.9069	1.8914	4.84615	0.0330285	938	1	0_1_Up,1_2_Down,1_3_Down
ENSG00000125846:ZNF133	3.9662	4.1554	4.2418	4.4336	4.1707	4.1851	3.6346	3.8866	3.706	4.1667	3.8943	3.7918	6.29044	0.0168662	539	1	0_2_Down,1_2_Down,1_3_Down
ENSG00000092051:JPH4	0.3219	0.2869	0.3674	0.7049	0.84	0.7908	0.1243	0.2388	0.2016	0.6135	0.1506	0.275	11.6967	0.00269751	135	1	0_1_Up,1_2_Down,1_3_Down
ENSG00000279452:AC006277.1	0.433	0.5753	0.3334	0.8156	0.696	0.251	0.0841	0.1506	0	0.1375	0.1763	0.1763	6.23748	0.0172549	549	0.339548	0_2_Down,0_3_Down,1_2_Down,1_3_Down
ENSG00000105675:ATP4A	0.263	0.0286	0.0286	0.4751	0.4542	0.3103	0	0.1243	0.0286	0.0566	0.3674	0.0566	4.88911	0.0323206	929	0.157399	0_1_Up,1_2_Down
ENSG00000218537:MIF-AS1	0.7655	0.7908	0.9336	0.6415	0.6871	0.9184	0.8074	0.84	0.8074	0.9107	1.189	1.0704	4.27874	0.0444708	1203	1	1_3_Up
ENSG00000084623:EIF3I	8.177	8.0792	8.1815	8.3076	8.0606	8.008	8.501	8.4021	8.3651	8.4703	8.3228	8.177	4.44293	0.0407122	1109	1	0_2_Up,1_2_Up
ENSG00000197566:ZNF624	0.7655	0.7049	0.9635	1.0215	1.4594	1.157	0.696	0.7485	0.7398	0.9782	0.9107	0.4854	4.15404	0.0476165	1266	1	0_1_Up,1_2_Down,1_3_Down
ENSG00000279213:SNX18P10	0.6781	0.7655	0.585	0	0	0	0	0	0	0	0	0.3334	27.843	0.000138507	11	0	0_1_Down,0_2_Down,0_3_Down
ENSG00000233966:UBE2SP1	0.251	0.275	0.4222	0	0.263	0.585	0.516	1.0286	0.8074	0.2388	0.2265	0.3896	4.27412	0.0445827	1205	0.541022	0_2_Up,1_2_Up,2_3_Down
ENSG00000147421:HMBOX1	4.1177	4.5103	3.9269	3.839	4.4175	3.9964	3.5656	3.2342	3.7366	4.0418	4.0942	3.9364	4.33349	0.0431714	1167	1	0_2_Down,1_2_Down,2_3_Up
ENSG00000204524:ZNF805	1.9523	1.9222	1.8679	1.6826	1.8992	1.5558	1.5993	1.5656	1.516	1.6276	1.8836	1.757	5.07193	0.0295105	867	1	0_2_Down
ENSG00000103342:GSPT1	8.4075	8.4317	8.6456	8.4496	8.4932	8.4843	8.8164	8.7765	8.849	8.6932	8.6933	8.7599	16.2134	0.000922339	57	1	0_2_Up,1_2_Up
ENSG00000228816:AK3P5	0.3785	0.433	0.3561	0	0	0	0	0	0	0.3785	0	0	8.19119	0.00802354	311	0.791414	0_1_Down,0_2_Down
ENSG00000138678:GPAT3	4.1731	3.9001	3.848	3.1027	3.4529	3.0426	4.2957	3.6758	4.3688	3.6576	4.2234	3.7452	6.23318	0.0172869	551	1	0_1_Down,1_2_Up,1_3_Up
ENSG00000198944:SOWAHA	1.7049	1.511	1.541	1.6276	2.025	1.7698	1.1177	1.0772	0.757	1.263	1.4751	1.251	14.1259	0.00146205	84	1	0_2_Down,1_2_Down,1_3_Down,2_3_Up
ENSG00000227210:AC079145.1	0.8639	1.0566	0.8319	1.5945	1.3448	1.4114	0.3448	0.6871	0.6041	0.5059	0.9709	1.3561	6.774	0.013777	472	1	0_1_Up,0_2_Down,1_2_Down,1_3_Down,2_3_Up
ENSG00000089022:MAPKAPK5	6.2748	6.218	6.3605	5.9397	6.0839	6.225	6.4795	6.2236	6.4891	6.2832	6.3496	6.4278	4.3488	0.0428164	1156	1	1_2_Up,1_3_Up
ENSG00000146250:PRSS35	0.0841	0.0426	0.0144	0.0426	0	0.1375	0.0976	0.0426	0	0.5059	0.3219	0.1243	4.73107	0.0350225	998	1	0_3_Up,2_3_Up
